# Supplementary material for: Single-cell analysis of multiple myelomas refines the molecular features of bortezomib treatment responsiveness
Source: Exp Mol Med. 2022 Nov 15;54(11):1967–78. doi: 10.1038/s12276-022-00884-z (PMC9723182; doi:10.1038/s12276-022-00884-z)
Supplement: Supplementary file 2 — Supplementary Table 1 [file 12276_2022_884_MOESM2_ESM.xls]

## Sheet: Supplementary Table 1
Supplementary Table 1. Summary of clinicopathological features of the multiple myeloma patients.
Variables	Total Cohort (n=108)	Discovery Cohort (n=18)	Validation Cohort (n=90)
Age, years, mean ± standard deviation	65.0 ± 10.1	69.9 ± 4.9	64.0 ± 10.6
≥ 65 years, number (%)	68 (63.0)	17 (94.4)	51 (56.7)
Gender
Male, number (%)	53 (49.1)	11 (61.1)	42 (46.7)
Type of myeloma
IgG, number (%)	53 (49.1)	5 (27.8)	48 (53.3)
IgA, number (%)	18 (16.7)	4 (22.2)	14 (15.6)
IgM, number (%)	1 (0.9)	0 (0.0)	1 (1.1)
IgD, number (%)	7 (6.5)	1 (5.6)	6 (6.7)
IgE, number (%)	1 (0.9)	0 (0.0)	1 (1.1)
Light chain disease, number (%)	25 (23.1)	6 (33.3)	19 (21.1)
Non-secretory, number (%)	3 (2.8)	2 (11.1)	1 (1.1)
Light chain type (except for 3 cases of non-secretory type)
Kappa, number (%)	61 (56.5)	6 (33.3)	55 (61.1)
Lambda, number (%)	44 (40.7)	10 (55.6)	34 (37.8)
International Staging System at diagnosis
I, number (%)	25 (23.1)	5 (27.8)	20 (22.2)
II, number (%)	45 (41.7)	8 (44.4)	37 (41.1)
III, number (%)	38 (35.2)	5 (27.8)	33 (36.7)
Cytogenetic profile at diagnosis
Standard risk, number (%)	92 (85.2)	13 (72.2)	59 (65.6)
High risk , number (%)	35 (32.4)	5 (27.8)	30 (33.3)
t(4;14), number (%)	17 (15.7)	3 (16.7)	14 (15.6)
del(17p), number (%)	19 (17.6)	2 (11.1)	17 (18.9)
t(14;16), number (%)	3 (2.8)	0 (0.0)	3 (3.3)
Unknown, number (%)	1 (0.9)	0 (0.0)	1 (1.1)
β2-microglobulin at baseline, mg/mL, median (range)	3.87 (0.27-49.9)	3.24 (2.08-23.54)	3.83 (0.27-49.9)
≥ 5.5μg/mL, number (%)	38 (35.2)	5 (27.8)	33 (36.7)
Albumin at baseline, g/dL, mean ± standard deviation	3.44 ± 0.75	3.74 ± 0.77	3.38 ± 0.74
< 3.5g/dL	57 (52.8)	7 (38.9)	50 (55.6)
Lactate dehydrogenase at baseline
≥ Upper limit normal, IU/L, number (%)	33 (30.6)	7 (38.9)	24 (26.7)
Hemoglobin at baseline, g/dL, median (range)	9.15 (4.7-16.2)	9.25 (4.7-13.5)	9.15 (4.7 -16.2)
Absolute neutrophil counts at baseline, x109/L, median (range)	2.76 (0.89-33.89)	2.7 (0.89-10.63)	2.79 (0.96-33.89)
Absolute lymphocyte counts at baseline, x109/L, mean ± standard deviation	1.66 ± 0.7	1.9 ± 0.69	1.62 ± 0.69
Platelet counts at baseline, x109/L, mean ± standard deviation	192.2 ± 80.3	194.2 ± 70.1	191.8 ± 82.6
Renal function (glomerular filtration rate) at baseline, mean ± standard deviation	66.8 ± 34.1	60.2 ± 40.3	68.1 ± 32.9
serum creatinine >2mg/dL, number (%)	20 (18.5)	4 (22.2)	16 (17.8)
Parametric data showing normal distribution are represented as mean ± standard deviation, whereas nonparametric variables not exhibiting normal distribution are represented as median (range, min-max).
