# Supplementary material for: Single-cell analysis of multiple myelomas refines the molecular features of bortezomib treatment responsiveness
Source: Exp Mol Med. 2022 Nov 15;54(11):1967–78. doi: 10.1038/s12276-022-00884-z (PMC9723182; doi:10.1038/s12276-022-00884-z)
Supplement: Supplementary file 3 — Supplementary Table 2 [file 12276_2022_884_MOESM3_ESM.xls]

## Sheet: Supplementary Table 2
Supplementary Table 2. Description of patients and single cell data included in this study.
Patient ID	Cohort	Group*	Age	Gender	Type	Plasmacytoma	Karyotypes	FISH	Regimen**	Best response***	Total cell counts	QC-positive cell counts
MM012	Discovery	Suboptimal Responder	69	Female	IgD Lambda	No	48~49,-X,add(X)(q26),del(1)(q42),+der(3;6)(q10;p10),del(4)(p14),del(6)(q25),add(7)(p22),+11,add(15)(q15),+?ider(15)(q10)add(15)(q15)x2[cp9]/46,XX[[11]	N/A	VMP	SD	11944	7665
MM023	Discovery	Suboptimal Responder	68	Female	Non-secretory	Yes	47,XX,del(1)(p32p34.3),t(8;22)(q24.1;q11.2),t(11;14)(q13;q32),+18[14]/46,XX[6]	t(11;14), 1q21	VMP	SD	8328	4783
MM042	Discovery	Optimal Responder	68	Female	IgA Lambda	No	45,XX,der(13;14)(q10;q10)[20]	N/A	VMP	VGPR	8791	6319
MM043	Discovery	Optimal Responder	74	Male	Lambda light chain	No	43,XY,-7,add(9)(q34),-13,-14,add(18)(p11.2)[cp6]/46,XY[14]	Del13q, t(4;14)	VMP	VGPR	6420	4734
MM068	Discovery	Suboptimal Responder	78	Male	Lambda light chain	Yes	43,X,-Y,del(11)(q21q23),-13,-14,der(14)t(11;14)(q13;q32),der(22)t(1;22)(q12;q13)[17]/43,X,-Y,del(11),-13,-14,der(14)t(11;14),der(16)t(1;16)(q21;q11.2),der(22)t(16;22)(q11.2;q13)[3]	Del13q, t(11;14), 1q21	VMP	PD	2594	1523
MM088	Discovery	Optimal Responder	66	Male	IgG Kappa	No	46,XY[10]	N/A	VMP	VGPR	11323	10435
MM089	Discovery	Suboptimal Responder	68	Male	IgG Kappa	Yes	44,XY,dup(1)(q21q25),-15,-18,-20,+mar,inc[1]/46,XY[19]	N/A	VMP	SD	8541	6151
MM098	Discovery	Optimal Responder	66	Male	IgA Lambda	Yes	50,XY,+del(1)(p22),+del(6)(q23),+7,+9,+19,-22[2]/46.XY[18]	1q21	VMP	CR	7158	6004
MM158	Discovery	Suboptimal Responder	70	Male	Non-secretory	Yes	46,XY[20]	1q21	VMP	PR	8012	5965
MM163	Discovery	Optimal Responder	71	Female	IgG Kappa	No	44,X,-X,-13,add(16)(q22)[3]/46,XX[17]	Del13q, t(4;14), 1q21	VMP	VGPR	6048	5229
MM173	Discovery	Optimal Responder	66	Male	Lambda light chain	No	46,XY[20]	1q21	VMP	VGPR	8182	7426
MM174	Discovery	Optimal Responder	67	Male	IgA Kappa	No	46,XY[20]	Del13q	VMP	CR	4362	3407
MM188	Discovery	Optimal Responder	78	Female	Lambda light chain	No	46,XX[20]	N/A	VMP	VGPR	5946	5158
MM203	Discovery	Suboptimal Responder	69	Male	IgA Kappa	No	44,XY,+X,der(5)t(1;5)(q12;p15.3),add(6)(q12),del(8)(p11.2),add(9)(p13),-13,-14,add(16)(q12-13),-17[cp17]/46,XY[3]	Del13q, Del17p, 1q21	VMP	PD	13159	11939
MM209	Discovery	Optimal Responder	77	Male	Kappa light chain	Yes	46,XY[20]	N/A	VMP	CR	2094	1525
MM220	Discovery	Optimal Responder	75	Female	IgG Kappa	No	53,XX,+dic(1;19)(p11;q13.4),+3,+4,+6,+7,+11,-13,+15,+21[6]/46,XX[14]	Del13q, t(4;14), 1q21	VMP	VGPR	8859	8045
MM226	Discovery	Suboptimal Responder	59	Female	IgG Lambda	No	46,XX[20]	N/A	VMP	PR	4777	3983
MM233	Discovery	Suboptimal Responder	69	Male	IgG Lambda	No	45~46,-X,-Y,del(4)(p16),add(6)(q11),der(7)t(7;8)(p22;q13),-8,del(9)(p22),+11, +add(11)(q23),add(12)(p11.2),-13,der(14)t(6;14)(p21.1;q24),+15,add(16)(q22), del(17)(p11.2),-18,del(19)(q13.3),+21,+mar[cp19]/46,XY[1]	Del13q, Del17p	VMP	PR	9438	8364
A	Discovery	Normal	59	Female	-	-	-	-	-	-	2994	2263
B	Discovery	Normal	47	Male	-	-	-	-	-	-	3293	2471
C	Discovery	Normal	60	Female	-	-	-	-	-	-	3556	1493
E	Discovery	Normal	30	Male	-	-	-	-	-	-	3939	1743
F	Discovery	Normal	41	Female	-	-	-	-	-	-	3746	3106
G	Discovery	Normal	58	Male	-	-	-	-	-	-	4283	842
H	Discovery	Normal	50	Female	-	-	-	-	-	-	4516	3307
J	Discovery	Normal	43	Female	-	-	-	-	-	-	3446	2371
K	Discovery	Normal	84	Male	-	-	-	-	-	-	7247	6708
L	Discovery	Normal	57	Male	-	-	-	-	-	-	4548	4073
M	Discovery	Normal	60	Male	-	-	-	-	-	-	3964	2092
N	Discovery	Normal	67	Male	-	-	-	-	-	-	4522	4091
O	Discovery	Normal	50	Male	-	-	-	-	-	-	5013	4754
P	Discovery	Normal	58	Female	-	-	-	-	-	-	3383	1797
Q	Discovery	Normal	66	Male	-	-	-	-	-	-	1700	899
R	Discovery	Normal	31	Male	-	-	-	-	-	-	3593	2440
S	Discovery	Normal	56	Female	-	-	-	-	-	-	2437	1535
T	Discovery	Normal	24	Female	-	-	-	-	-	-	4293	3346
U	Discovery	Normal	46	Female	-	-	-	-	-	-	4118	3454
W	Discovery	Normal	28	Female	-	-	-	-	-	-	3643	3081
MMV01	Validation	Optimal Responder	70	Male	Non-secretory	No	44,X,-Y,t(11;14)(q13;q32),-13[3]/46,XY[17]	Del13q, t(11;14)	VMP	CR	-	-
MMV02	Validation	Optimal Responder	66	Male	IgA Kappa	No	53,XY,+Y,der(1)t(1;1)(p36.1;q12)?dup(1)(q12q25),+3,+5,+del(6)(q21),+7,der(8)t(1;8)(q12;q24.1),t(11;20)(p11.2;p12),der(12)t(1;12)(q12;q24.3),-13,-14,+15,+20,+21[cp3]/46,XY[17]	Del13q, 1q21	VMP	CR	-	-
MMV03	Validation	Optimal Responder	78	Male	Lambda light chain	No	46,XY[20]	N/A	VMP	CR	-	-
MMV04	Validation	Optimal Responder	79	Female	IgG Kappa	No	46,XX[20]	N/A	VMP	CR	-	-
MMV05	Validation	Optimal Responder	71	Female	IgG Lambda	No	43,X,-X,der(6)t(1;6)(q12;q27),der(11)t(1;11)(q12;q23),-13,der(13;22)(q10;q10)[3]/46,XX[17]	Del13q, t(4;14)	VMP	CR	-	-
MMV06	Validation	Optimal Responder	65	Female	IgG Kappa	No	46,XX[20]	t(4;14)	VMP	CR	-	-
MMV07	Validation	Optimal Responder	72	Female	IgD Lambda	No	45,XX,del(1)(p21),-2,del(4)(p14)x2,+del(4)(q21),add(13)(q34), del(14)(q24),add(16)(q12.1),add(17)(q21),-22[2]/46,XX[18]	N/A	VMP	CR	-	-
MMV08	Validation	Optimal Responder	73	Male	Lambda light chain	Yes	41~44,X,-Y,del(1)(p22p32),del(4)(p16),der(5;12)(q10;q10),del(6)(q21),del(6)(q23),inv(8)(q22q24.3),add(9)(q12),add(9)(q34),-13,-14,der(17)del(17)(p11.2)add(17)(q22)[cp6]/41~44,idem,add(16)(q22),+add(17)(q23),-der(17)del(17),-18,der(22)t(18;22)(q11.1;q11.2)[cp5]/40,X,-Y,t(1;7)(p12;q36),add(8)(q24.1),add(11)(q23),-13,-14,-15,add(16)(q13),-21,-21,-22,-22,+mar1,+mar2[cp3]/46,XY[6]	Del13q, Del17p, t(4;14)	VMP	CR	-	-
MMV09	Validation	Optimal Responder	71	Male	IgA Lambda	No	48,XY,?inv(1)(p22p34),+6,der(8;15)(q10;q10),+9,-13,+15,der(17)t(1;17)(q12;q25),+19[2]/46,XY[18]	Del13q	VMP	CR	-	-
MM166	Validation	Optimal Responder	80	Male	IgG Lambda	No	41,XY,del(4)(q32),del(5)(q31),der(5)t(5;14)(p14;q11.2),add(6)(q13),-12,-13,-14,-18,der(19)t(1;19)(q23;p13.3),-20[4]/46,XY[16]	Del17p, t(4;14), 1q21	VMP	CR	-	-
MMV10	Validation	Optimal Responder	63	Male	IgG Lambda	No	56,XY,+1,der(1;6)(q10;p10),add(2)(q22),+del(4)(q21),+5,+9, +add(11)(q23),add(14)(q32),+15,+18,+19,+19,+21[2]/46,XY[18]	1q21	VTD	CR	-	-
MMV11	Validation	Optimal Responder	53	Male	IgG Lambda	No	54,XY,+Y,+der(1;19)(q10;p10),+2,+3,+6,+7,t(8;20)(q21.2;p13),+9,-13,+15,+18[1]/47,XY,+Y[19]	Del13q, 1q21	VTD	CR	-	-
MMV12	Validation	Optimal Responder	57	Female	Non-secretory	No	52,XX,+4,+?10,+11,der(14)t(11;14)(q13;q32),+15,+19,+19,inc[1]/46,XX[19]	Del13q, t(11;14)	VTD	CR	-	-
MMV13	Validation	Optimal Responder	44	Female	Kappa light chain	No	45,X,-X,-13,?t(14;16)(q32;q23),+mar,inc[1]/46,XX[19]	Del13q, t(14;16), 1q21	VTD	CR	-	-
MM022	Validation	Optimal Responder	58	Female	IgG Kappa	No	46,XX[30]	Del17p, t(4;14)	VTD	CR	-	-
MM027	Validation	Optimal Responder	51	Female	IgG Kappa	No	48,X,-X,+3,+7,?t(9;15)(p22;p11.2),-13,?del(14)(q32),+15,+19[9]/46,XX[21]	Del13q	VTD	CR	-	-
MM049	Validation	Optimal Responder	47	Male	Kappa light chain	Yes	46,XY[20]	N/A	VTD	CR	-	-
MM097	Validation	Optimal Responder	41	Male	IgG Kappa	No	46,XY[20]	N/A	VTD	CR	-	-
MM138	Validation	Optimal Responder	50	Male	IgG Kappa	No	46,XY,der(1)del(1)(p13p32)del(1)(q42),+der(1)del(1)(p13p34.1)del(1)(q32)x2,-13,-14,add(17)(p11.2)[cp2]/46,XY[18]	Del13q, Del17p, 1q21	VTD	CR	-	-
MM155	Validation	Optimal Responder	46	Male	IgA Lambda	No	43,XY,der(5)t(1;5)(q12;p15.3),der(8;19)(q10;q10),der(12)t(1;12)(q12;p13),-13,-14[cp6]/ 46,XY[24]	Del13q, t(4;14), 1q21	VTD	CR	-	-
MM162	Validation	Optimal Responder	58	Male	Lambda light chain	No	92,XXYY,der(14)t(11;14)(q13.q32)x2,inc[1]/46,XY[29]	Del13q, t(11;14)	VTD	CR	-	-
MM179	Validation	Optimal Responder	52	Female	IgA Lambda	Yes	46,XX[20]	Del13q, t(4;14)	VTD	CR	-	-
MMV14	Validation	Optimal Responder	59	Female	IgG Kappa	No	46,XX[20]	N/A	VTD	CR	-	-
MMV15	Validation	Optimal Responder	50	Female	IgG Lambda	No	46,XX[20]	N/A	VTD	CR	-	-
MMV16	Validation	Optimal Responder	50	Female	IgG Kappa	No	54,XX,+5,+5,+6,+7,+11,+15,+19,+21,inc[1]/46,XX[19]	N/A	VTD	CR	-	-
MMV17	Validation	Optimal Responder	48	Male	Kappa light chain	Yes	46,XY,der(5)t(4;5)(q21;q35),der(7)t(7;7)(p22;q11.2),der(8)t(4;8)(q21;p23),+9,del(13)(q13),der(14)t(11;14)(q13;q32),-16,der(17)t(4;17)(q21;p11.2)[cp6]/46,XY[14]	Del13q, Del17p, t(11;14)	VTD	CR	-	-
MM101	Validation	Optimal Responder	57	Male	IgD Lambda	No	48,XY,+1,der(1;21)(q10;q10),t(11;14)(q13;q32),+marx2[7]/46,XY[13]	N/A	VTD	CR	-	-
MM361	Validation	Optimal Responder	61	Male	IgG Kappa	No	46,XY[20]	N/A	VTD	CR	-	-
MM422	Validation	Optimal Responder	39	Male	IgA Lambda	Yes	45,XY,?inv(1)(p11q21),t(1;7)(p36.1;q36),der(11)t(11;14)9q13;q32),del(13)(q12q14), -14,add(15)(p11.2),-16,add(19)(p13.3),+mar[3]/44~46,t(1;19)(q32;p13.3),der(11) t(11;14),add(12)(p11.2),del(13),add(15),+1~2mar[cp3]/46,XY[14]	Del13q, t(11;14)	VTD	CR	-	-
MM341	Validation	Optimal Responder	71	Female	IgA Kappa	Yes	44,X,-X,der(3)del(3)(p24p25)t(1;3)(q12;q29),der(7;15)(q10;q10),+der(8;18)(q10;q10),der(8;18),+9,del(12)(p12),-13,+18[10]/44,sl,der(2)t(1;2)(q12;q37)[5]/88,sdlx2[3]/46,XX[2]	Del13q, t(4;14), 1q21	VTD	CR	-	-
MMV18	Validation	Optimal Responder	70	Male	IgG Lambda	Yes	52,XY,dic(1;12)(p13;q24.3),+5,+7,+9,+11,-13,+15,+19,+20[18]/46,XY[2]	Del13q, 1q21	VMP	VGPR	-	-
MM185	Validation	Optimal Responder	66	Female	IgG Kappa	No	46,XX,+1,+1,der(1;21)(q10;q10),der(1;22)(q10;q10),+11,add(11)(p15),der(11;22)(p10;q10),-13,+19[4]/46,XX[16]	Del13q, t(4;14), 1q21	VMP	VGPR	-	-
MMV19	Validation	Optimal Responder	77	Male	IgD Lambda	No	44,X,-Y,dic(1;5)(q44;q35)i(1)(q10),der(1)t(1;7)(p22;q22)add(1)(q23),der(7)t(1;7),ins(10;10)(q24;q11.2q24),-13,+18,add(21)(p11.2),~20dmin[6]/45,idem,+dic(1;?)(q10;?)i(1)(q10)[6]/88,idemx2[cp2]/46,XY[6]	Del13q, Del17p, 1q21	VMP	VGPR	-	-
MMV20	Validation	Optimal Responder	68	Female	IgG Kappa	No	46,XX[20]	N/A	VMP	VGPR	-	-
MMV21	Validation	Optimal Responder	68	Male	IgA Kappa	No	46,XY[20]	t(11;14)	VMP	VGPR	-	-
MMV22	Validation	Optimal Responder	66	Female	Kappa light chain	No	46,XX[20]	Del13q	VMP	VGPR	-	-
MMV23	Validation	Optimal Responder	76	Female	IgG Lambda	No	46,XX[20]	Del13q, Del17p, t(14;16)	VMP	VGPR	-	-
MMV24	Validation	Optimal Responder	65	Female	IgG Lambda	No	46,XX[20]	Del13q, Del17p	VMP	VGPR	-	-
MMV25	Validation	Optimal Responder	66	Female	IgG Kappa	No	45,X,-X,t(11;14)(q13;q32))[4]/46,XX[16]	t(11;14)	VMP	VGPR	-	-
MMV26	Validation	Optimal Responder	60	Female	IgA Kappa	No	62~65,X,-X,+add(1)(p13),+2,+der(2;7)(q10;q10),+3,+5,+6,+7,+7,+9,+10,+11,+der(11)t(8;11)(q13;p14),+15,add(16)(q11.2),add(16)(q12-13),+add(18)(q23),+add(19)(q13.3),add(20)(q11.2),+22[cp6]/46,XX[14]	Del17p	VMP	VGPR	-	-
MMV27	Validation	Optimal Responder	78	Female	IgG Kappa	No	51~52,X,-X,+add(1)(p13),+3,+5,del(6)(q23),+7,+9,del(10)(q25),+add(15)(p11.2),der(16)t(1;16)(q31;q12-13),add(18)(p11.3),del(20)(q11.1),+21,del(22)(q11.2)[cp3]/46,XX[27]	N/A	VMP	VGPR	-	-
MMV28	Validation	Optimal Responder	65	Female	IgG Lambda	No	46,XX[20]	N/A	VMP	VGPR	-	-
MMV29	Validation	Optimal Responder	67	Female	IgG Lambda	Yes	51~52,X,-X,+?inv(1)(p36.3q21),der(1;13)(q10;q10),t(1;20)(q21;q13.3),+5,del(8)(p11.2),+9,+11,-13,+der(16)t(3;16)(p21;p13.3),+der(15)t(1;15)(p22;q22),+19,+21,+mar[cp14]/46,XX[6]	Del13q, t(11;14), t(14;16)	VMP	VGPR	-	-
MM670	Validation	Optimal Responder	77	Female	IgA Kappa	No	42,X,-X,+1,dic(1;3)(p11;q29),der(8;15)(q10;q10),-13,+15,add(15)(p11.2),der(19)t(1;19)(q11;p13.3),der(20;21)(q10;q10),-21[2]/46,XX[18]	N/A	VMP	VGPR	-	-
MMV30	Validation	Optimal Responder	73	Male	IgG Kappa	Yes	89<4n>,XY,-X,-Y,+1,der(1;16)(q10;p10)x2,add(2)(q?37)x2,+5,-7,+9,+9,del(9)(p21)x3,-12,-13,-13,+14,-17,+i(19)(q10)x2[cp8]/46,XY[22]	Del17p, 1q21	VMP	VGPR	-	-
MMV31	Validation	Optimal Responder	46	Female	IgG Kappa	No	46,XX[20]	N/A	VTD	VGPR	-	-
MMV32	Validation	Optimal Responder	52	Female	IgG Lambda	No	46,XX,t(11;12)(q11;q13),t(11;15)(q13;q24)[5]/46,XX[15]	N/A	VTD	CR	-	-
MM078	Validation	Optimal Responder	57	Female	IgG Kappa	No	65~66,XX,-X,del(1)(p11),+3,+del(6)(q11),add(8)(q24.1),-10,-13,-14,+15,-16,+19,-20,-22[cp5]/46,XX[15]	Del17p, 1q21	VTD	VGPR	-	-
MM118	Validation	Optimal Responder	56	Female	Kappa light chain	No	46,XX[20]	Del13q, t(11;14)	VTD	CR	-	-
MMV33	Validation	Optimal Responder	64	Female	IgG Lambda	No	46,XX[40]	Del17p, t(11;14), 1q21	VTD	VGPR	-	-
MMV34	Validation	Optimal Responder	59	Male	IgG Lambda	No	46,XY[20]	t(4;14)	VTD	VGPR	-	-
MMV35	Validation	Optimal Responder	63	Male	IgA Kappa	Yes	46,XY[20]	N/A	VTD	PR	-	-
MM140	Validation	Optimal Responder	42	Female	Kappa light chain	No	45,X,del(X)(q22),t(11;14)(q13;q32),-13,+der(14)t(11;14),-18,inc[1]/46,XX[19]	Del13q, t(11;14)	VTD	CR	-	-
MM156	Validation	Suboptimal Responder	68	Male	IgG Kappa	Yes	55,XY,add(1)(p13),+2,+add(5)(p13),+del(6)(q21),+7,+9,+11,+15,add(17)(q11.2),der(17)t(1;17)(p13;p13),?add(18)(q11.2),+19,del(20)(q13.1),+der(20)t(1;20)(q21;q13.3),add(22)(q11.2)[5]/46,XY[15]	1q21	VMP	PR	-	-
MMV36	Validation	Suboptimal Responder	74	Female	Lambda light chain	No	-	t(11;14)	VMP	PR	-	-
MMV37	Validation	Suboptimal Responder	75	Female	IgG Kappa	Yes	46,XX[20]	N/A	VMP	PR	-	-
MMV38	Validation	Suboptimal Responder	72	Female	IgG Kappa	No	45,X,-X,+i(1)(q10),der(7)t(1;7)(q12;q36),i(11)(q10),-13,inc[1]/46,XX[19]	Del13q, Del17p, t(4;14), 1q21	VMP	PR	-	-
MMV39	Validation	Suboptimal Responder	65	Female	IgG Kappa	Yes	55,XX,der(4)t(1;4)(q12;p16),+5,+5,add(5)(p15.3),+7,t(8;14)(q24.1;q32),+9,+9,+10,+11,-13,+15,+15,+19[cp6]/46,XX[14]	Del13q, 1q21	VMP	PR	-	-
MMV40	Validation	Suboptimal Responder	83	Female	IgG Kappa	No	51,XX,+der(2)t(1;2)(q21;q31),+15,+?18,+19,+21,add(22)(q13),inc[1]/46,XX[34]	1q21	VMP	PR	-	-
MM039	Validation	Suboptimal Responder	70	Male	IgG Kappa	No	46,XY[20]	N/A	VMP	PR	-	-
MM104	Validation	Suboptimal Responder	75	Male	Kappa light chain	No	44,XY,del(6)(q21),del(12)(13p11.2),-13,-14,del(16)(q11.2),inc[10]/46,XY[10]	Del13q	VMP	PR	-	-
MM219	Validation	Suboptimal Responder	73	Female	Kappa light chain	No	59,XX,+del(1)(p13),+2,t(2;2)(p11.2;p23),+3,+5,+6,+7,+9,+11,+11,+15,+15,+19,+20[4]/46,XX[16]	1q21	VMP	PR	-	-
MM235	Validation	Suboptimal Responder	68	Male	IgG Lambda	No	46~47,XY,+der(1;16)(q10;p10),+?add(2)(q11.2),+6,add(6)(q25),der(6;10)(p10;q10),der(7)t(1;7)(q21;p22),del(11)(q22q23),-13,der(15)t(13;15)(q22;q24),der(18)t(1;18)(q21;q23),-20[cp8]/46,XY[12]	Del13q, 1q21	VMP	VGPR	-	-
MMV41	Validation	Suboptimal Responder	75	Female	IgG Kappa	No	55,XX,+der(1;6)(q10;p10),+5,del(6)(q13q22),+7,t(7;22)(p22;q11.2),+9,+11,+12,add(17)(q21),+18,+19,+22[cp4]/46,XX[16]	1q21	VMP	PR	-	-
MMV42	Validation	Suboptimal Responder	64	Female	IgA Kappa	Yes	48~58,X,-X,+der(1;19)(q10;p10)x2,+9,+11,inc[cp2]/46,XX[18].nuc ish(CCND1x3),(IGHx2)[76/400]	N/A	VMP	PR	-	-
MMV43	Validation	Suboptimal Responder	75	Male	IgG Lambda	Yes	61~65,XY,+del(1)(p34),+3,add(4)(p15),+5,+5,+6,+7,+del(9)(p13),+11,+15,+add(15)(p11.2),+17,+18,+19,+19,+21,[cp3]/46,XY[27]	Del17p	VMP	PR	-	-
MMV44	Validation	Suboptimal Responder	66	Female	IgG Lambda	No	46,XX,t(8;20)(p21;p11.2),t(11;14)(q13;q32),del(13)(q12q14)[4]/46,XX[26]	Del13q, t(11;14)	VMP	PR	-	-
MMV45	Validation	Suboptimal Responder	74	Male	IgA Lambda	No	46,XY[20]	t(11;14)	VMP	PR	-	-
MMV46	Validation	Suboptimal Responder	70	Female	IgG Kappa	No	53,X,-X,add(1)(q32),del(2)(p11.2),+5,+7,-8,+der(9)t(1;9)(q21;p24),+11,add(12)(p13),+15,+15,add(18)(q23),+19,+21,+21[cp12]/46,XX[8]	N/A	VMP	PR	-	-
MMV47	Validation	Suboptimal Responder	68	Male	IgD Lambda	No	46,XY[17]	N/A	VMP	PR	-	-
MMV48	Validation	Suboptimal Responder	72	Male	IgG Kappa	No	46,XY,t(11;14)(q13;q32)[1]/48,idem,del(6)(q21q23),+der(11)t(11;14),+18[3]/46,XY[16]	Del13q, t(11;14)	VMP	PR	-	-
MMV49	Validation	Suboptimal Responder	61	Male	IgG Lambda	No	47,XY,+1,der(1;14)(q10;q10),+3,der(8)t(8;14)(q24.1;q32),der(11)t(?8;11)(q13;q13),-13,+marx2[15]/46,XY[15]	Del13q, t(4;14), 1q21	VTD	PR	-	-
MM201	Validation	Suboptimal Responder	44	Female	IgG Kappa	No	46,XX,t(11;14)(q13;q32),add(16)(q11.2),inc[1]/46,XX[29]	t(11;14)	VTD	PR	-	-
MM122	Validation	Suboptimal Responder	60	Male	IgA Lambda	No	43,X,-Y,del(1)(p13p22),del(2)(q31),inv(12)(p13q11),-13,del(14)(q13q24),-15,t(17;18)(q21;11.2)[cp3]/46,XY[17]	Del13q, t(4;14), 1q21	VTD	PR	-	-
MM128	Validation	Suboptimal Responder	63	Male	IgG Kappa	No	46,XY[20]	Del13q, 1q21	VTD	PR	-	-
MM318	Validation	Suboptimal Responder	65	Male	IgD Lambda	Yes	43~44,XY,add(5)(q31),del(9)(q31),der(10)inv(10)(q22q23)t(10;11)(q24;q12),der(11)t(11;14)(p15;q11.2),-13,-14,del(14)(q21q24),add(15)(p11.2),-16,-22,+r,+mar[cp10]/43~44,idem,der(1)t(1;2)(p13;q21),-2,del(6)(q25),der(7)t(1;7)(p22;p15),-der(11)t(11;14),+14,+mar[cp9]/46,XY[1]	Del13q, Del17p, 1q21	VTD	PR	-	-
MM412	Validation	Suboptimal Responder	67	Female	IgG Kappa	No	49~50,XX,+3,add(9)(p24),-16,+19+21,+mar[cp6]/46,XX[16]	t(4;14)	VTD	CR	-	-
MM413	Validation	Suboptimal Responder	55	Male	IgG Kappa	Yes	53,XY,del(2)(p11.2p13),+add(3)(q21),+der(5)t(1;5)(q12;q13),+7,+9,+15,+18,+20[13]/54,idem,+mar[6]/46,XY[1]	1q21	VTD	PR	-	-
MM536	Validation	Suboptimal Responder	58	Female	IgA Kappa	No	46,XX[20]	Del13q, t(11;14), Del17p, 1q21	VTD	PR	-	-
MMV50	Validation	Suboptimal Responder	76	Female	IgG Kappa	No	51,XX,+3,+5,+add(7)(p22),+9,-13,+15,der(16)t(11;16)(q13;q11.2),+21[cp2]/46,XY[28]	Del13q	VMP	MR	-	-
MMV51	Validation	Suboptimal Responder	76	Male	IgG Kappa	No	45,XY,del(12)(p11.2),-13,inc[1]/46,XY[19]	Del13q	VMP	MR	-	-
MMV52	Validation	Suboptimal Responder	79	Female	IgG Kappa	No	46,XX[30]	N/A	VMP	MR	-	-
MM132	Validation	Suboptimal Responder	68	Male	Kappa light chain	Yes	46,XY[20]	N/A	VMP	SD	-	-
MMV53	Validation	Suboptimal Responder	79	Female	IgG Kappa	No	46,XX,der(11)t(11;14)(q13;q32),der(14)t(11;14)inv(14)(p11.2q32)[1]/ 46,XX[19]	t(11;14)	VMP	SD	-	-
MM010	Validation	Suboptimal Responder	64	Female	IgG Lambda	No	42~44,X,-X,add(3)(p25),del(5)(q22),der(7;8)(q10;q10),inv(7)(p22q11.2),+8,+add(8)(p11.2),der(10)t(1;10)(q12;q26),der(12;14)(q10;q10),-13,der(17;22)(q10;q10),add(18)(q23),-20,+mar[cp19]/46,XX[1]	Del13q, Del17p, t(4;14), 1q21	VTD	SD	-	-
MM488	Validation	Suboptimal Responder	42	Male	IgE Lambda	Yes	49,XY,t(8;14)(q24.1;q32),inv(9)(p12q13),+11,der(14)t(8;14),-16,del(17)(p11.2),+18,+20,+22[15]/50,idem,add(10)(q24),+14,-del(17),+17[2[/46,XY[3]	Del17p	VTD	SD	-	-
MMV54	Validation	Suboptimal Responder	74	Female	IgG Kappa	No	51,X,-X,del(2)(p21),+3,+5,+7,del(8)(p23),der(11)t(1;11)(q12;p15),+del(12)(q15),+15,+18[cp5]/46,XX[25]	1q21	VMP	PD	-	-
MMV55	Validation	Suboptimal Responder	65	Male	IgG Lambda	No	44~45,XY,der(1)dup(p22p34.3)inv(p13p34.3)del(1)(21),del(3)(q23q25),der(11)t(11;14) (q32;q13),add(12)(p11.2),der(12)del(12)(p12p13)add(12)(q12),-13,add(14)(q32), del(14)(q21),-16,del(16)(q22),add(17)(p11.2),add(17)(q23),+mar[14]/46,XY[6]	Del13q, t(11;14), Del17p	VMP	PD	-	-
MMV56	Validation	Suboptimal Responder	57	Male	IgD Lambda	Yes	46,XY[20]	N/A	VTD	PD	-	-
MM444	Validation	Suboptimal Responder	63	Male	IgA Kappa	No	46~48,XY,+1,der(1;16)(q10;p10),der(2)t(1;2)(q12;q11.2),+5,+5,+6,-13,der(14)t(?6;14)(q32;p21.1)[cp5]/46,XY[15]	Del13q, 1q21	VTD	PD	-	-
* A publicly available scRNA-seq data set of 20 healthy bone marrow (GSE120221) was used as normal control.
** VMP: Bortezomib, Melphalan, and Prednisone; VTD: Bortezomib, Thalidomide, and Dexamethasone
*** Best response from initiation to end of treatment. CR, complete response; VGPR, very good partial response; PR, partial response; SD, stable disease; MR, minimal response; PD, progressive disease
