# Supplementary material for: Single-cell analysis of multiple myelomas refines the molecular features of bortezomib treatment responsiveness
Source: Exp Mol Med. 2022 Nov 15;54(11):1967–78. doi: 10.1038/s12276-022-00884-z (PMC9723182; doi:10.1038/s12276-022-00884-z)
Supplement: Supplementary file 4 — Supplementary Table 3 [file 12276_2022_884_MOESM4_ESM.xls]

## Sheet: Supplementary Table 3
Supplementary Table 3. Significantly enriched genes in each 12 primary cell population.
Cell population	Gene	Avg_log2FC*	pct.1**	pct.2**	p_val§	p_val_adj§
Plasma cell	IGKC	6.17294	0.618	0.582	0	0
Plasma cell	IGHG1	6.07843	0.441	0.153	0	0
Plasma cell	IGLL5	5.84457	0.335	0.03	0	0
Plasma cell	IGLC2	5.81946	0.457	0.385	0	0
Plasma cell	IGHA1	5.04967	0.529	0.3	0	0
Plasma cell	JCHAIN	4.86007	0.683	0.188	0	0
Plasma cell	IGHG3	4.61721	0.347	0.119	0	0
Plasma cell	IGLC3	4.58702	0.353	0.141	0	0
Plasma cell	MZB1	4.21918	0.966	0.119	0	0
Plasma cell	IGHG4	4.14319	0.421	0.133	0	0
Plasma cell	SSR4	3.27227	0.986	0.691	0	0
Plasma cell	IGHA2	2.95637	0.37	0.025	0	0
Plasma cell	TNFRSF17	2.73757	0.893	0.019	0	0
Plasma cell	ITM2C	2.6969	0.91	0.112	0	0
Plasma cell	HSP90B1	2.61485	0.963	0.478	0	0
Plasma cell	SEC11C	2.59316	0.945	0.256	0	0
Plasma cell	DERL3	2.49548	0.891	0.038	0	0
Plasma cell	FKBP2	2.30488	0.939	0.223	0	0
Plasma cell	SPCS2	2.12255	0.956	0.441	0	0
Plasma cell	HERPUD1	2.08623	0.964	0.436	0	0
Plasma cell	SSR3	2.08416	0.938	0.281	0	0
Plasma cell	PRDX4	2.05179	0.866	0.124	0	0
Plasma cell	HIST1H1C	1.9588	0.714	0.136	0	0
Plasma cell	FKBP11	1.92059	0.889	0.215	0	0
Plasma cell	PPIB	1.90727	0.949	0.552	0	0
Plasma cell	LINC01781	1.89878	0.635	0.01	0	0
Plasma cell	JSRP1	1.8777	0.583	0.017	0	0
Plasma cell	XBP1	1.78517	0.921	0.354	0	0
Plasma cell	IFI27	1.74739	0.361	0.026	0	0
Plasma cell	LINC01480	1.71792	0.598	0.013	0	0
Plasma cell	MANF	1.70094	0.815	0.182	0	0
Plasma cell	MYDGF	1.66226	0.896	0.282	0	0
Plasma cell	SPCS3	1.64624	0.941	0.341	0	0
Plasma cell	PDIA6	1.63281	0.906	0.325	0	0
Plasma cell	HSPA1B	1.58457	0.367	0.032	0	0
Plasma cell	CLPTM1L	1.56741	0.847	0.126	0	0
Plasma cell	DNAJC1	1.55419	0.894	0.174	0	0
Plasma cell	SDF2L1	1.52495	0.858	0.223	0	0
Plasma cell	MTDH	1.50909	0.946	0.485	0	0
Plasma cell	RHOB	1.49546	0.693	0.166	0	0
Plasma cell	CYTOR	1.48981	0.792	0.148	0	0
Plasma cell	H1FX	1.47618	0.878	0.348	0	0
Plasma cell	SDC1	1.46432	0.754	0.009	0	0
Plasma cell	SEC61B	1.45939	0.96	0.554	0	0
Plasma cell	OTUD1	1.45552	0.59	0.154	0	0
Plasma cell	HSPA5	1.45102	0.928	0.48	0	0
Plasma cell	SPCS1	1.45071	0.935	0.563	0	0
Plasma cell	LAMP5	1.43366	0.427	0.013	0	0
Plasma cell	POU2AF1	1.43215	0.775	0.03	0	0
Plasma cell	RRBP1	1.42486	0.726	0.128	0	0
Plasma cell	CREB3L2	1.40617	0.774	0.087	0	0
Plasma cell	UBE2J1	1.39783	0.867	0.239	0	0
Plasma cell	ANKRD28	1.39328	0.826	0.213	0	0
Plasma cell	ZBTB38	1.38258	0.846	0.14	0	0
Plasma cell	LMNA	1.38025	0.673	0.199	0	0
Plasma cell	DUSP5	1.37115	0.709	0.092	0	0
Plasma cell	CPEB4	1.3409	0.77	0.131	0	0
Plasma cell	LMAN1	1.31943	0.836	0.18	0	0
Plasma cell	CD38	1.29031	0.781	0.074	0	0
Plasma cell	FCRL5	1.28948	0.72	0.017	0	0
Plasma cell	COX5A	1.2588	0.871	0.389	0	0
Plasma cell	SELENOS	1.25615	0.828	0.16	0	0
Plasma cell	ATF3	1.24745	0.522	0.124	0	0
Plasma cell	CCPG1	1.23031	0.769	0.133	0	0
Plasma cell	FBXW7	1.21408	0.826	0.167	0	0
Plasma cell	ERN1	1.21253	0.719	0.133	0	0
Plasma cell	SELENOM	1.19905	0.691	0.079	0	0
Plasma cell	SRM	1.1931	0.757	0.17	0	0
Plasma cell	SEL1L	1.19043	0.722	0.122	0	0
Plasma cell	GADD45A	1.18747	0.621	0.121	0	0
Plasma cell	PLPP5	1.15864	0.747	0.09	0	0
Plasma cell	TMED9	1.15364	0.87	0.26	0	0
Plasma cell	SUB1	1.15362	0.964	0.781	0	0
Plasma cell	TXNDC11	1.15301	0.743	0.108	0	0
Plasma cell	RND3	1.14508	0.25	0.002	0	0
Plasma cell	MEF2C	1.14162	0.83	0.157	0	0
Plasma cell	NSD2	1.13879	0.346	0.042	0	0
Plasma cell	PDIA4	1.13381	0.75	0.144	0	0
Plasma cell	ATF5	1.12816	0.446	0.068	0	0
Plasma cell	HIST1H2AC	1.12413	0.55	0.061	0	0
Plasma cell	GNAS	1.11941	0.957	0.563	0	0
Plasma cell	TRIB1	1.11773	0.702	0.11	0	0
Plasma cell	EAF2	1.11472	0.723	0.093	0	0
Plasma cell	RPN2	1.10836	0.847	0.282	0	0
Plasma cell	COMMD3	1.10298	0.776	0.15	0	0
Plasma cell	MESD	1.09151	0.75	0.098	0	0
Plasma cell	MIR29B2CHG	1.08742	0.608	0.05	0	0
Plasma cell	TP53INP1	1.0753	0.651	0.06	0	0
Plasma cell	HSPB1	1.07056	0.625	0.218	0	0
Plasma cell	SRPRB	1.06512	0.758	0.08	0	0
Plasma cell	GLCCI1	1.06478	0.691	0.084	0	0
Plasma cell	HOMER3	1.06238	0.433	0.036	0	0
Plasma cell	LMAN2	1.03955	0.867	0.305	0	0
Plasma cell	HM13	1.03697	0.832	0.204	0	0
Plasma cell	DNAJB9	1.03433	0.815	0.209	0	0
Plasma cell	PRDM1	1.03127	0.752	0.133	0	0
Plasma cell	SLAMF7	1.02247	0.718	0.076	0	0
Plasma cell	HDLBP	1.02207	0.737	0.132	0	0
Plasma cell	PPP1R14B	1.01501	0.752	0.159	0	0
Plasma cell	TNFRSF13B	1.01265	0.54	0.014	0	0
Plasma cell	P4HB	1.01126	0.891	0.379	0	0
Plasma cell	CRELD2	1.00894	0.69	0.128	0	0
Plasma cell	TPD52	1.00565	0.762	0.104	0	0
Plasma cell	ATP5F1D	1.00523	0.865	0.334	0	0
Plasma cell	ELL2	1.00407	0.711	0.066	0	0
Plasma cell	IGLV6-57	0.989995	0.285	0.003	0	0
Plasma cell	ATP5PF	0.983241	0.855	0.267	0	0
Plasma cell	ISG20	0.975914	0.796	0.409	0	0
Plasma cell	ATP5MC3	0.9726	0.842	0.279	0	0
Plasma cell	CALR	0.972443	0.918	0.503	0	0
Plasma cell	IFI6	0.971151	0.536	0.264	0	0
Plasma cell	SELENOK	0.970904	0.87	0.295	0	0
Plasma cell	CUTA	0.969773	0.902	0.487	0	0
Plasma cell	TMEM59	0.969161	0.905	0.524	0	0
Plasma cell	ATP5MC1	0.968501	0.78	0.148	0	0
Plasma cell	PELI1	0.95369	0.643	0.136	0	0
Plasma cell	KRTCAP2	0.947692	0.821	0.346	0	0
Plasma cell	NENF	0.94133	0.723	0.176	0	0
Plasma cell	CHCHD10	0.926676	0.818	0.285	0	0
Plasma cell	CCDC144A	0.924803	0.311	0.017	0	0
Plasma cell	CHID1	0.923641	0.713	0.097	0	0
Plasma cell	TXN	0.923426	0.902	0.452	0	0
Plasma cell	TRAM1	0.920323	0.887	0.352	0	0
Plasma cell	BST2	0.919602	0.846	0.38	0	0
Plasma cell	CCL3	0.912309	0.469	0.215	0	0
Plasma cell	NUCB2	0.912017	0.75	0.241	0	0
Plasma cell	MDK	0.905256	0.467	0.026	0	0
Plasma cell	EPRS	0.901412	0.668	0.138	0	0
Plasma cell	UAP1	0.899515	0.671	0.088	0	0
Plasma cell	TOR3A	0.899097	0.672	0.1	0	0
Plasma cell	ABCB9	0.893107	0.456	0.01	0	0
Plasma cell	ERLEC1	0.888222	0.682	0.116	0	0
Plasma cell	SPATS2	0.885017	0.656	0.043	0	0
Plasma cell	GPR160	0.883435	0.572	0.042	0	0
Plasma cell	UBALD2	0.878757	0.831	0.321	0	0
Plasma cell	TMCO1	0.874246	0.799	0.243	0	0
Plasma cell	JUN	0.868268	0.951	0.84	0	0
Plasma cell	IRF4	0.865576	0.512	0.039	0	0
Plasma cell	TCF4	0.864603	0.67	0.084	0	0
Plasma cell	DDOST	0.863505	0.789	0.24	0	0
Plasma cell	ID1	0.86237	0.395	0.121	0	0
Plasma cell	CAV1	0.853021	0.47	0.005	0	0
Plasma cell	QPCT	0.849255	0.369	0.067	0	0
Plasma cell	PTP4A3	0.849047	0.381	0.039	0	0
Plasma cell	IGF1	0.845726	0.465	0.005	0	0
Plasma cell	SEC61A1	0.840773	0.704	0.127	0	0
Plasma cell	BMI1	0.839831	0.641	0.08	0	0
Plasma cell	ZNF706	0.838939	0.848	0.314	0	0
Plasma cell	KDELR1	0.838683	0.764	0.184	0	0
Plasma cell	FNDC3B	0.83163	0.686	0.121	0	0
Plasma cell	SLC44A1	0.82164	0.605	0.087	0	0
Plasma cell	DST	0.821594	0.417	0.037	0	0
Plasma cell	MAN1A1	0.82105	0.637	0.099	0	0
Plasma cell	BHLHE41	0.820482	0.504	0.006	0	0
Plasma cell	FAM3C	0.817689	0.677	0.08	0	0
Plasma cell	GAS6	0.81342	0.559	0.024	0	0
Plasma cell	ATP5MG	0.808381	0.909	0.435	0	0
Plasma cell	PDK1	0.807168	0.569	0.086	0	0
Plasma cell	CTSZ	0.797007	0.77	0.194	0	0
Plasma cell	RABAC1	0.795409	0.844	0.43	0	0
Plasma cell	OSTC	0.794745	0.855	0.338	0	0
Plasma cell	TENT5C	0.792462	0.721	0.123	0	0
Plasma cell	LMO4	0.790634	0.678	0.133	0	0
Plasma cell	TMEM258	0.790435	0.914	0.51	0	0
Plasma cell	NME1	0.788046	0.695	0.135	0	0
Plasma cell	EIF2AK4	0.787978	0.559	0.086	0	0
Plasma cell	MLEC	0.782511	0.72	0.14	0	0
Plasma cell	AREG	0.779428	0.39	0.178	0	0
Plasma cell	TMBIM6	0.778538	0.921	0.594	0	0
Plasma cell	DYNLL1	0.774871	0.883	0.406	0	0
Plasma cell	RPS27L	0.774765	0.898	0.469	0	0
Plasma cell	ATP5F1A	0.770763	0.763	0.217	0	0
Plasma cell	PIM2	0.770607	0.648	0.136	0	0
Plasma cell	MYC	0.760942	0.36	0.1	0	0
Plasma cell	CPNE5	0.760231	0.516	0.022	0	0
Plasma cell	FAM30A	0.760048	0.272	0.016	0	0
Plasma cell	BUD23	0.759618	0.682	0.127	0	0
Plasma cell	SEC14L1	0.753395	0.735	0.156	0	0
Plasma cell	SIL1	0.751043	0.628	0.071	0	0
Plasma cell	SELENOT	0.74918	0.803	0.229	0	0
Plasma cell	METTL7A	0.745508	0.548	0.089	0	0
Plasma cell	EGR1	0.742484	0.482	0.156	0	0
Plasma cell	UQCRH	0.740856	0.897	0.658	0	0
Plasma cell	RAB11FIP1	0.740239	0.627	0.242	0	0
Plasma cell	C11orf1	0.739331	0.579	0.085	0	0
Plasma cell	TXNDC15	0.737593	0.652	0.09	0	0
Plasma cell	TPM4	0.737437	0.755	0.254	0	0
Plasma cell	C2orf88	0.735469	0.529	0.013	0	0
Plasma cell	RALGPS2	0.735455	0.525	0.049	0	0
Plasma cell	AIG1	0.732971	0.614	0.061	0	0
Plasma cell	ATOX1	0.729217	0.742	0.204	0	0
Plasma cell	PHPT1	0.729089	0.807	0.272	0	0
Plasma cell	MT-ND6	0.726488	0.681	0.206	0	0
Plasma cell	DERL1	0.723411	0.76	0.187	0	0
Plasma cell	HIST1H2BG	0.722962	0.254	0.026	0	0
Plasma cell	AC026369.3	0.719251	0.266	0.008	0	0
Plasma cell	GOLGB1	0.718831	0.66	0.186	0	0
Plasma cell	PABPC4	0.718569	0.766	0.255	0	0
Plasma cell	SQSTM1	0.716409	0.797	0.319	0	0
Plasma cell	FCRLA	0.714739	0.377	0.023	0	0
Plasma cell	SYVN1	0.70674	0.587	0.059	0	0
Plasma cell	TMEM208	0.70518	0.725	0.169	0	0
Plasma cell	SELENOH	0.702407	0.784	0.223	0	0
Plasma cell	CITED2	0.698432	0.597	0.278	0	0
Plasma cell	GNG7	0.698332	0.576	0.055	0	0
Plasma cell	ST6GAL1	0.696869	0.632	0.106	0	0
Plasma cell	SEC62	0.695102	0.896	0.452	0	0
Plasma cell	HLA-DOB	0.694474	0.495	0.02	0	0
Plasma cell	CARMIL1	0.688763	0.466	0.009	0	0
Plasma cell	TMED10	0.68618	0.799	0.332	0	0
Plasma cell	FCGR2B	0.68069	0.475	0.027	0	0
Plasma cell	AIM2	0.679495	0.422	0.02	0	0
Plasma cell	COBLL1	0.67946	0.471	0.022	0	0
Plasma cell	ST6GALNAC4	0.676126	0.548	0.041	0	0
Plasma cell	NT5DC2	0.671387	0.405	0.024	0	0
Plasma cell	TMEM238	0.67059	0.582	0.081	0	0
Plasma cell	PARP1	0.67018	0.699	0.189	0	0
Plasma cell	PHACTR1	0.666115	0.398	0.15	0	0
Plasma cell	ACBD3	0.665912	0.583	0.105	0	0
Plasma cell	FCRL2	0.665707	0.361	0.015	0	0
Plasma cell	SERP1	0.656452	0.931	0.663	0	0
Plasma cell	HYOU1	0.655484	0.502	0.067	0	0
Plasma cell	EMC7	0.654775	0.75	0.225	0	0
Plasma cell	ERP29	0.651467	0.916	0.603	0	0
Plasma cell	ODC1	0.650408	0.758	0.267	0	0
Plasma cell	RPN1	0.64562	0.679	0.174	0	0
Plasma cell	ECI1	0.644957	0.612	0.083	0	0
Plasma cell	GALNT2	0.643615	0.503	0.082	0	0
Plasma cell	ZNF593	0.6424	0.643	0.105	0	0
Plasma cell	TMEM205	0.641765	0.68	0.139	0	0
Plasma cell	KDELR2	0.64141	0.752	0.237	0	0
Plasma cell	ERGIC2	0.640437	0.71	0.151	0	0
Plasma cell	CRYBG3	0.63887	0.368	0.024	0	0
Plasma cell	CALU	0.637055	0.607	0.085	0	0
Plasma cell	B4GALT3	0.636837	0.57	0.081	0	0
Plasma cell	FAM214A	0.636371	0.606	0.106	0	0
Plasma cell	MTRNR2L12	0.633672	0.733	0.324	0	0
Plasma cell	HAX1	0.6329	0.77	0.238	0	0
Plasma cell	DAD1	0.632604	0.871	0.464	0	0
Plasma cell	ARF4	0.631133	0.74	0.225	0	0
Plasma cell	IRAK1	0.630385	0.606	0.123	0	0
Plasma cell	NEB	0.629978	0.322	0.005	0	0
Plasma cell	SLC3A2	0.629934	0.718	0.259	0	0
Plasma cell	ATP6V0E1	0.628666	0.878	0.583	0	0
Plasma cell	ATP5PO	0.626772	0.771	0.263	0	0
Plasma cell	DENND1B	0.626682	0.53	0.105	0	0
Plasma cell	SAR1B	0.625845	0.696	0.144	0	0
Plasma cell	PERP	0.625611	0.458	0.036	0	0
Plasma cell	CDV3	0.625337	0.847	0.354	0	0
Plasma cell	QPRT	0.624664	0.481	0.02	0	0
Plasma cell	RACK1	0.623913	0.938	0.495	0	0
Plasma cell	ST3GAL6	0.620414	0.417	0.034	0	0
Plasma cell	CHPF	0.616901	0.483	0.017	0	0
Plasma cell	CANX	0.616039	0.82	0.323	0	0
Plasma cell	MDH1	0.615665	0.699	0.226	0	0
Plasma cell	CLINT1	0.615409	0.691	0.182	0	0
Plasma cell	STT3A	0.615307	0.541	0.059	0	0
Plasma cell	SMC4	0.612706	0.446	0.137	0	0
Plasma cell	TRMT112	0.609575	0.877	0.455	0	0
Plasma cell	ARMCX3	0.606337	0.607	0.113	0	0
Plasma cell	KCNN3	0.60534	0.396	0.003	0	0
Plasma cell	CISD2	0.60507	0.686	0.147	0	0
Plasma cell	CFLAR	0.600295	0.791	0.349	0	0
Plasma cell	STRBP	0.598399	0.52	0.057	0	0
Plasma cell	RASGRP3	0.597877	0.381	0.026	0	0
Plasma cell	CADM1	0.597823	0.32	0.012	0	0
Plasma cell	SEC61G	0.59374	0.901	0.567	0	0
Plasma cell	SSR2	0.592427	0.925	0.655	0	0
Plasma cell	MT-ND4	0.592176	0.991	0.998	0	0
Plasma cell	TMEM147	0.590538	0.731	0.219	0	0
Plasma cell	FOXO3	0.589037	0.583	0.14	0	0
Plasma cell	SEM1	0.58888	0.735	0.182	0	0
Plasma cell	DNAJC10	0.584205	0.594	0.112	0	0
Plasma cell	HIST1H2BC	0.580846	0.299	0.027	0	0
Plasma cell	UNC93B1	0.580077	0.552	0.09	0	0
Plasma cell	BCL2L11	0.578622	0.488	0.075	0	0
Plasma cell	EIF2AK3	0.575129	0.458	0.041	0	0
Plasma cell	MRPL40	0.568885	0.666	0.135	0	0
Plasma cell	TBCEL	0.56821	0.308	0.018	0	0
Plasma cell	MT-ND5	0.567717	0.979	0.92	0	0
Plasma cell	VEGFB	0.566974	0.561	0.078	0	0
Plasma cell	ZBTB20	0.566533	0.693	0.217	0	0
Plasma cell	JTB	0.565872	0.873	0.518	0	0
Plasma cell	IL6ST	0.565578	0.602	0.149	0	0
Plasma cell	HSPD1	0.56524	0.733	0.271	0	0
Plasma cell	CXXC5	0.562934	0.587	0.096	0	0
Plasma cell	CDKN1A	0.562426	0.495	0.142	0	0
Plasma cell	NAXE	0.560691	0.559	0.073	0	0
Plasma cell	ATRAID	0.558849	0.782	0.298	0	0
Plasma cell	SEC24D	0.555711	0.484	0.059	0	0
Plasma cell	BCL2	0.555402	0.664	0.181	0	0
Plasma cell	SLC1A5	0.553439	0.472	0.057	0	0
Plasma cell	ATP5IF1	0.550782	0.789	0.267	0	0
Plasma cell	CYBA	0.549035	0.976	0.835	0	0
Plasma cell	SRPRA	0.548784	0.653	0.161	0	0
Plasma cell	YIF1A	0.547961	0.607	0.119	0	0
Plasma cell	HIPK2	0.547917	0.598	0.119	0	0
Plasma cell	HIST1H2BD	0.547167	0.276	0.018	0	0
Plasma cell	KCNQ1OT1	0.546607	0.421	0.096	0	0
Plasma cell	SEL1L3	0.544295	0.534	0.081	0	0
Plasma cell	UBC	0.542956	0.978	0.906	0	0
Plasma cell	CD63	0.541159	0.855	0.468	0	0
Plasma cell	MIA3	0.53811	0.559	0.139	0	0
Plasma cell	TXNDC5	0.537149	0.399	0.008	0	0
Plasma cell	SCARB2	0.537125	0.542	0.1	0	0
Plasma cell	SSR1	0.536537	0.757	0.259	0	0
Plasma cell	GAB1	0.534008	0.399	0.018	0	0
Plasma cell	HSPA13	0.53247	0.523	0.063	0	0
Plasma cell	NDUFAF8	0.528113	0.656	0.142	0	0
Plasma cell	CD320	0.526672	0.577	0.127	0	0
Plasma cell	SLC25A4	0.525582	0.496	0.038	0	0
Plasma cell	RAB30	0.525064	0.401	0.027	0	0
Plasma cell	PIGP	0.523309	0.615	0.115	0	0
Plasma cell	ATP5MF	0.52032	0.753	0.223	0	0
Plasma cell	PPCDC	0.519478	0.393	0.046	0	0
Plasma cell	CD59	0.517589	0.535	0.086	0	0
Plasma cell	SPAG4	0.516227	0.396	0.011	0	0
Plasma cell	IFNAR1	0.51593	0.588	0.123	0	0
Plasma cell	CCDC32	0.515807	0.488	0.064	0	0
Plasma cell	STMN1	0.515772	0.347	0.178	0	0
Plasma cell	ALG5	0.513211	0.628	0.148	0	0
Plasma cell	REX1BD	0.512509	0.753	0.234	0	0
Plasma cell	PRDX5	0.509766	0.853	0.42	0	0
Plasma cell	PAICS	0.508771	0.495	0.071	0	0
Plasma cell	ATP5F1B	0.508568	0.735	0.236	0	0
Plasma cell	EEF1B2	0.508246	0.957	0.925	0	0
Plasma cell	COPE	0.506575	0.876	0.448	0	0
Plasma cell	VOPP1	0.506165	0.669	0.175	0	0
Plasma cell	RTRAF	0.505879	0.775	0.258	0	0
Plasma cell	TBC1D9	0.504931	0.397	0.039	0	0
Plasma cell	RASSF6	0.503466	0.29	0.004	0	0
Plasma cell	NR4A1	0.503155	0.406	0.121	0	0
Plasma cell	DENND5B	0.502351	0.396	0.011	0	0
Plasma cell	GADD45GIP1	0.501176	0.8	0.316	0	0
Plasma cell	CYHR1	0.498103	0.577	0.109	0	0
Plasma cell	PRDX1	0.497621	0.815	0.371	0	0
Plasma cell	DUSP22	0.497498	0.557	0.118	0	0
Plasma cell	FUNDC2	0.496845	0.63	0.192	0	0
Plasma cell	CDKN2A	0.495254	0.407	0.028	0	0
Plasma cell	PLCG2	0.494701	0.345	0.119	0	0
Plasma cell	RRAGD	0.493326	0.421	0.031	0	0
Plasma cell	TMED3	0.493229	0.568	0.13	0	0
Plasma cell	ISG15	0.49075	0.558	0.322	0	0
Plasma cell	NCAM1	0.487979	0.368	0.035	0	0
Plasma cell	Z93241.1	0.487224	0.254	0.054	0	0
Plasma cell	ANKRD37	0.486636	0.337	0.031	0	0
Plasma cell	HNRNPAB	0.486579	0.605	0.202	0	0
Plasma cell	TMED2	0.48522	0.825	0.375	0	0
Plasma cell	MCRIP2	0.484101	0.485	0.061	0	0
Plasma cell	RNASEH2C	0.482402	0.73	0.244	0	0
Plasma cell	AQP3	0.480606	0.531	0.102	0	0
Plasma cell	DTWD1	0.48	0.468	0.059	0	0
Plasma cell	YIPF3	0.479754	0.612	0.122	0	0
Plasma cell	PMVK	0.479607	0.594	0.12	0	0
Plasma cell	HSP90AB1	0.478971	0.935	0.679	0	0
Plasma cell	VKORC1	0.477018	0.599	0.135	0	0
Plasma cell	FNDC3A	0.476878	0.503	0.094	0	0
Plasma cell	C11orf24	0.475695	0.458	0.03	0	0
Plasma cell	HNRNPU	0.475226	0.893	0.595	0	0
Plasma cell	VPS37B	0.475164	0.596	0.159	0	0
Plasma cell	PDXK	0.475131	0.601	0.123	0	0
Plasma cell	FOSB	0.474072	0.887	0.709	0	0
Plasma cell	GLO1	0.473192	0.646	0.162	0	0
Plasma cell	AC004130.1	0.473068	0.266	0.003	0	0
Plasma cell	TOP1	0.470194	0.674	0.217	0	0
Plasma cell	NANS	0.470142	0.648	0.162	0	0
Plasma cell	ARPC5L	0.469995	0.75	0.266	0	0
Plasma cell	MANEA	0.469844	0.374	0.023	0	0
Plasma cell	UBE2H	0.469777	0.585	0.125	0	0
Plasma cell	KLF13	0.469316	0.737	0.296	0	0
Plasma cell	SLC35B1	0.468194	0.554	0.103	0	0
Plasma cell	ARF1	0.46703	0.893	0.514	0	0
Plasma cell	ALKBH7	0.466742	0.768	0.311	0	0
Plasma cell	TUBB	0.465339	0.661	0.33	0	0
Plasma cell	SSSCA1	0.465242	0.609	0.129	0	0
Plasma cell	TMEM14C	0.463303	0.688	0.203	0	0
Plasma cell	OXR1	0.462615	0.513	0.102	0	0
Plasma cell	PAIP2B	0.459228	0.4	0.015	0	0
Plasma cell	PDIA3	0.458085	0.743	0.466	0	0
Plasma cell	MORF4L2	0.45742	0.627	0.178	0	0
Plasma cell	CASP10	0.457386	0.435	0.048	0	0
Plasma cell	CFL2	0.457301	0.418	0.045	0	0
Plasma cell	WIPI1	0.457018	0.454	0.04	0	0
Plasma cell	GNL3	0.454783	0.589	0.13	0	0
Plasma cell	NDUFV2	0.454662	0.74	0.312	0	0
Plasma cell	SELENOF	0.452246	0.751	0.238	0	0
Plasma cell	MCL1	0.451829	0.901	0.591	0	0
Plasma cell	COA4	0.45162	0.557	0.117	0	0
Plasma cell	SND1	0.451564	0.582	0.129	0	0
Plasma cell	MRPL14	0.451382	0.583	0.154	0	0
Plasma cell	C19orf24	0.450885	0.714	0.261	0	0
Plasma cell	IARS	0.450554	0.474	0.086	0	0
Plasma cell	MEI1	0.450402	0.502	0.072	0	0
Plasma cell	ATP5MD	0.446959	0.769	0.256	0	0
Plasma cell	SH3GLB2	0.445564	0.485	0.073	0	0
Plasma cell	SLC39A7	0.443952	0.48	0.064	0	0
Plasma cell	TRAM2	0.443698	0.393	0.035	0	0
Plasma cell	PEBP1	0.443644	0.819	0.424	0	0
Plasma cell	CRNDE	0.442586	0.338	0.015	0	0
Plasma cell	AC012236.1	0.441696	0.337	0.004	0	0
Plasma cell	NFKBIA	0.441126	0.914	0.764	0	0
Plasma cell	TFG	0.439324	0.589	0.129	0	0
Plasma cell	METTL26	0.439082	0.618	0.143	0	0
Plasma cell	REXO2	0.438468	0.619	0.143	0	0
Plasma cell	MT-ND1	0.438342	0.989	0.98	0	0
Plasma cell	SELENOP	0.437438	0.349	0.008	0	0
Plasma cell	LAP3	0.437317	0.6	0.173	0	0
Plasma cell	VARS	0.436879	0.418	0.046	0	0
Plasma cell	UBA5	0.436565	0.506	0.072	0	0
Plasma cell	DDT	0.436561	0.792	0.371	0	0
Plasma cell	DNAJC3	0.436526	0.635	0.191	0	0
Plasma cell	AC243960.1	0.435289	0.356	0.06	0	0
Plasma cell	PLA2G16	0.434736	0.547	0.123	0	0
Plasma cell	C12orf45	0.430775	0.43	0.069	0	0
Plasma cell	MCTS1	0.429541	0.635	0.177	0	0
Plasma cell	CDK2AP2	0.428123	0.65	0.194	0	0
Plasma cell	MSI2	0.428023	0.61	0.171	0	0
Plasma cell	ARL1	0.427976	0.542	0.089	0	0
Plasma cell	BCAP31	0.427668	0.739	0.305	0	0
Plasma cell	GGH	0.427583	0.272	0.036	0	0
Plasma cell	ZNF275	0.427319	0.355	0.031	0	0
Plasma cell	NDUFB4	0.426428	0.829	0.396	0	0
Plasma cell	NCOA3	0.425842	0.54	0.152	0	0
Plasma cell	FAM174A	0.424901	0.422	0.038	0	0
Plasma cell	PPP1R10	0.424315	0.595	0.208	0	0
Plasma cell	MRPL41	0.423752	0.75	0.292	0	0
Plasma cell	RAPGEF2	0.423459	0.42	0.065	0	0
Plasma cell	CKAP4	0.423295	0.494	0.092	0	0
Plasma cell	DPP7	0.420433	0.71	0.354	0	0
Plasma cell	ARID5B	0.420299	0.576	0.203	0	0
Plasma cell	RHOQ	0.420036	0.507	0.11	0	0
Plasma cell	NDUFB11	0.417774	0.887	0.538	0	0
Plasma cell	RTF2	0.416626	0.465	0.138	0	0
Plasma cell	KLF2	0.416318	0.855	0.712	0	0
Plasma cell	DENND2C	0.416218	0.264	0.005	0	0
Plasma cell	MRPL51	0.415996	0.736	0.248	0	0
Plasma cell	HSPE1	0.415314	0.802	0.398	0	0
Plasma cell	REEP5	0.415146	0.773	0.306	0	0
Plasma cell	PSMB5	0.414359	0.522	0.102	0	0
Plasma cell	TIFA	0.413176	0.428	0.049	0	0
Plasma cell	UQCC2	0.413085	0.538	0.124	0	0
Plasma cell	ELOB	0.412907	0.856	0.345	0	0
Plasma cell	AC012368.1	0.412804	0.315	0.014	0	0
Plasma cell	CYSLTR1	0.411767	0.403	0.088	0	0
Plasma cell	UBXN4	0.409132	0.778	0.318	0	0
Plasma cell	UFM1	0.408837	0.707	0.268	0	0
Plasma cell	TMEM19	0.408667	0.45	0.061	0	0
Plasma cell	AVEN	0.407602	0.391	0.03	0	0
Plasma cell	TCF3	0.407493	0.461	0.075	0	0
Plasma cell	ATP5MC2	0.407473	0.872	0.412	0	0
Plasma cell	TMEM106C	0.406723	0.356	0.077	0	0
Plasma cell	FBH1	0.406014	0.42	0.049	0	0
Plasma cell	PGRMC2	0.405429	0.555	0.102	0	0
Plasma cell	ALG2	0.404839	0.452	0.056	0	0
Plasma cell	AL121944.1	0.404444	0.306	0.057	0	0
Plasma cell	LRRK1	0.404132	0.336	0.029	0	0
Plasma cell	PYCR1	0.403264	0.35	0.011	0	0
Plasma cell	C19orf70	0.403231	0.758	0.305	0	0
Plasma cell	INSR	0.402004	0.333	0.046	0	0
Plasma cell	TTLL7	0.400918	0.31	0.008	0	0
Plasma cell	RER1	0.399919	0.734	0.254	0	0
Plasma cell	LARP1	0.39807	0.598	0.166	0	0
Plasma cell	ZRANB2	0.397009	0.685	0.25	0	0
Plasma cell	MRPL55	0.396217	0.635	0.202	0	0
Plasma cell	USO1	0.395955	0.529	0.112	0	0
Plasma cell	HIST2H2BE	0.395937	0.261	0.038	0	0
Plasma cell	TSPAN3	0.395931	0.534	0.095	0	0
Plasma cell	RIOX2	0.395924	0.341	0.026	0	0
Plasma cell	SVIP	0.395596	0.761	0.285	0	0
Plasma cell	NGLY1	0.395586	0.59	0.144	0	0
Plasma cell	TXNL4A	0.395368	0.703	0.23	0	0
Plasma cell	C1GALT1C1	0.394698	0.432	0.05	0	0
Plasma cell	COPB2	0.394333	0.475	0.091	0	0
Plasma cell	NDUFA8	0.394272	0.533	0.106	0	0
Plasma cell	HSD17B12	0.393793	0.513	0.096	0	0
Plasma cell	SLC38A2	0.393565	0.732	0.343	0	0
Plasma cell	NDUFS6	0.392902	0.809	0.354	0	0
Plasma cell	QTRT1	0.392729	0.441	0.077	0	0
Plasma cell	LRPAP1	0.391723	0.719	0.27	0	0
Plasma cell	SLC38A5	0.390711	0.37	0.031	0	0
Plasma cell	CNPY2	0.390285	0.664	0.2	0	0
Plasma cell	RCN2	0.390194	0.686	0.225	0	0
Plasma cell	HACD3	0.389124	0.455	0.074	0	0
Plasma cell	SCAMP5	0.388464	0.319	0.006	0	0
Plasma cell	SLC1A4	0.3882	0.393	0.037	0	0
Plasma cell	GORASP2	0.388108	0.54	0.106	0	0
Plasma cell	PMEPA1	0.387251	0.312	0.012	0	0
Plasma cell	MAGT1	0.38699	0.509	0.113	0	0
Plasma cell	SETBP1	0.386981	0.323	0.032	0	0
Plasma cell	FBP1	0.386925	0.274	0.073	0	0
Plasma cell	DPM3	0.386696	0.552	0.145	0	0
Plasma cell	LAGE3	0.386242	0.534	0.135	0	0
Plasma cell	VCP	0.385655	0.644	0.204	0	0
Plasma cell	IER5	0.385471	0.623	0.295	0	0
Plasma cell	YWHAE	0.384362	0.755	0.293	0	0
Plasma cell	ORAI2	0.383931	0.509	0.116	0	0
Plasma cell	CBR1	0.383408	0.408	0.068	0	0
Plasma cell	MX1	0.383285	0.406	0.129	0	0
Plasma cell	DNPH1	0.382973	0.524	0.125	0	0
Plasma cell	ATP5PD	0.382495	0.688	0.209	0	0
Plasma cell	UBE2M	0.381725	0.67	0.189	0	0
Plasma cell	NDUFAF3	0.380931	0.679	0.2	0	0
Plasma cell	STT3B	0.379957	0.709	0.262	0	0
Plasma cell	FCHSD2	0.379537	0.394	0.074	0	0
Plasma cell	CD9	0.377365	0.288	0.044	0	0
Plasma cell	LRRC59	0.37688	0.556	0.135	0	0
Plasma cell	RCN1	0.37461	0.386	0.052	0	0
Plasma cell	MRPL34	0.373815	0.607	0.183	0	0
Plasma cell	MRPL36	0.373445	0.483	0.104	0	0
Plasma cell	MRPL12	0.373429	0.484	0.11	0	0
Plasma cell	MCUR1	0.37335	0.481	0.079	0	0
Plasma cell	DNAJB11	0.37297	0.56	0.156	0	0
Plasma cell	CCT3	0.372034	0.689	0.269	0	0
Plasma cell	PSAT1	0.371805	0.257	0.009	0	0
Plasma cell	NDUFS8	0.37164	0.741	0.292	0	0
Plasma cell	SMIM26	0.37137	0.625	0.178	0	0
Plasma cell	NDUFAB1	0.371307	0.75	0.292	0	0
Plasma cell	ALG3	0.371269	0.463	0.073	0	0
Plasma cell	RPLP0	0.371093	0.976	0.945	0	0
Plasma cell	MINDY2	0.369891	0.36	0.064	0	0
Plasma cell	ZDHHC14	0.369059	0.267	0.027	0	0
Plasma cell	SRP54	0.368045	0.532	0.12	0	0
Plasma cell	CCDC85B	0.368017	0.747	0.425	0	0
Plasma cell	ZBP1	0.367938	0.492	0.11	0	0
Plasma cell	KLHL6	0.367185	0.353	0.043	0	0
Plasma cell	LARP1B	0.366954	0.38	0.049	0	0
Plasma cell	ARSA	0.36615	0.435	0.059	0	0
Plasma cell	ERGIC1	0.36549	0.565	0.146	0	0
Plasma cell	OGT	0.364925	0.632	0.228	0	0
Plasma cell	ATP6V0B	0.364839	0.835	0.405	0	0
Plasma cell	ARHGEF12	0.36333	0.342	0.034	0	0
Plasma cell	DNASE2	0.362154	0.417	0.088	0	0
Plasma cell	STOML2	0.360874	0.628	0.18	0	0
Plasma cell	OGFOD3	0.359786	0.441	0.066	0	0
Plasma cell	CD46	0.359285	0.66	0.235	0	0
Plasma cell	RDX	0.359283	0.463	0.092	0	0
Plasma cell	SEC31A	0.357888	0.62	0.202	0	0
Plasma cell	MAPKAPK2	0.356878	0.585	0.173	0	0
Plasma cell	PRKD3	0.356489	0.449	0.116	0	0
Plasma cell	C1orf43	0.354796	0.663	0.223	0	0
Plasma cell	AHCY	0.354742	0.382	0.075	0	0
Plasma cell	NAA10	0.354733	0.622	0.217	0	0
Plasma cell	GMPPB	0.354484	0.388	0.047	0	0
Plasma cell	MZT2B	0.354236	0.866	0.495	0	0
Plasma cell	ISCU	0.354182	0.811	0.41	0	0
Plasma cell	NXPE3	0.353839	0.398	0.082	0	0
Plasma cell	LDLR	0.351996	0.37	0.113	0	0
Plasma cell	HAGH	0.351543	0.604	0.162	0	0
Plasma cell	REPIN1	0.351535	0.437	0.087	0	0
Plasma cell	PREB	0.350947	0.395	0.053	0	0
Plasma cell	MRPS16	0.350738	0.572	0.14	0	0
Plasma cell	CCDC50	0.35059	0.481	0.089	0	0
Plasma cell	PDLIM1	0.349924	0.411	0.073	0	0
Plasma cell	IFI27L1	0.349463	0.333	0.04	0	0
Plasma cell	TMEM9	0.3487	0.371	0.046	0	0
Plasma cell	PSMB4	0.348411	0.694	0.254	0	0
Plasma cell	LY96	0.34829	0.54	0.144	0	0
Plasma cell	HYI	0.348021	0.359	0.039	0	0
Plasma cell	TMED4	0.347465	0.708	0.227	0	0
Plasma cell	MRPS34	0.346763	0.681	0.232	0	0
Plasma cell	HINT2	0.345548	0.61	0.158	0	0
Plasma cell	ATF4	0.345471	0.805	0.411	0	0
Plasma cell	UBE2E1	0.343987	0.504	0.14	0	0
Plasma cell	CRACR2B	0.342626	0.296	0.011	0	0
Plasma cell	SHC1	0.3425	0.408	0.076	0	0
Plasma cell	PGM3	0.342435	0.336	0.035	0	0
Plasma cell	CDK14	0.342433	0.276	0.017	0	0
Plasma cell	OS9	0.34221	0.621	0.209	0	0
Plasma cell	NCLN	0.341105	0.443	0.073	0	0
Plasma cell	RPP25	0.340328	0.274	0.013	0	0
Plasma cell	SULF2	0.340106	0.404	0.115	0	0
Plasma cell	TMEM156	0.340082	0.347	0.073	0	0
Plasma cell	IFT57	0.339858	0.506	0.113	0	0
Plasma cell	SRP72	0.339781	0.722	0.28	0	0
Plasma cell	NUDT22	0.339342	0.551	0.13	0	0
Plasma cell	ARID3A	0.337721	0.406	0.077	0	0
Plasma cell	FAM13A	0.337638	0.336	0.052	0	0
Plasma cell	FICD	0.337585	0.289	0.014	0	0
Plasma cell	CKS2	0.336566	0.381	0.114	0	0
Plasma cell	MIR4435-2HG	0.336298	0.376	0.121	0	0
Plasma cell	JUND	0.336	0.971	0.761	0	0
Plasma cell	LY9	0.33574	0.383	0.08	0	0
Plasma cell	CLIC1	0.3354	0.911	0.624	0	0
Plasma cell	ORMDL2	0.333519	0.497	0.096	0	0
Plasma cell	ABHD14A	0.332919	0.512	0.113	0	0
Plasma cell	MDM2	0.331956	0.394	0.111	0	0
Plasma cell	SYNGR2	0.331536	0.568	0.178	0	0
Plasma cell	COMMD4	0.33025	0.461	0.104	0	0
Plasma cell	BAG1	0.328791	0.653	0.238	0	0
Plasma cell	TMEM179B	0.328628	0.608	0.178	0	0
Plasma cell	MGAT2	0.328489	0.455	0.087	0	0
Plasma cell	TMEM259	0.32846	0.622	0.209	0	0
Plasma cell	CCT8	0.328103	0.715	0.316	0	0
Plasma cell	MRPL17	0.327915	0.396	0.051	0	0
Plasma cell	ERGIC3	0.327608	0.696	0.269	0	0
Plasma cell	SFXN4	0.327076	0.367	0.046	0	0
Plasma cell	ZNF37A	0.325512	0.396	0.071	0	0
Plasma cell	MARCKS	0.32498	0.678	0.146	0	0
Plasma cell	SLC25A5	0.324779	0.794	0.53	0	0
Plasma cell	SCAMP2	0.323849	0.558	0.168	0	0
Plasma cell	MRPL20	0.32364	0.742	0.295	0	0
Plasma cell	CLIC4	0.322984	0.348	0.04	0	0
Plasma cell	MLLT3	0.322891	0.45	0.107	0	0
Plasma cell	ATP5ME	0.322272	0.711	0.252	0	0
Plasma cell	COPZ1	0.321696	0.63	0.187	0	0
Plasma cell	ASNS	0.320843	0.312	0.031	0	0
Plasma cell	AC092683.1	0.319855	0.319	0.046	0	0
Plasma cell	ERP44	0.31854	0.659	0.225	0	0
Plasma cell	CHCHD1	0.318527	0.534	0.127	0	0
Plasma cell	TIMP1	0.318134	0.575	0.302	0	0
Plasma cell	NOL7	0.317769	0.706	0.267	0	0
Plasma cell	EEF1E1	0.317584	0.509	0.13	0	0
Plasma cell	SLC17A9	0.31742	0.26	0.019	0	0
Plasma cell	GANAB	0.316514	0.511	0.133	0	0
Plasma cell	TCEAL3	0.314989	0.252	0.048	0	0
Plasma cell	VBP1	0.314648	0.534	0.173	0	0
Plasma cell	PPA1	0.313849	0.729	0.348	0	0
Plasma cell	ISOC2	0.313479	0.423	0.072	0	0
Plasma cell	COMTD1	0.312479	0.425	0.08	0	0
Plasma cell	PIM1	0.312059	0.514	0.226	0	0
Plasma cell	FAM173A	0.311921	0.603	0.176	0	0
Plasma cell	PARM1	0.311656	0.255	0.004	0	0
Plasma cell	DUS1L	0.31115	0.564	0.146	0	0
Plasma cell	TSPAN13	0.310718	0.363	0.037	0	0
Plasma cell	CHST15	0.310529	0.308	0.04	0	0
Plasma cell	EIF3J	0.31024	0.577	0.197	0	0
Plasma cell	ELOC	0.309255	0.583	0.156	0	0
Plasma cell	AC012645.3	0.308677	0.273	0.017	0	0
Plasma cell	GPAA1	0.307462	0.518	0.14	0	0
Plasma cell	COPRS	0.307367	0.359	0.048	0	0
Plasma cell	CDK4	0.306285	0.441	0.09	0	0
Plasma cell	GYPC	0.305958	0.838	0.451	0	0
Plasma cell	B3GAT3	0.305454	0.499	0.13	0	0
Plasma cell	FKBP14	0.305164	0.272	0.02	0	0
Plasma cell	COPG1	0.305105	0.405	0.066	0	0
Plasma cell	GTSF1	0.304953	0.255	0.02	0	0
Plasma cell	LINC00467	0.304229	0.314	0.023	0	0
Plasma cell	C15orf61	0.303823	0.486	0.1	0	0
Plasma cell	LYPLAL1	0.303571	0.371	0.056	0	0
Plasma cell	HINT1	0.303096	0.92	0.839	0	0
Plasma cell	NORAD	0.301489	0.529	0.151	0	0
Plasma cell	ARFGAP3	0.301405	0.537	0.144	0	0
Plasma cell	SLC38A10	0.300919	0.48	0.122	0	0
Plasma cell	KIAA0040	0.300599	0.398	0.063	0	0
Plasma cell	COX17	0.300426	0.728	0.277	0	0
Plasma cell	DKC1	0.300237	0.432	0.113	0	0
Plasma cell	MYEOV	0.300198	0.251	0.002	0	0
Plasma cell	TNS3	0.300084	0.28	0.028	0	0
Plasma cell	SND1-IT1	0.300084	0.373	0.059	0	0
Plasma cell	SEC63	0.299236	0.581	0.184	0	0
Plasma cell	AURKAIP1	0.299207	0.798	0.371	0	0
Plasma cell	ODR4	0.2986	0.344	0.047	0	0
Plasma cell	PRMT1	0.298442	0.612	0.198	0	0
Plasma cell	EBLN3P	0.298153	0.553	0.133	0	0
Plasma cell	SHMT2	0.297905	0.397	0.089	0	0
Plasma cell	MAN2A1	0.297696	0.478	0.119	0	0
Plasma cell	SURF4	0.297652	0.641	0.195	0	0
Plasma cell	B4GALT7	0.297427	0.38	0.046	0	0
Plasma cell	ZNF791	0.296181	0.527	0.153	0	0
Plasma cell	CYBC1	0.296001	0.511	0.124	0	0
Plasma cell	IMP4	0.295953	0.533	0.137	0	0
Plasma cell	MAGEH1	0.295815	0.393	0.053	0	0
Plasma cell	PTK2B	0.295212	0.48	0.173	0	0
Plasma cell	FDPS	0.29491	0.602	0.191	0	0
Plasma cell	AL627171.1	0.293228	0.266	0.042	0	0
Plasma cell	TMEM243	0.293033	0.737	0.293	0	0
Plasma cell	PDCD5	0.292939	0.65	0.221	0	0
Plasma cell	HSD17B8	0.292551	0.366	0.047	0	0
Plasma cell	SLAMF1	0.292403	0.263	0.026	0	0
Plasma cell	HSPA9	0.28936	0.673	0.276	0	0
Plasma cell	IFI16	0.289141	0.675	0.314	0	0
Plasma cell	HMCES	0.289094	0.404	0.068	0	0
Plasma cell	TXNL1	0.288964	0.66	0.238	0	0
Plasma cell	TLK1	0.28874	0.564	0.171	0	0
Plasma cell	SMAD5	0.288547	0.326	0.059	0	0
Plasma cell	NME4	0.288217	0.45	0.123	0	0
Plasma cell	CNDP2	0.287812	0.47	0.129	0	0
Plasma cell	GARS	0.286935	0.406	0.093	0	0
Plasma cell	H2AFZ	0.285386	0.857	0.566	0	0
Plasma cell	IFNAR2	0.28505	0.484	0.121	0	0
Plasma cell	KANK1	0.284766	0.278	0.015	0	0
Plasma cell	ADIPOR1	0.284384	0.58	0.175	0	0
Plasma cell	BEX2	0.28404	0.375	0.104	0	0
Plasma cell	BET1	0.283431	0.372	0.044	0	0
Plasma cell	CHD7	0.283352	0.336	0.058	0	0
Plasma cell	ATP1B1	0.283291	0.255	0.03	0	0
Plasma cell	PCMTD1	0.283147	0.571	0.168	0	0
Plasma cell	HIKESHI	0.282429	0.484	0.101	0	0
Plasma cell	TSTD1	0.282405	0.764	0.341	0	0
Plasma cell	LSR	0.282262	0.324	0.027	0	0
Plasma cell	FH	0.281602	0.354	0.064	0	0
Plasma cell	IQCB1	0.281455	0.369	0.063	0	0
Plasma cell	EDEM2	0.281356	0.416	0.081	0	0
Plasma cell	RAB13	0.281164	0.302	0.044	0	0
Plasma cell	YIPF2	0.280965	0.399	0.058	0	0
Plasma cell	SINHCAF	0.280882	0.394	0.087	0	0
Plasma cell	CRIP1	0.279853	0.201	0.419	0	0
Plasma cell	BLNK	0.279256	0.285	0.026	0	0
Plasma cell	TMEM167A	0.278525	0.729	0.268	0	0
Plasma cell	CCDC88A	0.278318	0.454	0.146	0	0
Plasma cell	USP48	0.27811	0.514	0.147	0	0
Plasma cell	DESI1	0.27793	0.427	0.09	0	0
Plasma cell	MYL6B	0.277813	0.382	0.063	0	0
Plasma cell	TMX2	0.277769	0.448	0.1	0	0
Plasma cell	HSPA8	0.277264	0.908	0.688	0	0
Plasma cell	TMBIM4	0.277049	0.793	0.371	0	0
Plasma cell	CASC4	0.276968	0.522	0.132	0	0
Plasma cell	BANF1	0.276697	0.677	0.264	0	0
Plasma cell	EMC4	0.276314	0.617	0.187	0	0
Plasma cell	NDUFB3	0.276255	0.707	0.269	0	0
Plasma cell	GLRX2	0.276067	0.338	0.053	0	0
Plasma cell	SH2B2	0.275928	0.278	0.03	0	0
Plasma cell	AC007952.4	0.275828	0.5	0.176	0	0
Plasma cell	TMED5	0.274757	0.611	0.19	0	0
Plasma cell	IER3IP1	0.27385	0.603	0.183	0	0
Plasma cell	SCYL2	0.273321	0.298	0.073	0	0
Plasma cell	RAB30-AS1	0.273292	0.354	0.067	0	0
Plasma cell	MRPL3	0.273188	0.517	0.132	0	0
Plasma cell	RABL6	0.273164	0.461	0.135	0	0
Plasma cell	GPATCH2	0.273058	0.309	0.059	0	0
Plasma cell	POLR2J3.1	0.272971	0.645	0.218	0	0
Plasma cell	MRPS33	0.272803	0.579	0.167	0	0
Plasma cell	TAF10	0.272333	0.681	0.238	0	0
Plasma cell	RGS1	0.271028	0.502	0.302	0	0
Plasma cell	COQ8A	0.270935	0.277	0.031	0	0
Plasma cell	SMIM7	0.270454	0.617	0.209	0	0
Plasma cell	TUBB4B	0.270006	0.689	0.353	0	0
Plasma cell	DCPS	0.269357	0.373	0.07	0	0
Plasma cell	TOMM20	0.269285	0.836	0.522	0	0
Plasma cell	LCORL	0.268613	0.337	0.058	0	0
Plasma cell	MPG	0.267855	0.573	0.183	0	0
Plasma cell	ATP5F1E	0.267836	0.925	0.484	0	0
Plasma cell	TMEM214	0.267625	0.316	0.042	0	0
Plasma cell	PNOC	0.267396	0.289	0.016	0	0
Plasma cell	SEC13	0.267094	0.481	0.118	0	0
Plasma cell	MAP2K2	0.266724	0.694	0.258	0	0
Plasma cell	MTX2	0.266075	0.387	0.061	0	0
Plasma cell	BICD1	0.265846	0.256	0.026	0	0
Plasma cell	LTBP3	0.265814	0.373	0.067	0	0
Plasma cell	CREB3	0.265766	0.386	0.059	0	0
Plasma cell	BTG2	0.265609	0.809	0.501	0	0
Plasma cell	SLC50A1	0.265555	0.402	0.088	0	0
Plasma cell	AARS	0.26429	0.262	0.027	0	0
Plasma cell	GUSB	0.263369	0.472	0.133	0	0
Plasma cell	SCFD1	0.263203	0.556	0.163	0	0
Plasma cell	PMM2	0.263153	0.312	0.04	0	0
Plasma cell	RAN	0.262962	0.818	0.516	0	0
Plasma cell	CCDC167	0.262947	0.495	0.135	0	0
Plasma cell	NFE2L1	0.262259	0.276	0.047	0	0
Plasma cell	PFDN6	0.262188	0.484	0.123	0	0
Plasma cell	AC005261.1	0.26195	0.326	0.056	0	0
Plasma cell	GLT8D1	0.261893	0.405	0.07	0	0
Plasma cell	DMAC1	0.261389	0.374	0.06	0	0
Plasma cell	EDEM3	0.261118	0.336	0.075	0	0
Plasma cell	MDFIC	0.261055	0.478	0.131	0	0
Plasma cell	OAS1	0.261047	0.336	0.077	0	0
Plasma cell	ALG14	0.260894	0.303	0.024	0	0
Plasma cell	GOLGA4	0.260588	0.636	0.254	0	0
Plasma cell	CLCC1	0.260017	0.299	0.034	0	0
Plasma cell	MYO6	0.259561	0.285	0.032	0	0
Plasma cell	NASP	0.258993	0.534	0.259	0	0
Plasma cell	EBNA1BP2	0.25898	0.417	0.086	0	0
Plasma cell	SDF4	0.258978	0.623	0.211	0	0
Plasma cell	AKAP9	0.258892	0.722	0.311	0	0
Plasma cell	NIPA2	0.258649	0.473	0.117	0	0
Plasma cell	FAM50A	0.258491	0.502	0.176	0	0
Plasma cell	CCDC47	0.258087	0.449	0.102	0	0
Plasma cell	RXYLT1	0.25803	0.291	0.025	0	0
Plasma cell	TAP1	0.257136	0.586	0.207	0	0
Plasma cell	TECR	0.256886	0.737	0.292	0	0
Plasma cell	RBFA	0.256795	0.319	0.057	0	0
Plasma cell	FBXO22	0.256788	0.336	0.057	0	0
Plasma cell	LAX1	0.25646	0.287	0.041	0	0
Plasma cell	DDRGK1	0.256272	0.525	0.144	0	0
Plasma cell	UBE2E2	0.256041	0.301	0.048	0	0
Plasma cell	AKR1A1	0.25589	0.583	0.188	0	0
Plasma cell	PYCR2	0.255887	0.39	0.085	0	0
Plasma cell	GPX7	0.255245	0.318	0.041	0	0
Plasma cell	NDUFC2	0.255236	0.784	0.386	0	0
Plasma cell	ATP8B2	0.255193	0.332	0.056	0	0
Plasma cell	DUT	0.254851	0.701	0.326	0	0
Plasma cell	PAPSS1	0.254644	0.384	0.079	0	0
Plasma cell	MAN1A2	0.253961	0.515	0.149	0	0
Plasma cell	C1orf122	0.253505	0.534	0.135	0	0
Plasma cell	GAMT	0.253052	0.323	0.064	0	0
Plasma cell	MRPS18B	0.252788	0.458	0.111	0	0
Plasma cell	SEC24A	0.252357	0.308	0.047	0	0
Plasma cell	NDUFC1	0.252175	0.649	0.213	0	0
Plasma cell	TRIR	0.251374	0.814	0.356	0	0
Plasma cell	TIMM17A	0.250838	0.524	0.156	0	0
Plasma cell	IER2	0.539792	0.792	0.718	4.48132e-308	1.07467e-303
Plasma cell	ITGB7	0.448583	0.345	0.179	7.86052e-303	1.88503e-298
Plasma cell	MT-CO2	0.423762	0.995	0.999	4.65492e-267	1.1163e-262
Plasma cell	AHNAK	0.417265	0.586	0.459	1.39449e-173	3.34413e-169
Plasma cell	PSMA7	0.42513	0.801	0.575	5.1643e-144	1.23845e-139
Plasma cell	MT-CYB	0.306611	0.989	0.997	2.52349e-125	6.05158e-121
Plasma cell	RPL7A	0.309454	0.974	0.982	1.15539e-105	2.77074e-101
B cell	CD74	3.2749	0.999	0.625	0	0
B cell	CD79A	3.22454	0.876	0.082	0	0
B cell	IGHM	3.12855	0.68	0.057	0	0
B cell	HLA-DRA	2.88155	0.996	0.318	0	0
B cell	HLA-DQB1	2.62082	0.889	0.229	0	0
B cell	CD79B	2.39172	0.74	0.24	0	0
B cell	HLA-DPB1	2.35402	0.966	0.364	0	0
B cell	MS4A1	2.3195	0.769	0.079	0	0
B cell	HLA-DQA1	2.23971	0.756	0.124	0	0
B cell	HLA-DPA1	2.10412	0.937	0.354	0	0
B cell	HLA-DRB1	2.10365	0.94	0.355	0	0
B cell	BANK1	2.08487	0.576	0.045	0	0
B cell	CD37	2.06754	0.954	0.631	0	0
B cell	TCL1A	2.04185	0.337	0.01	0	0
B cell	LINC00926	1.96492	0.522	0.013	0	0
B cell	VPREB3	1.87068	0.469	0.019	0	0
B cell	TNFRSF13C	1.79338	0.484	0.055	0	0
B cell	CD83	1.69021	0.546	0.161	0	0
B cell	HBB	1.66356	0.82	0.694	0	0
B cell	HLA-DMA	1.60333	0.677	0.224	0	0
B cell	HLA-DRB5	1.53358	0.55	0.171	0	0
B cell	HLA-DMB	1.50127	0.52	0.101	0	0
B cell	HBA1	1.49516	0.658	0.475	0	0
B cell	HBA2	1.49423	0.703	0.509	0	0
B cell	RALGPS2	1.37684	0.456	0.179	0	0
B cell	NFKBID	1.34271	0.429	0.129	0	0
B cell	ADAM28	1.33557	0.354	0.05	0	0
B cell	FAM129C	1.32708	0.319	0.012	0	0
B cell	CD69	1.30582	0.771	0.458	0	0
B cell	CD22	1.30562	0.347	0.012	0	0
B cell	CD24	1.29233	0.287	0.011	0	0
B cell	CD52	1.29222	0.955	0.655	0	0
B cell	LTB	1.24898	0.827	0.366	0	0
B cell	FCER2	1.23816	0.274	0.024	0	0
B cell	LAPTM5	1.21424	0.889	0.59	0	0
B cell	BCL11A	1.18381	0.343	0.116	0	0
B cell	AFF3	1.1691	0.294	0.019	0	0
B cell	MEF2C	1.14518	0.554	0.347	0	0
B cell	2021-03-01	1.14104	0.348	0.074	0	0
B cell	PAX5	1.12218	0.279	0.02	0	0
B cell	IRF8	1.11329	0.372	0.075	0	0
B cell	P2RX5	1.11315	0.312	0.089	0	0
B cell	SWAP70	1.11198	0.313	0.046	0	0
B cell	BLK	1.10894	0.309	0.023	0	0
B cell	SPIB	1.0526	0.275	0.015	0	0
B cell	TCOF1	1.02722	0.391	0.193	0	0
B cell	ARHGAP24	1.01269	0.268	0.019	0	0
B cell	SMIM14	0.994673	0.323	0.15	0	0
B cell	CD19	0.991887	0.261	0.014	0	0
B cell	GNB2L1	0.988178	0.615	0.323	0	0
B cell	SNX2	0.976137	0.431	0.261	0	0
B cell	RPS17	0.973182	0.733	0.603	0	0
B cell	RPL13A	0.937472	0.994	0.98	0	0
B cell	POU2F2	0.934941	0.427	0.301	0	0
B cell	HVCN1	0.922276	0.268	0.083	0	0
B cell	GLTSCR2	0.919868	0.554	0.277	0	0
B cell	NBEAL1	0.893089	0.577	0.41	0	0
B cell	CYB561A3	0.892443	0.304	0.125	0	0
B cell	AC090498.1	0.867087	0.524	0.278	0	0
B cell	PHACTR1	0.853589	0.376	0.217	0	0
B cell	GNG7	0.846121	0.339	0.203	0	0
B cell	LY86	0.845439	0.318	0.115	0	0
B cell	REL	0.843845	0.475	0.284	0	0
B cell	RPS27	0.835925	1	0.993	0	0
B cell	BIRC3	0.834423	0.422	0.251	0	0
B cell	CXCR4	0.83129	0.873	0.747	0	0
B cell	STX7	0.831067	0.276	0.165	0	0
B cell	EZR	0.819977	0.565	0.473	0	0
B cell	NCF1	0.814979	0.489	0.314	0	0
B cell	FOXP1	0.795785	0.525	0.373	0	0
B cell	FCRLA	0.79281	0.274	0.122	0	0
B cell	FCMR	0.784322	0.308	0.121	0	0
B cell	RPL21	0.77241	0.998	0.986	0	0
B cell	ORAI2	0.764415	0.32	0.228	0	0
B cell	RPL18A	0.753926	0.999	0.99	0	0
B cell	RPS11	0.753116	0.988	0.973	0	0
B cell	SNX3	0.746786	0.597	0.52	0	0
B cell	RPS20	0.745055	0.955	0.917	0	0
B cell	RPL31	0.738975	0.916	0.873	0	0
B cell	LIMD2	0.735941	0.693	0.547	0	0
B cell	RPL23A	0.726286	0.996	0.982	0	0
B cell	PDLIM1	0.717289	0.302	0.168	0	0
B cell	RPLP2	0.691783	0.998	0.987	0	0
B cell	BTG1	0.687887	0.959	0.924	0	0
B cell	TMEM156	0.684252	0.254	0.15	0	0
B cell	RPS10	0.665723	0.922	0.891	0	0
B cell	RPS29	0.661801	0.995	0.983	0	0
B cell	RPL27A	0.62521	0.992	0.978	0	0
B cell	RPS23	0.619547	0.999	0.99	0	0
B cell	RPL12	0.595633	0.996	0.983	0	0
B cell	RPS8	0.594476	0.999	0.986	0	0
B cell	RPL27	0.594069	0.978	0.961	0	0
B cell	RPL34	0.593967	0.999	0.99	0	0
B cell	RPL26	0.576717	0.996	0.979	0	0
B cell	RPS5	0.561434	0.993	0.971	0	0
B cell	RPL13	0.555264	0.999	0.997	0	0
B cell	RPL8	0.55432	0.998	0.988	0	0
B cell	RPL41	0.553011	0.999	0.994	0	0
B cell	RPL7	0.552222	0.987	0.966	0	0
B cell	RPS6	0.549394	0.998	0.987	0	0
B cell	RPL11	0.545467	0.999	0.991	0	0
B cell	RPL10A	0.535525	0.994	0.975	0	0
B cell	RPS21	0.527705	0.976	0.963	0	0
B cell	RPL15	0.521419	0.998	0.987	0	0
B cell	RPS25	0.512057	0.994	0.982	0	0
B cell	RPL38	0.508112	0.957	0.95	0	0
B cell	RPS19	0.499693	0.999	0.994	0	0
B cell	RPL39	0.48754	0.999	0.986	0	0
B cell	RPL35	0.476342	0.986	0.98	0	0
B cell	RPL37A	0.470288	0.988	0.979	0	0
B cell	RPSA	0.467884	0.981	0.965	0	0
B cell	RPL9	0.462628	0.997	0.986	0	0
B cell	RPL32	0.459366	1	0.992	0	0
B cell	RPS2	0.458983	0.997	0.987	0	0
B cell	RPS27A	0.456388	0.999	0.993	0	0
B cell	RPL19	0.456178	0.999	0.99	0	0
B cell	PTMA	0.455016	0.998	0.99	0	0
B cell	RPL37	0.453036	0.993	0.984	0	0
B cell	FAU	0.441889	0.997	0.987	0	0
B cell	RPS15A	0.437075	0.997	0.988	0	0
B cell	RPS28	0.419458	0.998	0.987	0	0
B cell	RPS7	0.418782	0.996	0.981	0	0
B cell	RPL30	0.418351	0.997	0.989	0	0
B cell	RPL35A	0.416713	0.994	0.985	0	0
B cell	RPS16	0.415861	0.995	0.984	0	0
B cell	RPL22	0.415463	0.986	0.963	0	0
B cell	RPS13	0.397424	0.997	0.981	0	0
B cell	RPS18	0.381133	0.999	0.996	0	0
B cell	RPL36	0.380721	0.99	0.984	0	0
B cell	RPS3A	0.37261	0.999	0.99	0	0
B cell	RPL29	0.367834	0.995	0.986	0	0
B cell	RPL18	0.366483	0.996	0.988	0	0
B cell	EEF1A1	0.364267	0.999	0.996	0	0
B cell	RPS4X	0.355608	0.998	0.987	0	0
B cell	RPS15	0.341147	0.997	0.992	0	0
B cell	RPL3	0.338519	0.998	0.989	0	0
B cell	MALAT1	0.322783	1	0.997	0	0
B cell	RPS9	0.32004	0.995	0.987	0	0
B cell	TCF4	0.829937	0.333	0.253	7.23962746082172e-311	1.73614e-306
B cell	RPS12	0.310262	0.999	0.992	7.46695e-307	1.79065e-302
B cell	PRKCB	0.769358	0.477	0.362	1.10381e-304	2.64705e-300
B cell	SEL1L3	0.674187	0.284	0.211	4.03881e-299	9.68546e-295
B cell	EEF2	0.504015	0.908	0.868	4.47971e-299	1.07428e-294
B cell	SYPL1	0.645897	0.333	0.247	1.03574e-295	2.48382e-291
B cell	RCSD1	0.729635	0.379	0.283	3.97396e-293	9.52994e-289
B cell	ZCCHC7	0.679993	0.296	0.237	4.64713e-288	1.11443e-283
B cell	PRDM2	0.684113	0.384	0.303	4.10402e-286	9.84184e-282
B cell	RPL23	0.416493	0.959	0.937	1.18548e-282	2.8429e-278
B cell	ZFAS1	0.598248	0.742	0.663	3.73733e-281	8.96249e-277
B cell	IFT57	0.633102	0.277	0.227	5.92063e-277	1.41983e-272
B cell	RPL17	0.62635	0.713	0.634	2.76211e-270	6.62382e-266
B cell	DRAM2	0.610503	0.319	0.248	4.099e-268	9.8298e-264
B cell	PFDN5	0.396164	0.964	0.949	4.37415e-265	1.04897e-260
B cell	PMAIP1	0.707714	0.405	0.269	3.52854e-260	8.46179e-256
B cell	CCDC50	0.599771	0.255	0.202	2.13117e-259	5.11075e-255
B cell	PNISR	0.608963	0.723	0.694	1.90381e-249	4.56552e-245
B cell	RPL5	0.276948	0.988	0.969	2.39742e-229	5.74924e-225
B cell	RPL36A	0.528567	0.757	0.702	1.12887e-216	2.70713e-212
B cell	RPL6	0.269409	0.991	0.981	2.73021e-214	6.54731e-210
B cell	ATP5E	0.438621	0.557	0.312	5.45902e-211	1.30913e-206
B cell	2021-09-15	0.571312	0.269	0.134	2.05822e-207	4.93582e-203
B cell	SMARCB1	0.545164	0.281	0.26	1.04061e-195	2.49549e-191
B cell	RASGRP2	0.539829	0.331	0.212	4.55267e-194	1.09178e-189
B cell	EIF1B	0.611603	0.459	0.439	1.61431e-192	3.87127e-188
B cell	SNHG7	0.641783	0.377	0.324	1.95302e-192	4.68353e-188
B cell	RGS2	0.823894	0.388	0.328	1.89585e-182	4.54644e-178
B cell	UBA52	0.261667	0.988	0.978	4.54892e-182	1.09088e-177
B cell	COMMD6	0.443721	0.795	0.766	4.62349e-181	1.10876e-176
B cell	LYN	0.524305	0.323	0.234	1.32984e-178	3.18908e-174
B cell	TAGAP	0.563584	0.337	0.276	1.81665e-174	4.35651e-170
B cell	RHOH	0.56245	0.414	0.356	3.32276e-171	7.96832e-167
B cell	ATP5G2	0.436222	0.477	0.273	2.98046e-170	7.14745e-166
B cell	MT-ND3	0.282895	0.997	0.99	3.60317e-170	8.64076e-166
B cell	PPM1K	0.526095	0.299	0.259	1.49307e-164	3.58053e-160
B cell	GPR183	0.551042	0.283	0.157	1.83116e-163	4.39131e-159
B cell	C6orf48	0.493808	0.527	0.471	7.46359e-156	1.78984e-151
B cell	ATP5L	0.394318	0.512	0.301	2.00333e-155	4.80418e-151
B cell	C11orf31	0.490992	0.269	0.146	1.50359e-154	3.60577e-150
B cell	RPL4	0.275532	0.952	0.937	2.36378e-150	5.66858e-146
B cell	CIRBP	0.433859	0.836	0.836	6.47345e-148	1.5524e-143
B cell	YBX3	0.83648	0.268	0.224	1.02782e-143	2.46481e-139
B cell	PABPC1	0.287796	0.928	0.91	4.4255e-137	1.06128e-132
B cell	ATP5O	0.454919	0.335	0.197	2.70494e-134	6.48671e-130
B cell	IKZF3	0.464891	0.285	0.235	3.67502e-133	8.81307e-129
B cell	MKNK2	0.513981	0.266	0.253	4.5459e-124	1.09015e-119
B cell	GABPB1-AS1	0.527262	0.289	0.257	7.49567e-124	1.79754e-119
B cell	ARPC3	0.359686	0.804	0.795	2.40657e-122	5.77119e-118
B cell	SP110	0.476153	0.284	0.251	2.63698e-119	6.32375e-115
B cell	ARL4A	0.511156	0.4	0.371	2.99367e-119	7.17913e-115
B cell	EEF1D	0.275401	0.963	0.964	6.29092e-116	1.50863e-111
B cell	SLC25A6	0.408327	0.811	0.802	3.01551e-114	7.2315e-110
B cell	TMEM243	0.517304	0.42	0.424	8.18098e-114	1.96188e-109
B cell	RBM23	0.436192	0.293	0.258	2.29754e-113	5.50974e-109
B cell	COX4I1	0.311837	0.894	0.901	1.03451e-110	2.48085e-106
B cell	C19orf43	0.404691	0.286	0.173	2.12143e-108	5.0874e-104
B cell	TUBA1A	0.40019	0.541	0.432	6.27107e-105	1.50387e-100
B cell	TSC22D3	0.317307	0.902	0.885	1.00779e-103	2.41679e-99
B cell	HBD	0.569876	0.331	0.266	2.64381e-103	6.34012e-99
B cell	SYNGR2	0.443174	0.288	0.293	8.80772e-103	2.11218e-98
B cell	TRIM38	0.459701	0.256	0.236	1.81503e-102	4.35261e-98
B cell	NCOA3	0.439612	0.267	0.266	5.60013e-98	1.34297e-93
B cell	PLAC8	0.395015	0.493	0.455	1.58163e-95	3.7929e-91
B cell	CCNI	0.382386	0.778	0.794	4.76368e-95	1.14238e-90
B cell	SELK	0.38748	0.269	0.166	7.38764e-94	1.77163e-89
B cell	HNRNPA1	0.270621	0.902	0.903	6.12339e-92	1.46845e-87
B cell	ITSN2	0.41747	0.282	0.265	2.81966e-91	6.76183e-87
B cell	PLPP5	0.527784	0.281	0.283	1.50084e-88	3.59915e-84
B cell	PARP14	0.429946	0.256	0.243	2.39859e-88	5.75206e-84
B cell	UBB	0.329417	0.837	0.857	1.38676e-85	3.32558e-81
B cell	ATP5D	0.350922	0.303	0.194	2.08917e-85	5.01005e-81
B cell	INPP5D	0.364743	0.253	0.206	1.19501e-84	2.86575e-80
B cell	UCP2	0.457695	0.447	0.457	1.46284e-84	3.50803e-80
B cell	SP100	0.424508	0.393	0.402	1.88346e-82	4.51672e-78
B cell	EAF2	0.445582	0.277	0.278	8.60032e-82	2.06244e-77
B cell	LSM7	0.413283	0.515	0.536	4.72933e-80	1.13414e-75
B cell	SELL	0.387985	0.364	0.288	5.7483e-79	1.3785e-74
B cell	CHD9	0.396297	0.252	0.253	1.15623e-77	2.77276e-73
B cell	UBXN1	0.392017	0.541	0.558	3.88391e-77	9.314e-73
B cell	SMCHD1	0.421913	0.474	0.483	3.39622e-75	8.14447e-71
B cell	ATP5I	0.293198	0.326	0.21	7.35215e-74	1.76312e-69
B cell	TPD52	0.394754	0.298	0.298	2.36156e-71	5.66326e-67
B cell	TOMM7	0.26751	0.863	0.886	5.6071e-71	1.34464e-66
B cell	EVI2B	0.362065	0.53	0.52	2.9842e-69	7.1564e-65
B cell	NAP1L1	0.302317	0.732	0.739	4.08386e-69	9.79351e-65
B cell	RPS26	0.488966	0.823	0.889	6.95439e-69	1.66773e-64
B cell	BLOC1S2	0.362748	0.253	0.25	2.69509e-68	6.4631e-64
B cell	UPF2	0.325977	0.25	0.241	3.4217e-64	8.20559e-60
B cell	HNRNPA0	0.344601	0.567	0.595	3.83991e-61	9.20848e-57
B cell	ANAPC16	0.357392	0.623	0.662	2.00353e-60	4.80466e-56
B cell	PPDPF	0.364734	0.659	0.707	3.30489e-56	7.92546e-52
B cell	LAMTOR5	0.386599	0.41	0.462	1.24256e-54	2.97979e-50
B cell	TCEA1	0.354718	0.4	0.442	8.91045e-51	2.13682e-46
B cell	CLEC2D	0.312424	0.364	0.311	2.17731e-50	5.22141e-46
B cell	SF1	0.348188	0.635	0.686	1.79201e-49	4.29743e-45
B cell	PDE4B	0.35445	0.249	0.264	1.88585e-49	4.52245e-45
B cell	H3F3B	0.253017	0.966	0.977	4.59373e-48	1.10162e-43
B cell	DBNL	0.324604	0.283	0.307	3.6964e-47	8.86433e-43
B cell	YPEL5	0.313425	0.681	0.719	4.56698e-46	1.09521e-41
B cell	KRT10	0.345643	0.501	0.542	8.84493e-46	2.1211e-41
B cell	ATP2B1	0.313354	0.33	0.332	3.47613e-45	8.33611e-41
B cell	RBM3	0.324357	0.647	0.698	3.7494e-45	8.99143e-41
B cell	ANKRD44	0.326984	0.358	0.363	5.13327e-45	1.23101e-40
B cell	TAF7	0.333574	0.413	0.454	1.53259e-43	3.67531e-39
B cell	C7orf50	0.348456	0.244	0.284	1.66939e-43	4.00337e-39
B cell	KDM6B	0.355027	0.252	0.247	4.50701e-42	1.08083e-37
B cell	MAP3K8	0.265143	0.259	0.227	1.46533e-40	3.514e-36
B cell	RIPOR2	0.409164	0.251	0.237	4.04649e-40	9.7039e-36
B cell	CHMP1B	0.335435	0.365	0.376	1.22062e-39	2.92718e-35
B cell	KMT2E	0.307788	0.511	0.562	1.30439e-39	3.12805e-35
B cell	HMGN1	0.27067	0.653	0.684	1.48234e-39	3.55479e-35
B cell	MED30	0.293897	0.234	0.25	3.14387e-38	7.53931e-34
B cell	MDM4	0.388472	0.385	0.44	8.07005e-38	1.93528e-33
B cell	CMTM6	0.271597	0.331	0.338	4.70373e-37	1.128e-32
B cell	ZNF331	0.300304	0.288	0.266	7.32913e-37	1.7576e-32
B cell	MTPN	0.353937	0.36	0.407	1.8509e-36	4.43865e-32
B cell	PTPN1	0.286998	0.227	0.259	2.11724e-35	5.07736e-31
B cell	EIF3L	0.289234	0.554	0.595	2.9758e-34	7.13627e-30
B cell	ARID5B	0.301012	0.3	0.313	3.50557e-34	8.40671e-30
B cell	MIS18BP1	0.304469	0.237	0.265	9.38734e-34	2.25118e-29
B cell	DDX21	0.343265	0.418	0.472	1.58929e-33	3.81129e-29
B cell	RBM38	0.309528	0.256	0.268	2.96562e-32	7.11186e-28
B cell	RNASEH2B	0.306884	0.269	0.308	4.5417e-32	1.08915e-27
B cell	STK4	0.257753	0.536	0.575	5.47848e-32	1.31379e-27
B cell	CCDC12	0.25581	0.352	0.387	1.23994e-30	2.97351e-26
B cell	TRA2B	0.292876	0.554	0.615	1.01587e-29	2.43617e-25
B cell	SMAP2	0.354666	0.318	0.362	3.37504e-29	8.09368e-25
B cell	PTPN6	0.292363	0.279	0.322	4.86323e-29	1.16625e-24
B cell	PAPOLA	0.300704	0.426	0.491	5.56305e-29	1.33408e-24
B cell	EPC1	0.283762	0.463	0.524	7.56906e-28	1.81514e-23
B cell	TAF1D	0.289625	0.369	0.419	1.0824e-26	2.59571e-22
B cell	SMDT1	0.293987	0.556	0.616	1.82926e-26	4.38674e-22
B cell	TNRC6B	0.276409	0.431	0.483	3.27857e-26	7.86233e-22
B cell	GRB2	0.275874	0.343	0.399	9.85421e-26	2.36314e-21
B cell	ARGLU1	0.267483	0.515	0.574	2.38321e-25	5.71518e-21
B cell	TSTD1	0.295763	0.417	0.467	4.30685e-25	1.03283e-20
B cell	SYF2	0.290526	0.444	0.515	2.8555e-24	6.84776e-20
B cell	CD55	0.29932	0.346	0.407	1.39372e-22	3.34227e-18
B cell	RNMT	0.266642	0.386	0.435	1.62352e-22	3.89336e-18
B cell	EPB41L4A-AS1	0.250883	0.285	0.328	1.16021e-21	2.7823e-17
B cell	EIF2S3	0.263255	0.393	0.453	3.94589e-20	9.46264e-16
B cell	JMJD1C	0.290201	0.359	0.43	3.6004e-17	8.63413e-13
B cell	MYCBP2	0.261448	0.349	0.416	1.33652e-15	3.20512e-11
B cell	EIF3D	0.251468	0.449	0.523	1.29424e-14	3.10371e-10
B cell	RPL22L1	0.267543	0.447	0.518	5.95521e-13	1.42812e-08
T cell	TRAC	2.63888	0.79	0.067	0	0
T cell	CD3D	2.62523	0.847	0.063	0	0
T cell	IL7R	2.43656	0.56	0.033	0	0
T cell	LTB	2.34509	0.702	0.163	0	0
T cell	IL32	2.18839	0.888	0.171	0	0
T cell	CD3E	2.13672	0.803	0.103	0	0
T cell	TRBC2	2.08549	0.697	0.131	0	0
T cell	CD3G	1.94357	0.602	0.036	0	0
T cell	RPL31	1.66933	0.907	0.853	0	0
T cell	RPS29	1.64253	0.998	0.974	0	0
T cell	TRBC1	1.56759	0.5	0.119	0	0
T cell	RPS27	1.50165	0.999	0.988	0	0
T cell	CD69	1.49221	0.767	0.266	0	0
T cell	CD2	1.48263	0.565	0.096	0	0
T cell	LEPROTL1	1.47648	0.635	0.347	0	0
T cell	JUNB	1.45648	0.945	0.866	0	0
T cell	CD52	1.43118	0.914	0.495	0	0
T cell	RPS17	1.3935	0.645	0.583	0	0
T cell	GLTSCR2	1.36398	0.46	0.168	0	0
T cell	CD8A	1.35737	0.279	0.032	0	0
T cell	RPL21	1.31986	0.998	0.978	0	0
T cell	SARAF	1.31578	0.885	0.775	0	0
T cell	LCK	1.27547	0.535	0.097	0	0
T cell	RPS20	1.27394	0.947	0.9	0	0
T cell	TCF7	1.25202	0.45	0.161	0	0
T cell	CD8B	1.24787	0.257	0.017	0	0
T cell	TNFAIP3	1.24626	0.708	0.465	0	0
T cell	GNB2L1	1.24292	0.512	0.211	0	0
T cell	RPL13A	1.22927	0.991	0.973	0	0
T cell	CCL5	1.20771	0.461	0.245	0	0
T cell	BCL11B	1.19643	0.384	0.043	0	0
T cell	RPL34	1.18942	0.999	0.984	0	0
T cell	NOSIP	1.18508	0.461	0.316	0	0
T cell	RPL38	1.18255	0.971	0.937	0	0
T cell	AC090498.1	1.17325	0.447	0.178	0	0
T cell	RPS25	1.17121	0.996	0.972	0	0
T cell	EVL	1.1677	0.671	0.284	0	0
T cell	RPL23A	1.16478	0.997	0.972	0	0
T cell	PIK3IP1	1.15847	0.445	0.153	0	0
T cell	SPOCK2	1.14916	0.439	0.09	0	0
T cell	ZFP36L2	1.14408	0.884	0.748	0	0
T cell	RPS15A	1.14272	0.999	0.98	0	0
T cell	CXCR4	1.13728	0.87	0.67	0	0
T cell	RPL17	1.12862	0.695	0.597	0	0
T cell	RPL36A	1.11447	0.735	0.683	0	0
T cell	CLEC2D	1.10876	0.503	0.182	0	0
T cell	RPS26	1.07988	0.876	0.894	0	0
T cell	DNAJB1	1.07663	0.538	0.345	0	0
T cell	RPS12	1.06171	0.999	0.987	0	0
T cell	BTG1	1.05603	0.962	0.9	0	0
T cell	RPLP2	1.05457	0.998	0.981	0	0
T cell	RPS6	1.03339	0.997	0.98	0	0
T cell	RPL13	1.01993	1	0.995	0	0
T cell	LAT	1.0049	0.389	0.086	0	0
T cell	ACAP1	0.994328	0.525	0.291	0	0
T cell	RPL30	0.992769	0.998	0.983	0	0
T cell	RPL27A	0.992461	0.99	0.971	0	0
T cell	RPS10	0.988313	0.919	0.874	0	0
T cell	RORA	0.982361	0.42	0.184	0	0
T cell	CD6	0.981325	0.317	0.037	0	0
T cell	MGAT4A	0.970168	0.419	0.155	0	0
T cell	RPL7	0.960273	0.981	0.958	0	0
T cell	RPS4Y1	0.960066	0.522	0.386	0	0
T cell	ETS1	0.956969	0.426	0.133	0	0
T cell	CALM1	0.953531	0.865	0.791	0	0
T cell	RPS27A	0.950624	0.999	0.989	0	0
T cell	RCAN3	0.950301	0.29	0.066	0	0
T cell	LDHB	0.938067	0.743	0.654	0	0
T cell	PIK3R1	0.936228	0.414	0.283	0	0
T cell	CD27	0.928097	0.307	0.093	0	0
T cell	PTPRC	0.927106	0.776	0.453	0	0
T cell	RNF125	0.925267	0.385	0.131	0	0
T cell	AES	0.914362	0.722	0.596	0	0
T cell	CD7	0.908701	0.514	0.141	0	0
T cell	FOXP1	0.907022	0.487	0.305	0	0
T cell	PPP2R5C	0.904342	0.611	0.514	0	0
T cell	GZMM	0.891346	0.475	0.136	0	0
T cell	RPL35A	0.890038	0.996	0.978	0	0
T cell	TOMM7	0.888345	0.905	0.871	0	0
T cell	NBEAL1	0.880428	0.484	0.37	0	0
T cell	RPL32	0.875361	0.999	0.987	0	0
T cell	RPL27	0.869446	0.976	0.951	0	0
T cell	ITM2A	0.863522	0.401	0.282	0	0
T cell	RPS3	0.861681	0.999	0.985	0	0
T cell	ZNF331	0.856903	0.361	0.202	0	0
T cell	COMMD6	0.852314	0.826	0.726	0	0
T cell	FLT3LG	0.84803	0.262	0.044	0	0
T cell	KLRB1	0.844266	0.25	0.125	0	0
T cell	ARL4C	0.840108	0.571	0.334	0	0
T cell	HCST	0.839462	0.745	0.423	0	0
T cell	RPSA	0.838535	0.987	0.951	0	0
T cell	RPS21	0.827589	0.984	0.95	0	0
T cell	PTGER4	0.82578	0.329	0.126	0	0
T cell	RPL26	0.820497	0.996	0.968	0	0
T cell	RPL36	0.81678	0.995	0.976	0	0
T cell	RPL41	0.815758	0.999	0.991	0	0
T cell	RPL9	0.815514	0.997	0.979	0	0
T cell	RPL11	0.811859	0.999	0.987	0	0
T cell	RPS14	0.811645	0.999	0.987	0	0
T cell	DUSP2	0.805368	0.503	0.381	0	0
T cell	FYB	0.804577	0.268	0.079	0	0
T cell	RPL3	0.799872	0.999	0.984	0	0
T cell	AAK1	0.793858	0.44	0.279	0	0
T cell	RPS28	0.791146	0.998	0.98	0	0
T cell	IFITM1	0.790511	0.455	0.291	0	0
T cell	RPL14	0.786228	0.996	0.976	0	0
T cell	GIMAP7	0.785805	0.285	0.077	0	0
T cell	LYAR	0.784559	0.297	0.216	0	0
T cell	SRSF7	0.780925	0.759	0.725	0	0
T cell	ATP5L	0.780265	0.467	0.2	0	0
T cell	RPL19	0.759427	0.999	0.984	0	0
T cell	GZMA	0.754068	0.372	0.162	0	0
T cell	LINC00861	0.752838	0.26	0.047	0	0
T cell	SYNE2	0.751689	0.417	0.284	0	0
T cell	RPS2	0.751199	0.997	0.981	0	0
T cell	VAMP2	0.746018	0.64	0.581	0	0
T cell	RARRES3	0.745803	0.528	0.344	0	0
T cell	ARHGDIB	0.745001	0.842	0.701	0	0
T cell	C6orf48	0.741574	0.501	0.454	0	0
T cell	EEF1A1	0.740088	1	0.994	0	0
T cell	GZMH	0.737343	0.275	0.151	0	0
T cell	ARHGAP15	0.732398	0.343	0.209	0	0
T cell	RPL37	0.727808	0.994	0.978	0	0
T cell	TMSB4X	0.724132	1	0.756	0	0
T cell	RPL10A	0.722829	0.991	0.965	0	0
T cell	EML4	0.7196	0.361	0.272	0	0
T cell	MALAT1	0.710966	1	0.995	0	0
T cell	TUBA1A	0.708324	0.566	0.346	0	0
T cell	RPS16	0.706185	0.995	0.978	0	0
T cell	STK17A	0.705707	0.39	0.274	0	0
T cell	RPL39	0.705049	0.999	0.979	0	0
T cell	RPL22	0.704982	0.979	0.953	0	0
T cell	LBH	0.69927	0.278	0.074	0	0
T cell	BIN1	0.698378	0.318	0.141	0	0
T cell	CD96	0.6899	0.256	0.058	0	0
T cell	FYB1	0.688841	0.357	0.208	0	0
T cell	RGCC	0.684502	0.398	0.296	0	0
T cell	ANKRD12	0.67862	0.578	0.575	0	0
T cell	MYL12A	0.677697	0.891	0.858	0	0
T cell	GSTK1	0.672766	0.544	0.547	0	0
T cell	RPS4X	0.672482	0.997	0.98	0	0
T cell	SBDS	0.671935	0.486	0.486	0	0
T cell	TOB1	0.671405	0.333	0.245	0	0
T cell	TPT1	0.671354	0.995	0.987	0	0
T cell	CD99	0.668816	0.545	0.383	0	0
T cell	RPS7	0.668707	0.996	0.972	0	0
T cell	SELK	0.663393	0.258	0.109	0	0
T cell	RPS3A	0.662285	0.999	0.984	0	0
T cell	RASGRP1	0.659338	0.278	0.127	0	0
T cell	RGS10	0.657996	0.42	0.299	0	0
T cell	ITGB1	0.653881	0.358	0.389	0	0
T cell	TRAF3IP3	0.652893	0.395	0.282	0	0
T cell	FYN	0.650671	0.378	0.212	0	0
T cell	RPS19	0.646639	0.999	0.991	0	0
T cell	RPL12	0.644142	0.996	0.975	0	0
T cell	PPDPF	0.638896	0.721	0.694	0	0
T cell	SNRPD2	0.635806	0.641	0.652	0	0
T cell	PRKCH	0.630869	0.297	0.092	0	0
T cell	CDC42SE2	0.628596	0.522	0.518	0	0
T cell	ZC3HAV1	0.626649	0.347	0.273	0	0
T cell	ATP5E	0.62416	0.485	0.208	0	0
T cell	RPL28	0.619668	0.999	0.991	0	0
T cell	TUBA4A	0.615245	0.368	0.394	0	0
T cell	CREM	0.611413	0.271	0.205	0	0
T cell	2021-09-01	0.609939	0.308	0.231	0	0
T cell	RPL6	0.608187	0.994	0.973	0	0
T cell	2021-09-09	0.607708	0.457	0.351	0	0
T cell	FUS	0.606577	0.711	0.709	0	0
T cell	RPL5	0.60563	0.988	0.957	0	0
T cell	EIF3E	0.60284	0.811	0.794	0	0
T cell	RPL37A	0.601925	0.989	0.973	0	0
T cell	RHOH	0.598918	0.379	0.343	0	0
T cell	TMA7	0.592994	0.881	0.88	0	0
T cell	IL2RG	0.592752	0.478	0.401	0	0
T cell	TMSB10	0.589089	0.998	0.984	0	0
T cell	DDX24	0.587176	0.512	0.524	0	0
T cell	FNBP1	0.584125	0.451	0.381	0	0
T cell	RPL18A	0.579727	0.998	0.985	0	0
T cell	SKAP1	0.579523	0.291	0.171	0	0
T cell	STK4	0.578733	0.575	0.572	0	0
T cell	HLA-E	0.575961	0.933	0.917	0	0
T cell	TSPYL2	0.575284	0.299	0.236	0	0
T cell	TBC1D10C	0.574568	0.373	0.272	0	0
T cell	RPS13	0.57391	0.996	0.972	0	0
T cell	CNOT6L	0.57327	0.316	0.266	0	0
T cell	SRSF5	0.568436	0.829	0.833	0	0
T cell	GCC2	0.566449	0.37	0.366	0	0
T cell	SNHG8	0.561368	0.62	0.628	0	0
T cell	OCIAD2	0.559699	0.36	0.359	0	0
T cell	LIMD2	0.558597	0.607	0.515	0	0
T cell	YPEL5	0.558356	0.696	0.732	0	0
T cell	RPL4	0.557129	0.954	0.926	0	0
T cell	SLC2A3	0.556816	0.438	0.226	0	0
T cell	NR4A2	0.552799	0.558	0.507	0	0
T cell	ATP5O	0.547786	0.29	0.142	0	0
T cell	ARHGEF1	0.547512	0.363	0.282	0	0
T cell	HNRNPA0	0.546833	0.589	0.598	0	0
T cell	SATB1	0.546826	0.252	0.172	0	0
T cell	C9orf78	0.544216	0.429	0.435	0	0
T cell	HNRNPA1	0.540905	0.921	0.892	0	0
T cell	FAM107B	0.538554	0.371	0.305	0	0
T cell	RPL35	0.534976	0.99	0.974	0	0
T cell	CLEC2B	0.532774	0.403	0.321	0	0
T cell	CYLD	0.532676	0.359	0.343	0	0
T cell	RBL2	0.531081	0.277	0.195	0	0
T cell	TMEM123	0.528786	0.496	0.526	0	0
T cell	CMPK1	0.524432	0.426	0.459	0	0
T cell	SUN2	0.523429	0.388	0.284	0	0
T cell	PCSK7	0.523176	0.424	0.394	0	0
T cell	IKZF1	0.521319	0.435	0.432	0	0
T cell	HBA2	0.521131	0.589	0.465	0	0
T cell	EEF1D	0.519624	0.972	0.959	0	0
T cell	RSRP1	0.519566	0.547	0.573	0	0
T cell	SLC38A1	0.518827	0.375	0.364	0	0
T cell	EIF4A2	0.515209	0.742	0.756	0	0
T cell	RNF213	0.513881	0.458	0.405	0	0
T cell	LITAF	0.513173	0.541	0.501	0	0
T cell	STAT3	0.511833	0.355	0.32	0	0
T cell	KIAA1551	0.508672	0.305	0.286	0	0
T cell	UQCRB	0.508559	0.888	0.87	0	0
T cell	RUNX3	0.508524	0.335	0.254	0	0
T cell	RPS15	0.507991	0.999	0.988	0	0
T cell	GPSM3	0.506804	0.618	0.624	0	0
T cell	PABPC1	0.503277	0.914	0.909	0	0
T cell	BIN2	0.502627	0.401	0.337	0	0
T cell	SOCS3	0.500869	0.283	0.206	0	0
T cell	C19orf43	0.49304	0.25	0.127	0	0
T cell	RPS18	0.491824	1	0.993	0	0
T cell	HLA-A	0.488882	0.977	0.964	0	0
T cell	SF1	0.487422	0.639	0.715	0	0
T cell	CIRBP	0.486939	0.841	0.833	0	0
T cell	CORO1A	0.486872	0.753	0.703	0	0
T cell	RPL10	0.483401	1	0.993	0	0
T cell	SORL1	0.481831	0.314	0.188	0	0
T cell	ELF1	0.481215	0.468	0.501	0	0
T cell	SOD1	0.479603	0.62	0.646	0	0
T cell	PFN1	0.4796	0.917	0.877	0	0
T cell	DDIT4	0.477765	0.414	0.343	0	0
T cell	RPS23	0.473268	0.998	0.984	0	0
T cell	FXYD5	0.466187	0.672	0.714	0	0
T cell	PRMT2	0.460102	0.313	0.26	0	0
T cell	ATP5G2	0.459988	0.408	0.192	0	0
T cell	MYL12B	0.457663	0.707	0.755	0	0
T cell	N4BP2L2	0.455904	0.559	0.616	0	0
T cell	G3BP2	0.454849	0.366	0.413	0	0
T cell	C12orf75	0.454729	0.327	0.207	0	0
T cell	EIF1	0.452509	0.998	0.992	0	0
T cell	STK17B	0.451523	0.532	0.534	0	0
T cell	HBB	0.449782	0.723	0.682	0	0
T cell	NKG7	0.449252	0.437	0.267	0	0
T cell	MYLIP	0.449069	0.275	0.224	0	0
T cell	CNN2	0.44893	0.323	0.351	0	0
T cell	HLA-F	0.447794	0.463	0.463	0	0
T cell	AKNA	0.44464	0.303	0.252	0	0
T cell	SNRPN	0.443315	0.314	0.342	0	0
T cell	PARP8	0.441587	0.262	0.226	0	0
T cell	IDS	0.440061	0.513	0.6	0	0
T cell	NDFIP1	0.439505	0.388	0.478	0	0
T cell	CYTH1	0.438103	0.357	0.334	0	0
T cell	ATP5D	0.43622	0.273	0.147	0	0
T cell	DDX5	0.434966	0.951	0.955	0	0
T cell	TNFAIP8	0.433284	0.327	0.369	0	0
T cell	CIB1	0.432513	0.481	0.532	0	0
T cell	B2M	0.429778	1	0.999	0	0
T cell	SKP1	0.427492	0.742	0.798	0	0
T cell	RPS8	0.427159	0.997	0.98	0	0
T cell	PFDN5	0.425897	0.962	0.941	0	0
T cell	CCND3	0.425782	0.465	0.376	0	0
T cell	ADD3	0.425081	0.374	0.363	0	0
T cell	MPHOSPH8	0.423342	0.339	0.368	0	0
T cell	CHURC1	0.422361	0.327	0.341	0	0
T cell	GMFG	0.420403	0.706	0.694	0	0
T cell	ATM	0.419397	0.414	0.451	0	0
T cell	SIGIRR	0.419261	0.309	0.287	0	0
T cell	APRT	0.417518	0.624	0.696	0	0
T cell	KLF3	0.415528	0.339	0.359	0	0
T cell	USMG5	0.415396	0.276	0.148	0	0
T cell	COX7C	0.414792	0.866	0.878	0	0
T cell	EPC1	0.413111	0.478	0.552	0	0
T cell	COX4I1	0.409986	0.9	0.902	0	0
T cell	TSC22D3	0.408655	0.911	0.869	0	0
T cell	CCNH	0.408445	0.282	0.329	0	0
T cell	CST7	0.406589	0.374	0.184	0	0
T cell	TSPYL1	0.405795	0.27	0.304	0	0
T cell	PBXIP1	0.403409	0.278	0.262	0	0
T cell	PNRC1	0.40147	0.724	0.792	0	0
T cell	TNRC6B	0.395033	0.437	0.511	0	0
T cell	PTPN4	0.3948	0.253	0.198	0	0
T cell	ANKRD44	0.390251	0.36	0.364	0	0
T cell	MED10	0.389286	0.377	0.427	0	0
T cell	PSIP1	0.388784	0.317	0.336	0	0
T cell	RIPOR2	0.385167	0.268	0.216	0	0
T cell	RPL18	0.383787	0.996	0.982	0	0
T cell	RPL15	0.38097	0.997	0.981	0	0
T cell	HNRNPDL	0.378158	0.744	0.799	0	0
T cell	RPL36AL	0.378148	0.905	0.897	0	0
T cell	ZFAS1	0.377473	0.676	0.659	0	0
T cell	BTF3	0.374501	0.944	0.918	0	0
T cell	MYH9	0.371172	0.374	0.384	0	0
T cell	UBA52	0.370104	0.989	0.97	0	0
T cell	MBP	0.366251	0.304	0.199	0	0
T cell	BCAS2	0.363894	0.311	0.385	0	0
T cell	2021-09-07	0.362523	0.592	0.669	0	0
T cell	ATP1A1	0.362136	0.307	0.323	0	0
T cell	PIP4K2A	0.359419	0.297	0.278	0	0
T cell	RAP1A	0.354705	0.373	0.399	0	0
T cell	RPS5	0.354305	0.988	0.96	0	0
T cell	HBA1	0.353704	0.544	0.439	0	0
T cell	SAP18	0.352856	0.594	0.677	0	0
T cell	PNISR	0.351312	0.642	0.732	0	0
T cell	NSMCE3	0.349125	0.247	0.297	0	0
T cell	CELF2	0.347065	0.471	0.511	0	0
T cell	TMC6	0.344662	0.273	0.252	0	0
T cell	CTSW	0.341867	0.363	0.185	0	0
T cell	TTC19	0.341604	0.236	0.252	0	0
T cell	ALDOA	0.34087	0.346	0.263	0	0
T cell	DYNLT1	0.33907	0.295	0.331	0	0
T cell	UBXN1	0.337952	0.515	0.586	0	0
T cell	CRBN	0.337409	0.284	0.338	0	0
T cell	SELL	0.337344	0.325	0.266	0	0
T cell	RPL23	0.336092	0.943	0.935	0	0
T cell	SERTAD1	0.332298	0.244	0.25	0	0
T cell	RBM38	0.331849	0.265	0.27	0	0
T cell	RASGRP2	0.331206	0.256	0.189	0	0
T cell	CAPZB	0.331162	0.458	0.513	0	0
T cell	RPL29	0.330169	0.994	0.981	0	0
T cell	ATP5I	0.325311	0.287	0.164	0	0
T cell	CD48	0.323789	0.768	0.76	0	0
T cell	FAU	0.323772	0.996	0.982	0	0
T cell	CCNI	0.323196	0.759	0.817	0	0
T cell	HLA-B	0.321405	0.992	0.983	0	0
T cell	RPL24	0.320664	0.987	0.967	0	0
T cell	UBB	0.320162	0.839	0.867	0	0
T cell	CD81	0.315872	0.301	0.275	0	0
T cell	NPM1	0.310338	0.916	0.862	0	0
T cell	PLK3	0.308246	0.256	0.241	0	0
T cell	DOK2	0.297631	0.267	0.202	0	0
T cell	RPS9	0.295403	0.995	0.983	0	0
T cell	TXNIP	0.288258	0.768	0.755	0	0
T cell	CD37	0.27299	0.699	0.604	0	0
T cell	H3F3B	0.267871	0.976	0.977	0	0
T cell	TCEB2	0.265713	0.304	0.171	0	0
T cell	IFITM2	0.263506	0.603	0.535	0	0
T cell	FAM133B	0.371131	0.432	0.517	3.41893426922143e-321	8.1989462710199e-317
T cell	IL10RA	0.283866	0.256	0.231	4.45724250615205e-311	1.06889e-306
T cell	EIF3H	0.355227	0.624	0.704	5.67224e-307	1.36026e-302
T cell	SMCHD1	0.364606	0.439	0.512	5.60739e-301	1.34471e-296
T cell	SRRM1	0.344492	0.544	0.639	2.15919e-297	5.17796e-293
T cell	ARID4B	0.342356	0.414	0.487	4.78927e-289	1.14852e-284
T cell	GTF3A	0.344276	0.517	0.608	7.52835e-274	1.80537e-269
T cell	SRSF2	0.369397	0.624	0.722	4.26136e-269	1.02192e-264
T cell	EIF3F	0.293761	0.672	0.736	1.68039e-253	4.02973e-249
T cell	PDCD4	0.371607	0.404	0.479	3.18826e-248	7.64577e-244
T cell	CCDC59	0.340387	0.353	0.449	1.48209e-247	3.55419e-243
T cell	DDX6	0.327632	0.419	0.515	5.01492e-238	1.20263e-233
T cell	ARL6IP5	0.320297	0.469	0.558	1.09601e-237	2.62835e-233
T cell	FAM177A1	0.323911	0.258	0.343	7.9355e-236	1.90301e-231
T cell	PCM1	0.297007	0.289	0.341	1.28475e-235	3.08095e-231
T cell	C16orf54	0.303109	0.245	0.282	8.12128e-235	1.94756e-230
T cell	WIPF1	0.302823	0.374	0.449	9.21029e-233	2.20872e-228
T cell	CLK1	0.316725	0.43	0.522	5.30702e-229	1.27268e-224
T cell	THUMPD1	0.284737	0.253	0.312	4.90075e-222	1.17525e-217
T cell	MBNL1	0.311995	0.528	0.622	1.71789e-220	4.11966e-216
T cell	CDKN1B	0.26949	0.206	0.252	3.92794e-218	9.41959e-214
T cell	SRSF8	0.265781	0.196	0.257	6.09292e-218	1.46114e-213
T cell	AC058791.1	0.386359	0.236	0.3	4.25425e-215	1.02021e-210
T cell	HDAC1	0.255309	0.213	0.254	5.61515e-215	1.34657e-210
T cell	EPB41	0.290256	0.247	0.306	7.80809e-215	1.87246e-210
T cell	ANAPC16	0.334965	0.599	0.703	1.25349e-214	3.00601e-210
T cell	RBMX	0.306562	0.437	0.531	5.65931e-210	1.35716e-205
T cell	IDI1	0.288518	0.291	0.347	5.02575e-207	1.20523e-202
T cell	UXT	0.343568	0.539	0.649	5.82641e-198	1.39723e-193
T cell	TERF2IP	0.316316	0.341	0.438	6.94264e-197	1.66492e-192
T cell	PHF20	0.26597	0.268	0.327	1.65329e-196	3.96475e-192
T cell	2021-09-06	0.275024	0.366	0.421	3.26237e-196	7.8235e-192
T cell	KRR1	0.280832	0.258	0.335	1.25346e-194	3.00593e-190
T cell	ABRACL	0.282649	0.362	0.44	3.51669e-193	8.43337e-189
T cell	PRPF38B	0.296957	0.413	0.515	2.58683e-188	6.20349e-184
T cell	DDX18	0.325033	0.335	0.442	2.35005e-182	5.63566e-178
T cell	JAK1	0.262834	0.437	0.534	1.57986e-177	3.78867e-173
T cell	POLR3GL	0.257651	0.255	0.328	1.1967e-176	2.86982e-172
T cell	ST13	0.325915	0.45	0.559	1.6095e-174	3.85975e-170
T cell	PSMA3-AS1	0.274136	0.346	0.428	3.01743e-172	7.2361e-168
T cell	ARGLU1	0.259831	0.514	0.612	2.27181e-168	5.44802e-164
T cell	LSM14A	0.254071	0.263	0.335	5.23512e-165	1.25544e-160
T cell	EIF4A1	0.275097	0.44	0.532	2.67917e-161	6.42491e-157
T cell	MACF1	0.262331	0.279	0.337	3.26706e-160	7.83474e-156
T cell	TRADD	0.262871	0.195	0.267	7.03299e-160	1.68658e-155
T cell	EPB41L4A-AS1	0.267766	0.282	0.357	1.3613e-158	3.26453e-154
T cell	APOBEC3G	0.258191	0.204	0.254	3.7601e-158	9.0171e-154
T cell	DNAJB6	0.269696	0.407	0.506	1.13094e-152	2.71211e-148
T cell	AMD1	0.273563	0.333	0.427	1.9859e-151	4.76239e-147
T cell	SON	0.260201	0.626	0.744	1.96747e-136	4.71818e-132
T cell	MORF4L1	0.277075	0.576	0.694	2.09831e-129	5.03196e-125
T cell	NKTR	0.266545	0.432	0.55	7.33189e-127	1.75826e-122
T cell	HNRNPUL1	0.258772	0.33	0.434	6.81801e-121	1.63503e-116
T cell	PSME1	0.263797	0.663	0.767	4.72957e-114	1.1342e-109
T cell	EMB	0.262301	0.306	0.404	1.98252e-112	4.75428e-108
T cell	RAC2	0.253596	0.564	0.685	1.74125e-110	4.1757e-106
T cell	KMT2E	0.266545	0.481	0.614	1.82395e-106	4.37401e-102
T cell	FBL	0.250598	0.33	0.435	4.66454e-90	1.1186e-85
T cell	PCNP	0.259869	0.347	0.48	1.7508e-87	4.19858e-83
T cell	RGS1	0.266247	0.338	0.377	5.18529e-56	1.24348e-51
T cell	RWDD1	0.254848	0.373	0.512	2.58664e-48	6.20302e-44
T cell	CMC1	0.287648	0.204	0.341	2.74001e-11	6.57081e-07
CD14+ monocyte	S100A9	5.82198	0.997	0.22	0	0
CD14+ monocyte	S100A8	5.40223	0.992	0.153	0	0
CD14+ monocyte	LYZ	4.48404	0.999	0.204	0	0
CD14+ monocyte	CXCL8	4.31803	0.776	0.077	0	0
CD14+ monocyte	S100A12	4.07912	0.903	0.035	0	0
CD14+ monocyte	VCAN	3.71137	0.928	0.035	0	0
CD14+ monocyte	FCN1	3.65806	0.982	0.065	0	0
CD14+ monocyte	IL1B	3.53557	0.638	0.039	0	0
CD14+ monocyte	G0S2	3.13204	0.57	0.043	0	0
CD14+ monocyte	AC020656.1	3.05026	0.565	0.035	0	0
CD14+ monocyte	TYROBP	3.03918	0.993	0.207	0	0
CD14+ monocyte	MNDA	3.03656	0.885	0.054	0	0
CD14+ monocyte	CTSS	2.99474	0.984	0.528	0	0
CD14+ monocyte	CD14	2.87228	0.848	0.023	0	0
CD14+ monocyte	NAMPT	2.86839	0.929	0.329	0	0
CD14+ monocyte	CSTA	2.72811	0.869	0.052	0	0
CD14+ monocyte	CST3	2.71594	0.99	0.307	0	0
CD14+ monocyte	FCER1G	2.53568	0.968	0.134	0	0
CD14+ monocyte	AIF1	2.51915	0.959	0.16	0	0
CD14+ monocyte	MS4A6A	2.47345	0.836	0.039	0	0
CD14+ monocyte	EREG	2.44893	0.442	0.035	0	0
CD14+ monocyte	TYMP	2.42908	0.899	0.29	0	0
CD14+ monocyte	CCL3L1	2.39431	0.328	0.047	0	0
CD14+ monocyte	RP11-1143G9.4	2.37928	0.29	0.031	0	0
CD14+ monocyte	SAT1	2.34215	0.979	0.578	0	0
CD14+ monocyte	S100A11	2.34007	0.965	0.481	0	0
CD14+ monocyte	LST1	2.33928	0.963	0.128	0	0
CD14+ monocyte	DUSP6	2.33632	0.627	0.12	0	0
CD14+ monocyte	FTH1	2.29505	1	0.976	0	0
CD14+ monocyte	FTL	2.27299	0.999	0.978	0	0
CD14+ monocyte	FGL2	2.25111	0.776	0.093	0	0
CD14+ monocyte	MAFB	2.24996	0.652	0.063	0	0
CD14+ monocyte	LGALS2	2.24914	0.589	0.021	0	0
CD14+ monocyte	CYBB	2.24452	0.802	0.119	0	0
CD14+ monocyte	KLF4	2.22559	0.823	0.134	0	0
CD14+ monocyte	S100A6	2.21862	0.998	0.847	0	0
CD14+ monocyte	TKT	2.20377	0.901	0.329	0	0
CD14+ monocyte	PLAUR	2.20188	0.749	0.062	0	0
CD14+ monocyte	CLEC7A	2.18628	0.79	0.059	0	0
CD14+ monocyte	GRN	2.17573	0.881	0.269	0	0
CD14+ monocyte	CEBPD	2.15293	0.731	0.064	0	0
CD14+ monocyte	COTL1	2.1424	0.973	0.313	0	0
CD14+ monocyte	RETN	2.13132	0.508	0.03	0	0
CD14+ monocyte	CFD	2.1135	0.824	0.093	0	0
CD14+ monocyte	SERPINA1	2.10867	0.803	0.04	0	0
CD14+ monocyte	PSAP	2.10685	0.961	0.475	0	0
CD14+ monocyte	AP1S2	2.10458	0.883	0.282	0	0
CD14+ monocyte	SOD2	2.07469	0.78	0.252	0	0
CD14+ monocyte	APLP2	2.03371	0.83	0.244	0	0
CD14+ monocyte	HLA-DRA	2.02568	0.948	0.274	0	0
CD14+ monocyte	TSPO	2.0122	0.954	0.528	0	0
CD14+ monocyte	CXCL2	1.99876	0.323	0.021	0	0
CD14+ monocyte	SLC11A1	1.97104	0.67	0.039	0	0
CD14+ monocyte	SPI1	1.94382	0.757	0.119	0	0
CD14+ monocyte	C5AR1	1.92723	0.627	0.025	0	0
CD14+ monocyte	SRGN	1.9228	0.996	0.813	0	0
CD14+ monocyte	LGALS1	1.92253	0.981	0.568	0	0
CD14+ monocyte	MPEG1	1.91947	0.719	0.044	0	0
CD14+ monocyte	IER3	1.916	0.605	0.138	0	0
CD14+ monocyte	PLBD1	1.91331	0.63	0.025	0	0
CD14+ monocyte	NEAT1	1.89632	0.994	0.802	0	0
CD14+ monocyte	MARCKS	1.89375	0.622	0.266	0	0
CD14+ monocyte	CD68	1.88908	0.767	0.074	0	0
CD14+ monocyte	BRI3	1.88451	0.749	0.351	0	0
CD14+ monocyte	THBS1	1.87717	0.364	0.01	0	0
CD14+ monocyte	TNFSF13B	1.87272	0.722	0.065	0	0
CD14+ monocyte	S100A4	1.8659	0.997	0.727	0	0
CD14+ monocyte	GPX1	1.85447	0.354	0.122	0	0
CD14+ monocyte	CSF3R	1.85387	0.696	0.036	0	0
CD14+ monocyte	SGK1	1.84445	0.624	0.105	0	0
CD14+ monocyte	CD36	1.82935	0.677	0.037	0	0
CD14+ monocyte	NCF1	1.8185	0.747	0.272	0	0
CD14+ monocyte	NCF2	1.81756	0.705	0.065	0	0
CD14+ monocyte	VIM	1.81618	0.995	0.823	0	0
CD14+ monocyte	CTSD	1.81419	0.858	0.379	0	0
CD14+ monocyte	CFP	1.76224	0.726	0.053	0	0
CD14+ monocyte	ATP2B1-AS1	1.76001	0.546	0.16	0	0
CD14+ monocyte	S100A10	1.74363	0.953	0.62	0	0
CD14+ monocyte	CPVL	1.73362	0.637	0.062	0	0
CD14+ monocyte	LGALS3	1.70613	0.742	0.208	0	0
CD14+ monocyte	BCL2A1	1.66541	0.598	0.096	0	0
CD14+ monocyte	RNF130	1.66006	0.756	0.126	0	0
CD14+ monocyte	CLEC12A	1.62564	0.616	0.038	0	0
CD14+ monocyte	HLA-DRB1	1.62217	0.862	0.321	0	0
CD14+ monocyte	RGS2	1.62077	0.755	0.281	0	0
CD14+ monocyte	FCGRT	1.60045	0.774	0.252	0	0
CD14+ monocyte	FPR1	1.58088	0.589	0.018	0	0
CD14+ monocyte	TNFAIP2	1.57418	0.546	0.045	0	0
CD14+ monocyte	ASAH1	1.57174	0.808	0.332	0	0
CD14+ monocyte	RBP7	1.56806	0.507	0.009	0	0
CD14+ monocyte	KCTD12	1.56344	0.591	0.051	0	0
CD14+ monocyte	STXBP2	1.54603	0.736	0.216	0	0
CD14+ monocyte	ANXA1	1.52655	0.945	0.491	0	0
CD14+ monocyte	RAB31	1.51793	0.616	0.054	0	0
CD14+ monocyte	NLRP3	1.51395	0.471	0.022	0	0
CD14+ monocyte	CCL3	1.50186	0.549	0.261	0	0
CD14+ monocyte	PTPRE	1.49418	0.715	0.143	0	0
CD14+ monocyte	PYCARD	1.48855	0.808	0.324	0	0
CD14+ monocyte	SERPINB1	1.48783	0.805	0.36	0	0
CD14+ monocyte	NPC2	1.48637	0.873	0.43	0	0
CD14+ monocyte	CEBPB	1.47592	0.741	0.369	0	0
CD14+ monocyte	TREM1	1.46662	0.539	0.018	0	0
CD14+ monocyte	HIF1A	1.455	0.619	0.141	0	0
CD14+ monocyte	PTGS2	1.45409	0.342	0.02	0	0
CD14+ monocyte	CTSB	1.44731	0.69	0.192	0	0
CD14+ monocyte	C1orf162	1.4397	0.772	0.187	0	0
CD14+ monocyte	ZEB2	1.4322	0.811	0.24	0	0
CD14+ monocyte	CYP1B1	1.43112	0.384	0.006	0	0
CD14+ monocyte	CD300E	1.42684	0.482	0.021	0	0
CD14+ monocyte	CAPG	1.41852	0.637	0.11	0	0
CD14+ monocyte	SDCBP	1.41316	0.777	0.302	0	0
CD14+ monocyte	JAML	1.40999	0.614	0.07	0	0
CD14+ monocyte	TALDO1	1.4099	0.79	0.39	0	0
CD14+ monocyte	GCA	1.4063	0.57	0.126	0	0
CD14+ monocyte	CD44	1.40441	0.911	0.574	0	0
CD14+ monocyte	PLEK	1.39743	0.69	0.231	0	0
CD14+ monocyte	BLVRB	1.39198	0.722	0.265	0	0
CD14+ monocyte	CD83	1.39074	0.583	0.128	0	0
CD14+ monocyte	SLC7A7	1.38703	0.593	0.075	0	0
CD14+ monocyte	FGR	1.37619	0.659	0.087	0	0
CD14+ monocyte	LCP1	1.36377	0.858	0.39	0	0
CD14+ monocyte	NFKBIZ	1.36271	0.678	0.373	0	0
CD14+ monocyte	ACTB	1.36239	1	0.978	0	0
CD14+ monocyte	ATP2B1	1.36056	0.696	0.291	0	0
CD14+ monocyte	GLIPR1	1.35922	0.718	0.206	0	0
CD14+ monocyte	IFITM3	1.33842	0.513	0.103	0	0
CD14+ monocyte	RAC1	1.33841	0.855	0.48	0	0
CD14+ monocyte	GPCPD1	1.33769	0.626	0.198	0	0
CD14+ monocyte	ZFP36L1	1.33635	0.654	0.326	0	0
CD14+ monocyte	CD302	1.33517	0.571	0.056	0	0
CD14+ monocyte	OAZ1	1.33445	0.992	0.883	0	0
CD14+ monocyte	LYN	1.33351	0.682	0.187	0	0
CD14+ monocyte	IFNGR2	1.33071	0.564	0.2	0	0
CD14+ monocyte	STX11	1.3299	0.614	0.144	0	0
CD14+ monocyte	CDA	1.32845	0.515	0.024	0	0
CD14+ monocyte	AHR	1.31776	0.491	0.06	0	0
CD14+ monocyte	NUP214	1.31524	0.62	0.146	0	0
CD14+ monocyte	GAPDH	1.30974	0.987	0.864	0	0
CD14+ monocyte	NINJ1	1.30727	0.539	0.145	0	0
CD14+ monocyte	CD93	1.29763	0.485	0.015	0	0
CD14+ monocyte	SLC2A3	1.29713	0.71	0.267	0	0
CD14+ monocyte	IGSF6	1.29635	0.522	0.04	0	0
CD14+ monocyte	ALDH2	1.29543	0.531	0.07	0	0
CD14+ monocyte	CLEC4E	1.29174	0.459	0.005	0	0
CD14+ monocyte	ANXA2	1.28196	0.811	0.42	0	0
CD14+ monocyte	GLUL	1.27925	0.635	0.212	0	0
CD14+ monocyte	MXD1	1.27733	0.542	0.12	0	0
CD14+ monocyte	FKBP1A	1.27447	0.829	0.399	0	0
CD14+ monocyte	TGFBI	1.27196	0.519	0.03	0	0
CD14+ monocyte	MGST1	1.27154	0.532	0.064	0	0
CD14+ monocyte	LAPTM5	1.268	0.932	0.564	0	0
CD14+ monocyte	VSIR	1.26395	0.557	0.247	0	0
CD14+ monocyte	DMXL2	1.26268	0.505	0.057	0	0
CD14+ monocyte	LINC00936	1.26205	0.266	0.052	0	0
CD14+ monocyte	LILRA5	1.25765	0.507	0.024	0	0
CD14+ monocyte	SH3BGRL3	1.24085	0.987	0.855	0	0
CD14+ monocyte	EVI2B	1.24067	0.828	0.486	0	0
CD14+ monocyte	HLA-DRB5	1.23797	0.521	0.147	0	0
CD14+ monocyte	MCL1	1.22679	0.938	0.653	0	0
CD14+ monocyte	ACSL1	1.22586	0.439	0.029	0	0
CD14+ monocyte	APOBEC3A	1.21283	0.343	0.02	0	0
CD14+ monocyte	RNASE6	1.20998	0.548	0.1	0	0
CD14+ monocyte	BST1	1.2096	0.487	0.022	0	0
CD14+ monocyte	LY86	1.19965	0.549	0.073	0	0
CD14+ monocyte	ARPC1B	1.19279	0.877	0.487	0	0
CD14+ monocyte	CTSH	1.19153	0.565	0.085	0	0
CD14+ monocyte	ARRB2	1.19126	0.686	0.187	0	0
CD14+ monocyte	RAB32	1.18371	0.532	0.06	0	0
CD14+ monocyte	LRRK2	1.18286	0.46	0.052	0	0
CD14+ monocyte	AGTRAP	1.18174	0.631	0.177	0	0
CD14+ monocyte	ANXA5	1.17524	0.774	0.418	0	0
CD14+ monocyte	FCGR2A	1.16034	0.468	0.041	0	0
CD14+ monocyte	OGFRL1	1.15112	0.532	0.1	0	0
CD14+ monocyte	SAMHD1	1.15048	0.687	0.254	0	0
CD14+ monocyte	IRAK3	1.15011	0.475	0.035	0	0
CD14+ monocyte	PPIF	1.14764	0.453	0.157	0	0
CD14+ monocyte	LTA4H	1.13875	0.585	0.214	0	0
CD14+ monocyte	TIMP2	1.13665	0.547	0.141	0	0
CD14+ monocyte	CLEC4A	1.13213	0.473	0.026	0	0
CD14+ monocyte	VMP1	1.13195	0.662	0.326	0	0
CD14+ monocyte	GNAI2	1.13135	0.786	0.491	0	0
CD14+ monocyte	METTL9	1.1313	0.742	0.422	0	0
CD14+ monocyte	PGD	1.12884	0.523	0.121	0	0
CD14+ monocyte	H2AFY	1.12724	0.774	0.368	0	0
CD14+ monocyte	AC020916.1	1.12682	0.521	0.276	0	0
CD14+ monocyte	KLF10	1.12667	0.52	0.187	0	0
CD14+ monocyte	LILRB2	1.12029	0.492	0.03	0	0
CD14+ monocyte	NFKBIA	1.11808	0.917	0.796	0	0
CD14+ monocyte	AC245128.3	1.1115	0.378	0.007	0	0
CD14+ monocyte	TMEM176B	1.1077	0.382	0.051	0	0
CD14+ monocyte	IFI30	1.10435	0.451	0.054	0	0
CD14+ monocyte	FOS	1.10269	0.994	0.897	0	0
CD14+ monocyte	HLA-DMA	1.10095	0.6	0.199	0	0
CD14+ monocyte	AP2S1	1.09925	0.779	0.406	0	0
CD14+ monocyte	SCPEP1	1.09851	0.578	0.192	0	0
CD14+ monocyte	TNFRSF1B	1.09711	0.614	0.149	0	0
CD14+ monocyte	ITGB2	1.09469	0.816	0.36	0	0
CD14+ monocyte	MEGF9	1.08999	0.443	0.055	0	0
CD14+ monocyte	PPT1	1.0862	0.618	0.225	0	0
CD14+ monocyte	TMEM170B	1.08603	0.431	0.026	0	0
CD14+ monocyte	LILRB3	1.08152	0.453	0.025	0	0
CD14+ monocyte	SNX10	1.07745	0.535	0.109	0	0
CD14+ monocyte	SLC43A2	1.07617	0.443	0.063	0	0
CD14+ monocyte	PILRA	1.06733	0.484	0.034	0	0
CD14+ monocyte	CCR1	1.06263	0.389	0.022	0	0
CD14+ monocyte	CTNNB1	1.0622	0.585	0.268	0	0
CD14+ monocyte	QKI	1.0602	0.601	0.223	0	0
CD14+ monocyte	ACTR2	1.05776	0.792	0.481	0	0
CD14+ monocyte	C14orf2	1.05613	0.351	0.219	0	0
CD14+ monocyte	CD74	1.05425	0.952	0.603	0	0
CD14+ monocyte	YBX3	1.05315	0.577	0.186	0	0
CD14+ monocyte	ASGR1	1.05206	0.423	0.017	0	0
CD14+ monocyte	ARPC3	1.04997	0.935	0.779	0	0
CD14+ monocyte	GLIPR2	1.0474	0.611	0.15	0	0
CD14+ monocyte	ITGAM	1.04566	0.496	0.064	0	0
CD14+ monocyte	PLXDC2	1.04345	0.438	0.026	0	0
CD14+ monocyte	RILPL2	1.04301	0.577	0.177	0	0
CD14+ monocyte	IRS2	1.04059	0.513	0.137	0	0
CD14+ monocyte	LRRFIP1	1.03939	0.822	0.482	0	0
CD14+ monocyte	IQGAP1	1.03924	0.79	0.446	0	0
CD14+ monocyte	HLA-DPA1	1.03483	0.724	0.336	0	0
CD14+ monocyte	LYST	1.03243	0.606	0.165	0	0
CD14+ monocyte	CPPED1	1.03061	0.458	0.051	0	0
CD14+ monocyte	CARD16	1.02991	0.647	0.271	0	0
CD14+ monocyte	C19orf38	1.02913	0.48	0.08	0	0
CD14+ monocyte	UBE2D1	1.02473	0.504	0.117	0	0
CD14+ monocyte	GLRX	1.02376	0.695	0.357	0	0
CD14+ monocyte	PKM	1.02355	0.74	0.412	0	0
CD14+ monocyte	MAP3K8	1.02248	0.534	0.194	0	0
CD14+ monocyte	2021-03-01	1.02216	0.443	0.043	0	0
CD14+ monocyte	ATP6V0B	1.02157	0.82	0.499	0	0
CD14+ monocyte	ANPEP	1.02008	0.371	0.012	0	0
CD14+ monocyte	TIMP1	1.01684	0.741	0.342	0	0
CD14+ monocyte	FOSL2	1.01547	0.551	0.146	0	0
CD14+ monocyte	CMTM6	1.01158	0.678	0.299	0	0
CD14+ monocyte	DUSP1	1.00989	0.978	0.891	0	0
CD14+ monocyte	HBEGF	1.00621	0.363	0.025	0	0
CD14+ monocyte	MYADM	1.00413	0.75	0.386	0	0
CD14+ monocyte	RHOA	0.997406	0.89	0.643	0	0
CD14+ monocyte	KLF6	0.99254	0.935	0.767	0	0
CD14+ monocyte	LRP1	0.991784	0.423	0.028	0	0
CD14+ monocyte	BASP1	0.989032	0.403	0.118	0	0
CD14+ monocyte	CASP1	0.98579	0.62	0.258	0	0
CD14+ monocyte	ATP6V0D1	0.984846	0.581	0.21	0	0
CD14+ monocyte	BNIP3L	0.983258	0.597	0.222	0	0
CD14+ monocyte	GSTP1	0.979516	0.905	0.549	0	0
CD14+ monocyte	CDC42EP3	0.97765	0.461	0.108	0	0
CD14+ monocyte	PLSCR1	0.973406	0.492	0.129	0	0
CD14+ monocyte	HLA-DQB1	0.972936	0.604	0.213	0	0
CD14+ monocyte	EAF1	0.966816	0.419	0.077	0	0
CD14+ monocyte	AC007952.4	0.966501	0.452	0.251	0	0
CD14+ monocyte	PGLS	0.965082	0.685	0.334	0	0
CD14+ monocyte	ZNF385A	0.964471	0.413	0.026	0	0
CD14+ monocyte	H3F3A	0.963043	0.992	0.917	0	0
CD14+ monocyte	RXRA	0.957711	0.446	0.063	0	0
CD14+ monocyte	HLA-DMB	0.957219	0.469	0.076	0	0
CD14+ monocyte	TMEM107	0.955339	0.41	0.209	0	0
CD14+ monocyte	HCK	0.953942	0.438	0.041	0	0
CD14+ monocyte	GNAQ	0.953455	0.493	0.097	0	0
CD14+ monocyte	TPP1	0.95338	0.56	0.193	0	0
CD14+ monocyte	LAMTOR4	0.944829	0.869	0.603	0	0
CD14+ monocyte	FBXL5	0.941792	0.511	0.156	0	0
CD14+ monocyte	GRINA	0.939703	0.496	0.185	0	0
CD14+ monocyte	DAZAP2	0.936828	0.842	0.575	0	0
CD14+ monocyte	LMO2	0.935149	0.407	0.04	0	0
CD14+ monocyte	THEMIS2	0.934478	0.504	0.128	0	0
CD14+ monocyte	SLC25A37	0.933722	0.469	0.147	0	0
CD14+ monocyte	HNMT	0.929914	0.391	0.018	0	0
CD14+ monocyte	SELL	0.928901	0.653	0.249	0	0
CD14+ monocyte	IL1RN	0.928565	0.258	0.01	0	0
CD14+ monocyte	PRAM1	0.927442	0.402	0.03	0	0
CD14+ monocyte	DPYSL2	0.921256	0.426	0.057	0	0
CD14+ monocyte	TLR2	0.919636	0.375	0.014	0	0
CD14+ monocyte	EMP3	0.917757	0.914	0.693	0	0
CD14+ monocyte	RHOG	0.916381	0.652	0.281	0	0
CD14+ monocyte	LY96	0.914978	0.543	0.228	0	0
CD14+ monocyte	SAMSN1	0.913381	0.542	0.238	0	0
CD14+ monocyte	ZFAND5	0.912547	0.69	0.395	0	0
CD14+ monocyte	MIDN	0.911958	0.642	0.312	0	0
CD14+ monocyte	AGFG1	0.911781	0.446	0.128	0	0
CD14+ monocyte	PCBP1	0.911153	0.838	0.593	0	0
CD14+ monocyte	RASSF2	0.908624	0.431	0.064	0	0
CD14+ monocyte	SKAP2	0.90515	0.512	0.183	0	0
CD14+ monocyte	EVI2A	0.903235	0.561	0.252	0	0
CD14+ monocyte	FOSB	0.900067	0.915	0.744	0	0
CD14+ monocyte	ARPC5	0.899058	0.77	0.497	0	0
CD14+ monocyte	ZYX	0.896823	0.503	0.111	0	0
CD14+ monocyte	CAP1	0.896243	0.743	0.437	0	0
CD14+ monocyte	CTSZ	0.894581	0.655	0.331	0	0
CD14+ monocyte	MS4A7	0.894325	0.397	0.037	0	0
CD14+ monocyte	PGAM1	0.889881	0.692	0.407	0	0
CD14+ monocyte	SH3BP2	0.88633	0.461	0.118	0	0
CD14+ monocyte	GSTO1	0.883224	0.648	0.346	0	0
CD14+ monocyte	CNPY3	0.882253	0.663	0.333	0	0
CD14+ monocyte	GABARAPL1	0.881898	0.523	0.209	0	0
CD14+ monocyte	ITGAX	0.880852	0.393	0.043	0	0
CD14+ monocyte	IFNGR1	0.878031	0.524	0.19	0	0
CD14+ monocyte	BCL6	0.877051	0.355	0.032	0	0
CD14+ monocyte	CDKN1A	0.875846	0.489	0.218	0	0
CD14+ monocyte	GAS7	0.873481	0.401	0.039	0	0
CD14+ monocyte	C4orf48	0.873362	0.61	0.3	0	0
CD14+ monocyte	ETS2	0.872067	0.363	0.041	0	0
CD14+ monocyte	CD55	0.868867	0.65	0.377	0	0
CD14+ monocyte	CHP1	0.857298	0.516	0.214	0	0
CD14+ monocyte	NCOA4	0.855581	0.531	0.197	0	0
CD14+ monocyte	ZFP36	0.850773	0.931	0.707	0	0
CD14+ monocyte	PICALM	0.848014	0.493	0.164	0	0
CD14+ monocyte	CKAP4	0.845844	0.428	0.185	0	0
CD14+ monocyte	EMILIN2	0.844987	0.377	0.028	0	0
CD14+ monocyte	TCEB2	0.84235	0.333	0.213	0	0
CD14+ monocyte	RASGEF1B	0.838031	0.403	0.123	0	0
CD14+ monocyte	VNN2	0.837915	0.311	0.033	0	0
CD14+ monocyte	RTN3	0.837165	0.548	0.274	0	0
CD14+ monocyte	UPP1	0.836025	0.503	0.182	0	0
CD14+ monocyte	IL17RA	0.832629	0.417	0.08	0	0
CD14+ monocyte	PTAFR	0.830629	0.339	0.014	0	0
CD14+ monocyte	PECAM1	0.829538	0.523	0.23	0	0
CD14+ monocyte	ARHGEF40	0.82782	0.307	0.032	0	0
CD14+ monocyte	ADA2	0.827263	0.425	0.176	0	0
CD14+ monocyte	HLA-DPB1	0.825941	0.71	0.349	0	0
CD14+ monocyte	RBM47	0.825624	0.411	0.129	0	0
CD14+ monocyte	OSCAR	0.825346	0.338	0.015	0	0
CD14+ monocyte	TMEM176A	0.823468	0.291	0.038	0	0
CD14+ monocyte	C9orf72	0.823168	0.414	0.087	0	0
CD14+ monocyte	MSRB1	0.823149	0.365	0.065	0	0
CD14+ monocyte	RNASE2	0.821161	0.313	0.026	0	0
CD14+ monocyte	DPYD	0.820767	0.403	0.085	0	0
CD14+ monocyte	CRTAP	0.817579	0.469	0.177	0	0
CD14+ monocyte	ENTPD1	0.810575	0.333	0.034	0	0
CD14+ monocyte	HSBP1	0.809595	0.554	0.247	0	0
CD14+ monocyte	TMEM167A	0.807133	0.625	0.379	0	0
CD14+ monocyte	BACH1	0.802622	0.449	0.191	0	0
CD14+ monocyte	SH3BGRL	0.802252	0.743	0.496	0	0
CD14+ monocyte	HSD17B11	0.799117	0.609	0.302	0	0
CD14+ monocyte	TLR4	0.796927	0.328	0.019	0	0
CD14+ monocyte	CD86	0.796307	0.37	0.058	0	0
CD14+ monocyte	VASP	0.795937	0.596	0.258	0	0
CD14+ monocyte	WARS	0.795833	0.447	0.166	0	0
CD14+ monocyte	LGALS9	0.794352	0.434	0.098	0	0
CD14+ monocyte	ATP6V1B2	0.790526	0.403	0.085	0	0
CD14+ monocyte	SIRPA	0.788559	0.346	0.025	0	0
CD14+ monocyte	IVNS1ABP	0.787566	0.476	0.219	0	0
CD14+ monocyte	SYK	0.786351	0.402	0.079	0	0
CD14+ monocyte	BID	0.784522	0.475	0.212	0	0
CD14+ monocyte	EFHD2	0.78283	0.708	0.361	0	0
CD14+ monocyte	TPM3	0.781148	0.838	0.635	0	0
CD14+ monocyte	NUMB	0.781021	0.456	0.15	0	0
CD14+ monocyte	CAST	0.780931	0.719	0.472	0	0
CD14+ monocyte	MCEMP1	0.775682	0.281	0.009	0	0
CD14+ monocyte	FYB1	0.775317	0.538	0.238	0	0
CD14+ monocyte	LRRC25	0.774671	0.356	0.028	0	0
CD14+ monocyte	UBE2R2	0.773687	0.48	0.215	0	0
CD14+ monocyte	GNS	0.772496	0.391	0.089	0	0
CD14+ monocyte	CD163	0.772287	0.292	0.007	0	0
CD14+ monocyte	JARID2	0.772176	0.435	0.181	0	0
CD14+ monocyte	TET2	0.769496	0.423	0.121	0	0
CD14+ monocyte	RGCC	0.768234	0.501	0.319	0	0
CD14+ monocyte	CAPZA2	0.767149	0.613	0.342	0	0
CD14+ monocyte	PFKFB3	0.767144	0.308	0.053	0	0
CD14+ monocyte	GNG5	0.766104	0.769	0.509	0	0
CD14+ monocyte	NOP10	0.763647	0.692	0.441	0	0
CD14+ monocyte	ODF3B	0.762393	0.376	0.111	0	0
CD14+ monocyte	ICAM1	0.761417	0.301	0.078	0	0
CD14+ monocyte	NAIP	0.760963	0.387	0.091	0	0
CD14+ monocyte	CREB5	0.759176	0.314	0.042	0	0
CD14+ monocyte	KDM6B	0.755912	0.5	0.218	0	0
CD14+ monocyte	TRIB1	0.753369	0.504	0.259	0	0
CD14+ monocyte	MSN	0.749034	0.728	0.441	0	0
CD14+ monocyte	PTP4A2	0.745514	0.777	0.562	0	0
CD14+ monocyte	CREG1	0.741361	0.439	0.179	0	0
CD14+ monocyte	AKIRIN2	0.741301	0.491	0.218	0	0
CD14+ monocyte	PHACTR1	0.740884	0.492	0.193	0	0
CD14+ monocyte	RIPK2	0.740643	0.383	0.117	0	0
CD14+ monocyte	CAPNS1	0.739051	0.569	0.289	0	0
CD14+ monocyte	NFIL3	0.736604	0.369	0.123	0	0
CD14+ monocyte	FAM198B	0.734588	0.284	0.009	0	0
CD14+ monocyte	ATP5MPL	0.734215	0.55	0.413	0	0
CD14+ monocyte	CCNY	0.734132	0.465	0.193	0	0
CD14+ monocyte	IRF2BP2	0.732142	0.634	0.417	0	0
CD14+ monocyte	PYGL	0.729906	0.312	0.021	0	0
CD14+ monocyte	BNIP2	0.729397	0.566	0.3	0	0
CD14+ monocyte	ATP6AP2	0.72826	0.638	0.394	0	0
CD14+ monocyte	CD33	0.727506	0.335	0.042	0	0
CD14+ monocyte	MID1IP1	0.727381	0.34	0.078	0	0
CD14+ monocyte	SLC31A2	0.725972	0.357	0.08	0	0
CD14+ monocyte	CALM2	0.725732	0.844	0.683	0	0
CD14+ monocyte	CSF2RA	0.724827	0.303	0.021	0	0
CD14+ monocyte	RNF19B	0.724659	0.298	0.049	0	0
CD14+ monocyte	STK17B	0.719788	0.77	0.506	0	0
CD14+ monocyte	LILRA2	0.718359	0.324	0.026	0	0
CD14+ monocyte	KCNE3	0.71742	0.297	0.012	0	0
CD14+ monocyte	METRNL	0.715642	0.498	0.139	0	0
CD14+ monocyte	HACD4	0.715454	0.448	0.146	0	0
CD14+ monocyte	PRELID1	0.714902	0.788	0.581	0	0
CD14+ monocyte	LAMTOR1	0.714284	0.677	0.448	0	0
CD14+ monocyte	PLEKHO1	0.712815	0.436	0.141	0	0
CD14+ monocyte	SH2B3	0.712742	0.354	0.065	0	0
CD14+ monocyte	SMCO4	0.710911	0.339	0.081	0	0
CD14+ monocyte	ZNF467	0.709085	0.314	0.027	0	0
CD14+ monocyte	ALDOA	0.708295	0.462	0.278	0	0
CD14+ monocyte	ITM2B	0.707397	0.912	0.778	0	0
CD14+ monocyte	ADAM17	0.706065	0.405	0.153	0	0
CD14+ monocyte	RTN4	0.705256	0.704	0.473	0	0
CD14+ monocyte	MT-CO1	0.702705	1	0.996	0	0
CD14+ monocyte	NDUFB1	0.701505	0.626	0.412	0	0
CD14+ monocyte	MOB1A	0.700332	0.64	0.393	0	0
CD14+ monocyte	SULT1A1	0.698502	0.346	0.091	0	0
CD14+ monocyte	GNB2	0.697258	0.595	0.351	0	0
CD14+ monocyte	MYO1F	0.69562	0.648	0.246	0	0
CD14+ monocyte	TLE3	0.695067	0.408	0.204	0	0
CD14+ monocyte	ATP6V1F	0.694693	0.692	0.475	0	0
CD14+ monocyte	MTPN	0.68991	0.623	0.381	0	0
CD14+ monocyte	CTSA	0.689029	0.479	0.221	0	0
CD14+ monocyte	TCIRG1	0.688189	0.505	0.26	0	0
CD14+ monocyte	ID2	0.684948	0.69	0.493	0	0
CD14+ monocyte	BLVRA	0.684416	0.376	0.101	0	0
CD14+ monocyte	ZBTB43	0.68106	0.397	0.184	0	0
CD14+ monocyte	FCGR1A	0.680275	0.271	0.01	0	0
CD14+ monocyte	GMFG	0.679567	0.882	0.678	0	0
CD14+ monocyte	AOAH	0.678481	0.404	0.076	0	0
CD14+ monocyte	ZFHX3	0.678167	0.281	0.024	0	0
CD14+ monocyte	CCDC88A	0.677932	0.453	0.212	0	0
CD14+ monocyte	MFSD1	0.677452	0.392	0.146	0	0
CD14+ monocyte	ALOX5	0.6774	0.326	0.064	0	0
CD14+ monocyte	NRGN	0.6754	0.392	0.029	0	0
CD14+ monocyte	BLOC1S1	0.675256	0.693	0.442	0	0
CD14+ monocyte	VAMP8	0.675159	0.754	0.529	0	0
CD14+ monocyte	RAB11FIP1	0.673573	0.605	0.327	0	0
CD14+ monocyte	SOCS3	0.671846	0.482	0.21	0	0
CD14+ monocyte	RASSF4	0.670927	0.329	0.044	0	0
CD14+ monocyte	DSE	0.669617	0.271	0.041	0	0
CD14+ monocyte	SLC16A3	0.669337	0.333	0.069	0	0
CD14+ monocyte	CD4	0.669121	0.373	0.096	0	0
CD14+ monocyte	KYNU	0.666596	0.299	0.03	0	0
CD14+ monocyte	GPR183	0.666571	0.351	0.14	0	0
CD14+ monocyte	SEC11A	0.665677	0.737	0.502	0	0
CD14+ monocyte	SLC15A3	0.663758	0.304	0.038	0	0
CD14+ monocyte	MT2A	0.66331	0.479	0.244	0	0
CD14+ monocyte	IL13RA1	0.663102	0.294	0.03	0	0
CD14+ monocyte	ATP13A3	0.66309	0.34	0.134	0	0
CD14+ monocyte	RNF149	0.662174	0.467	0.228	0	0
CD14+ monocyte	FES	0.658876	0.307	0.04	0	0
CD14+ monocyte	CSTB	0.655756	0.702	0.464	0	0
CD14+ monocyte	TNFSF10	0.655437	0.341	0.131	0	0
CD14+ monocyte	PGK1	0.653397	0.749	0.55	0	0
CD14+ monocyte	PABPC1	0.651532	0.979	0.903	0	0
CD14+ monocyte	RAP2B	0.650403	0.465	0.199	0	0
CD14+ monocyte	CXCL16	0.650222	0.282	0.035	0	0
CD14+ monocyte	CSGALNACT2	0.648719	0.413	0.151	0	0
CD14+ monocyte	JMJD1C	0.648339	0.606	0.407	0	0
CD14+ monocyte	SAT2	0.648225	0.507	0.281	0	0
CD14+ monocyte	SIRPB1	0.647685	0.275	0.024	0	0
CD14+ monocyte	ASAP1	0.646955	0.371	0.122	0	0
CD14+ monocyte	GDI2	0.646738	0.648	0.433	0	0
CD14+ monocyte	MAP2K3	0.646699	0.447	0.187	0	0
CD14+ monocyte	TBXAS1	0.643354	0.361	0.126	0	0
CD14+ monocyte	RBPJ	0.641933	0.467	0.251	0	0
CD14+ monocyte	CARD19	0.641516	0.371	0.133	0	0
CD14+ monocyte	NFAM1	0.639503	0.268	0.01	0	0
CD14+ monocyte	RIOK3	0.637399	0.462	0.228	0	0
CD14+ monocyte	FLNA	0.636684	0.709	0.372	0	0
CD14+ monocyte	ABHD5	0.635191	0.318	0.138	0	0
CD14+ monocyte	SHTN1	0.634748	0.281	0.028	0	0
CD14+ monocyte	ACAP2	0.634731	0.501	0.258	0	0
CD14+ monocyte	POLE4	0.634712	0.546	0.315	0	0
CD14+ monocyte	EIF4EBP1	0.634042	0.385	0.158	0	0
CD14+ monocyte	ARHGAP26	0.630712	0.371	0.105	0	0
CD14+ monocyte	SPG21	0.629727	0.453	0.234	0	0
CD14+ monocyte	NOTCH2	0.628493	0.341	0.084	0	0
CD14+ monocyte	RAB3D	0.628145	0.298	0.065	0	0
CD14+ monocyte	PLXNB2	0.625556	0.312	0.059	0	0
CD14+ monocyte	C20orf27	0.62545	0.388	0.163	0	0
CD14+ monocyte	PTPN12	0.624297	0.376	0.092	0	0
CD14+ monocyte	PFDN5	0.623975	0.987	0.945	0	0
CD14+ monocyte	FAM120A	0.623218	0.503	0.29	0	0
CD14+ monocyte	TMSB4X	0.620486	1	0.839	0	0
CD14+ monocyte	ACTG1	0.619869	0.959	0.88	0	0
CD14+ monocyte	SNX3	0.618046	0.711	0.501	0	0
CD14+ monocyte	CD300LF	0.61777	0.267	0.021	0	0
CD14+ monocyte	MAP3K2	0.616986	0.49	0.268	0	0
CD14+ monocyte	MYD88	0.615161	0.357	0.098	0	0
CD14+ monocyte	TFEC	0.615017	0.28	0.033	0	0
CD14+ monocyte	MIR22HG	0.61376	0.333	0.093	0	0
CD14+ monocyte	CYBA	0.611639	0.973	0.865	0	0
CD14+ monocyte	TMSB10	0.61009	0.999	0.989	0	0
CD14+ monocyte	HEXB	0.609916	0.419	0.211	0	0
CD14+ monocyte	RIN3	0.608653	0.36	0.081	0	0
CD14+ monocyte	MBOAT7	0.607792	0.309	0.079	0	0
CD14+ monocyte	TOM1	0.606663	0.323	0.071	0	0
CD14+ monocyte	RELT	0.605328	0.323	0.084	0	0
CD14+ monocyte	LAMP2	0.600632	0.439	0.242	0	0
CD14+ monocyte	CHMP4B	0.5997	0.423	0.217	0	0
CD14+ monocyte	PIM3	0.595802	0.468	0.305	0	0
CD14+ monocyte	GRB2	0.589857	0.578	0.377	0	0
CD14+ monocyte	GAA	0.587827	0.305	0.077	0	0
CD14+ monocyte	POU2F2	0.585961	0.466	0.287	0	0
CD14+ monocyte	NCF4	0.584656	0.345	0.155	0	0
CD14+ monocyte	HIPK3	0.584181	0.365	0.133	0	0
CD14+ monocyte	PLEC	0.583932	0.4	0.152	0	0
CD14+ monocyte	LACTB	0.583789	0.336	0.12	0	0
CD14+ monocyte	UBXN11	0.582264	0.31	0.063	0	0
CD14+ monocyte	AC245014.3	0.578505	0.301	0.186	0	0
CD14+ monocyte	ADGRE2	0.578275	0.252	0.022	0	0
CD14+ monocyte	ENO1	0.578127	0.76	0.556	0	0
CD14+ monocyte	ARPC4	0.575714	0.665	0.43	0	0
CD14+ monocyte	MYL6	0.574361	0.967	0.887	0	0
CD14+ monocyte	FAM49A	0.574174	0.319	0.113	0	0
CD14+ monocyte	NAPRT	0.573174	0.329	0.107	0	0
CD14+ monocyte	CKLF	0.572271	0.567	0.366	0	0
CD14+ monocyte	SHKBP1	0.571864	0.419	0.182	0	0
CD14+ monocyte	LAT2	0.571609	0.378	0.133	0	0
CD14+ monocyte	FAM200B	0.57116	0.359	0.117	0	0
[truncated: 7,193 more rows]
