# Supplementary material for: Single-cell analysis of multiple myelomas refines the molecular features of bortezomib treatment responsiveness
Source: Exp Mol Med. 2022 Nov 15;54(11):1967–78. doi: 10.1038/s12276-022-00884-z (PMC9723182; doi:10.1038/s12276-022-00884-z)
Supplement: Supplementary file 5 — Supplementary Table 4 [file 12276_2022_884_MOESM5_ESM.xls]

## Sheet: Supplementary Table 4
Supplementary Table 4. Recurrent regions of copy number alterations.
Region	Event	Cytoband	Cancer-related Genes	Frequency	Cases
chr1:155,579,979-249,153,343	CN Gain	q22 - q44	PRCC, NTRK1, SDHC, FCGR2B, PBX1, ABL2, TPR, MDM4, ELK4, SLC45A3, H3F3A, FH	13 (72.2%)	MM042, MM043, MM098, MM163, MM173, MM174, MM220, MM012, MM068, MM089, MM158, MM203, MM233
chr2:132,222,473-203,879,521	CN Gain	q21.1 - q33.2	CHN1, HOXD13, HOXD11, NFE2L2, PMS1, SF3B1	14 (77.8%)	MM042, MM043, MM088, MM163, MM173, MM174, MM188, MM012, MM023, MM068, MM089, MM158, MM203, MM233
chr3:127,391,778-183,901,879	CN Gain	q21.3 - q27.1	GATA2, RPN1, FOXL2, WWTR1, GMPS, MLF1, EVI1, PIK3CA, SOX2	16 (88.9%)	MM042, MM043, MM088, MM098, MM163, MM174, MM188, MM220, MM012, MM023, MM068, MM089, MM158, MM203, MM226, MM233
chr5:196,986-40,798,476	CN Gain	p15.33 - p13.1	IL7R, LIFR	10( 55.6%)	MM088, MM098, MM173, MM023, MM068, MM089, MM158, MM203, MM226, MM233
chr5:76,986,991-114,632,528	CN Gain	q14.1 - q22.3	APC	10( 55.6%)	MM042, MM088, MM098, MM023, MM068, MM089, MM158, MM203, MM226, MM233
chr6:64,231,666-138,743,334	CN Gain	q12 - q23.3	PRDM1, ROS1, GOPC, STL, MYB, TNFAIP3	15 (83.3%)	MM042, MM043, MM088, MM098, MM163, MM174, MM188, MM220, MM012, MM023, MM068, MM089, MM158, MM226, MM233
chr11:167,784-10,880,343	CN Loss	p15.5 - p15.3	HRAS, CARS, NUP98, LMO1	13 (72.2%)	MM042, MM043, MM098, MM163, MM173, MM174, MM188, MM012, MM023, MM068, MM089, MM158, MM203
chr11:63,997,750-65,836,779	CN Gain	q13.1	MEN1	13 (72.2%)	MM042, MM088, MM163, MM173, MM174, MM220, MM012, MM068, MM089, MM158, MM203, MM226, MM233
chr13:20,207,788-45,915,505	CN Loss	q12.11 - q14.13	CDX2, FLT3, BRCA2, LHFP	10( 55.6%)	MM042, MM043, MM163, MM174, MM188, MM220, MM068, MM089, MM203, MM233
chr14:95,552,565-107,035,221	CN Loss	q32.13 - q32.33	DICER1, TCL6, TCL1A, BCL11B, AKT1, IGH@	13 (72.2%)	MM042, MM043, MM088, MM098, MM173, MM174, MM188, MM012, MM023, MM068, MM158, MM203, MM233
chr16:96,407-2,059,824	CN Loss	p13.3		17 (94.4%)	MM042, MM043, MM088, MM098, MM163, MM173, MM174, MM188, MM220, MM012, MM023, MM068, MM089, MM158, MM203, MM226, MM233
chr19:13,049,392-18,054,800	CN Gain	p13.2 - p13.11	LYL1, BRD4, TPM4, JAK3	12 (66.7%)	MM088, MM098, MM173, MM174, MM220, MM012, MM068, MM089, MM158, MM203, MM226, MM233
chr22:18,074,902-31,742,218	CN Loss	q11.21 - q12.2	CLTCL1, BCR, SMARCB1, MN1, CHEK2, EWSR1, NF2	11( 61.1%)	MM088, MM098, MM163, MM173, MM174, MM220, MM012, MM023, MM089, MM158, MM203
