# Supplementary material for: Single-cell analysis of multiple myelomas refines the molecular features of bortezomib treatment responsiveness
Source: Exp Mol Med. 2022 Nov 15;54(11):1967–78. doi: 10.1038/s12276-022-00884-z (PMC9723182; doi:10.1038/s12276-022-00884-z)
Supplement: Supplementary file 6 — Supplementary Table 5 [file 12276_2022_884_MOESM6_ESM.xls]

## Sheet: Supplementary Table 5
Supplementary Table 5. Significantly enriched genes in each plasma cell subset.
Cell population	Gene	Avg_log2FC*	pct.1**	pct.2**	p_val§	p_val_adj§
PC1	MS4A1	2.9231	0.937	0.066	0	0
PC1	STMN1	2.02536	0.893	0.236	0	0
PC1	PHACTR1	1.96869	0.936	0.288	0	0
PC1	H3F3A	1.88398	0.999	0.943	0	0
PC1	HOMER3	1.86555	0.934	0.331	0	0
PC1	IGHA2	1.86083	0.954	0.25	0	0
PC1	ATP6V0E1	1.8316	0.984	0.856	0	0
PC1	CDKN2C	1.71821	0.828	0.094	0	0
PC1	RPS4Y1	1.71187	0.925	0.228	0	0
PC1	SLC25A5	1.6439	0.968	0.759	0	0
PC1	HMGN2	1.60061	0.969	0.713	0	0
PC1	NASP	1.59238	0.899	0.46	0	0
PC1	RAB11FIP1	1.56138	0.952	0.561	0	0
PC1	ARID5B	1.5558	0.924	0.505	0	0
PC1	NAP1L1	43	0.975	0.763	0	0
PC1	ID1	1.5229	0.781	0.317	0	0
PC1	TYMS	1.45699	0.711	0.118	0	0
PC1	HNRNPU	1.42388	0.994	0.873	0	0
PC1	FTL	1.38262	0.998	0.968	0	0
PC1	IGKV3-11	1.38145	0.687	0.05	0	0
PC1	HSPA1A	1.37212	0.318	0.146	0	0
PC1	CUTA	1.34796	0.985	0.885	0	0
PC1	LINC01781	1.3411	0.941	0.573	0	0
PC1	TUBB	1.33733	0.883	0.616	0	0
PC1		1.31727	0.613	0.037	0	0
PC1	CD58	1.31052	0.685	0.079	0	0
PC1	GALNT2	1.2884	0.817	0.439	0	0
PC1	RPL39	1.28351	0.999	0.958	0	0
PC1	YBX1	1.27533	0.986	0.887	0	0
PC1	TCEA3	1.26376	0.692	0.063	0	0
PC1	TSC22D3	1.26146	0.993	0.878	0	0
PC1	44445	1.25058	0.842	0.428	0	0
PC1	ANP32B	1.2485	0.952	0.776	0	0
PC1	H2AFZ	1.24158	0.967	0.834	0	0
PC1	BEX2	1.23849	0.781	0.292	0	0
PC1	DUSP1	1.23731	0.977	0.883	0	0
PC1	NENF	1.22265	0.925	0.682	0	0
PC1	PIM1	1.21896	0.831	0.45	0	0
PC1	UQCRH	1.21507	0.986	0.878	0	0
PC1	NPM1	1.2035	0.994	0.909	0	0
PC1	JTB	1.18914	0.97	0.853	0	0
PC1	ATP6V1G1	1.18699	0.982	0.872	0	0
PC1	IRF2BP2	1.18637	0.893	0.574	0	0
PC1	CNPY3	1.17777	0.829	0.502	0	0
PC1	HINT1	1.17726	0.989	0.906	0	0
PC1	TUBA1B	1.17703	0.936	0.736	0	0
PC1	CD53	1.17562	0.951	0.768	0	0
PC1	RGS1	1.16844	0.839	0.434	0	0
PC1	IDS	1.1679	0.89	0.629	0	0
PC1	HSPA1B	1.15457	0.552	0.329	0	0
PC1	ISG15	1.14854	0.807	0.508	0	0
PC1	FGFR1	1.1419	0.619	0.036	0	0
PC1	H2AFY	1.12994	0.8	0.452	0	0
PC1	RPS27	1.12897	0.999	0.979	0	0
PC1	H2AFV	1.12592	0.893	0.657	0	0
PC1	DUT	1.12117	0.867	0.667	0	0
PC1	LMNA	1.11961	0.937	0.619	0	0
PC1	CCL3	1.11922	0.832	0.395	0	0
PC1	LAMP5	1.11818	0.889	0.333	0	0
PC1	SRSF3	1.11816	0.965	0.833	0	0
PC1	ARL4C	1.11626	0.637	0.156	0	0
PC1	PPIA	1.11275	0.992	0.903	0	0
PC1	CREBRF	1.10699	0.841	0.535	0	0
PC1	HELLS	1.09893	0.638	0.131	0	0
PC1	SET	1.09622	0.953	0.796	0	0
PC1	NR4A2	1.08566	0.703	0.394	0	0
PC1	HMGB2	1.07465	0.831	0.436	0	0
PC1	TMEM106C	1.07373	0.685	0.289	0	0
PC1	MAGEA1	1.07284	0.629	0.109	0	0
PC1	LTBP1	1.07034	0.577	0.111	0	0
PC1	VPS13A	1.06423	0.696	0.282	0	0
PC1	FCRL2	1.06174	0.684	0.295	0	0
PC1	FUNDC2	1.05444	0.849	0.586	0	0
PC1	DDX3Y	1.05354	0.679	0.214	0	0
PC1	RNMT	1.05083	0.834	0.485	0	0
PC1	DENND1B	1.04513	0.805	0.474	0	0
PC1	GPX4	1.04269	0.933	0.749	0	0
PC1	NCL	1.02973	0.966	0.84	0	0
PC1	PRKG1	1.02583	0.59	0.056	0	0
PC1	RPA3	1.01836	0.765	0.453	0	0
PC1	IFI16	1.01707	0.867	0.636	0	0
PC1	H1FX	1.01686	0.963	0.861	0	0
PC1	CARHSP1	1.01407	0.69	0.346	0	0
PC1	HNRNPAB	1.00305	0.823	0.56	0	0
PC1	BRK1	1.00258	0.909	0.767	0	0
PC1	TOMM20	1.00145	0.954	0.812	0	0
PC1	ARL4A	0.988512	0.715	0.359	0	0
PC1	HNRNPA3	0.98433	0.963	0.849	0	0
PC1	TCEAL9	0.984043	0.585	0.163	0	0
PC1	WEE1	0.982125	0.585	0.116	0	0
PC1	ARF6	0.967615	0.837	0.61	0	0
PC1	MPC2	0.964682	0.837	0.622	0	0
PC1	CD47	0.962816	0.845	0.653	0	0
PC1	TCF19	0.962461	0.565	0.074	0	0
PC1	MRPL41	0.958925	0.888	0.721	0	0
PC1	ARID4B	0.947889	0.804	0.527	0	0
PC1	ERP29	0.947246	0.98	0.903	0	0
PC1	IGHA1	0.944814	0.996	0.433	0	0
PC1	HNRNPDL	0.941266	0.938	0.822	0	0
PC1	HLA-DQB1	0.940288	0.511	0.108	0	0
PC1	HNRNPK	0.937284	0.952	0.831	0	0
PC1	BCAP31	0.933361	0.89	0.709	0	0
PC1	WHRN	0.930411	0.59	0.158	0	0
PC1	FBXW7	0.929801	0.935	0.804	0	0
PC1	TAGLN2	0.929788	0.852	0.462	0	0
PC1	TCEAL3	0.928127	0.603	0.181	0	0
PC1	RALGPS2	0.928016	0.768	0.476	0	0
PC1	CTSZ	0.926343	0.911	0.742	0	0
PC1	PPP1R2	0.926192	0.848	0.673	0	0
PC1	ID3	0.925767	0.483	0.124	0	0
PC1	SRP9	0.922915	0.913	0.747	0	0
PC1	NDUFA4	0.920102	0.976	0.888	0	0
PC1	VIM	0.919125	0.992	0.877	0	0
PC1	NDUFA1	0.917489	0.929	0.81	0	0
PC1	GNAS	0.916803	0.995	0.949	0	0
PC1	HNRNPA1	0.915455	0.977	0.881	0	0
PC1	HIGD2A	0.912289	0.916	0.735	0	0
PC1	TMEM14B	0.912149	0.839	0.65	0	0
PC1	SAMSN1	0.910897	0.617	0.22	0	0
PC1	ANXA5	0.90829	0.869	0.706	0	0
PC1	TMPO	0.906435	0.656	0.276	0	0
PC1	ODC1	0.905428	0.872	0.735	0	0
PC1	RPL15	0.900758	0.998	0.966	0	0
PC1	YWHAH	0.900312	0.684	0.395	0	0
PC1	DEK	0.900175	0.471	0.096	0	0
PC1	DNAJA1	0.896861	0.868	0.727	0	0
PC1	IQGAP1	0.89134	0.792	0.541	0	0
PC1	44446	0.887064	0.842	0.665	0	0
PC1	MRPL14	0.886516	0.789	0.541	0	0
PC1	COX7C	0.886266	0.983	0.902	0	0
PC1	GAGE2A	0.885772	0.498	0.025	0	0
PC1	SUMO2	0.884577	0.953	0.857	0	0
PC1	USP1	0.88202	0.603	0.255	0	0
PC1	SMARCC1	0.878756	0.652	0.347	0	0
PC1	CD52	0.877232	0.513	0.194	0	0
PC1	DNAJC9	0.875323	0.578	0.212	0	0
PC1	SLBP	0.867642	0.58	0.275	0	0
PC1	MCM4	0.86604	0.5	0.084	0	0
PC1	BRI3BP	0.863261	0.528	0.161	0	0
PC1	RPS24	0.863213	0.998	0.961	0	0
PC1	CPEB4	0.861393	0.901	0.744	0	0
PC1	GPR160	0.858231	0.789	0.528	0	0
PC1	AC004130.1	0.857047	0.561	0.206	0	0
PC1	CACYBP	0.85669	0.756	0.519	0	0
PC1	AHNAK	0.8539	0.888	0.524	0	0
PC1	MIR4435-2HG	0.851089	0.684	0.313	0	0
PC1	RANBP1	0.849855	0.819	0.647	0	0
PC1	SUMO1	0.844308	0.832	0.67	0	0
PC1	CDC42	0.844003	0.892	0.761	0	0
PC1	LDLR	0.842504	0.637	0.315	0	0
PC1	IFI44L	0.839411	0.429	0.086	0	0
PC1	MSI2	0.837254	0.783	0.575	0	0
PC1	MCM3	0.837123	0.536	0.163	0	0
PC1	BST2	0.835346	0.947	0.825	0	0
PC1	NUCKS1	0.833327	0.797	0.581	0	0
PC1	MCM7	0.83072	0.569	0.201	0	0
PC1	UQCRB	0.830102	0.974	0.87	0	0
PC1	VMA21	0.829906	0.657	0.361	0	0
PC1	CLIC1	0.827237	0.974	0.898	0	0
PC1	MORF4L2	0.826643	0.788	0.595	0	0
PC1	SERINC2	0.82625	0.433	0.065	0	0
PC1	PTMA	0.82566	0.998	0.971	0	0
PC1	HPRT1	0.824855	0.565	0.209	0	0
PC1	CRYBG3	0.823073	0.624	0.315	0	0
PC1	SLC44A1	0.820948	0.791	0.567	0	0
PC1	HSPE1	0.819263	0.919	0.778	0	0
PC1	LAPTM4B	0.817605	0.516	0.119	0	0
PC1	UBE2A	0.816986	0.673	0.382	0	0
PC1	SFPQ	0.816603	0.91	0.778	0	0
PC1	YPEL5	0.815821	0.902	0.773	0	0
PC1	PLAC8	0.811269	0.666	0.423	0	0
PC1	AAED1	0.810737	0.554	0.244	0	0
PC1	GPSM3	0.810734	0.783	0.577	0	0
PC1	DPP7	0.80934	0.898	0.671	0	0
PC1	ATAD2	0.808919	0.508	0.105	0	0
PC1	TXN	0.806641	0.974	0.887	0	0
PC1	GYPC	0.805772	0.933	0.819	0	0
PC1	ENSA	0.803956	0.824	0.662	0	0
PC1	PRRC2C	0.80291	0.922	0.775	0	0
PC1	ACBD3	0.80263	0.763	0.547	0	0
PC1	COX14	0.802202	0.79	0.606	0	0
PC1	TOMM7	0.798687	0.97	0.874	0	0
PC1	CFL1	0.795322	0.967	0.875	0	0
PC1	TIMP1	0.793381	0.884	0.512	0	0
PC1	MYADM	0.791819	0.602	0.263	0	0
PC1	UQCC2	0.790278	0.714	0.502	0	0
PC1	MZT2B	0.789726	0.952	0.848	0	0
PC1	SRSF10	0.789197	0.794	0.621	0	0
PC1	BTG1	0.78788	0.964	0.879	0	0
PC1	NXT1	0.787208	0.611	0.341	0	0
PC1	ADAR	0.781932	0.837	0.678	0	0
PC1	DNMT1	0.780805	0.571	0.245	0	0
PC1	MEF2C	0.7804	0.903	0.815	0	0
PC1	C1orf21	0.779692	0.506	0.12	0	0
PC1	SKP1	0.778648	0.924	0.838	0	0
PC1	LY6E	0.77778	0.772	0.499	0	0
PC1	SMC3	0.773795	0.651	0.414	0	0
PC1	NTAN1	0.772924	0.579	0.286	0	0
PC1	PSIP1	0.770904	0.632	0.388	0	0
PC1	TRAM1	0.769413	0.946	0.875	0	0
PC1	UQCR10	0.762967	0.897	0.781	0	0
PC1	ATP5F1E	0.76215	0.989	0.912	0	0
PC1	BRI3	0.760004	0.785	0.614	0	0
PC1	STAT1	0.757841	0.639	0.408	0	0
PC1	PAXX	0.757226	0.713	0.433	0	0
PC1	GAPDH	0.75695	0.981	0.914	0	0
PC1	C12orf57	0.756857	0.925	0.802	0	0
PC1	FAM102A	0.75682	0.444	0.107	0	0
PC1	GAGE12H	0.753719	0.453	0.023	0	0
PC1	PIM3	0.752598	0.696	0.478	0	0
PC1	EIF2AK2	0.750308	0.648	0.435	0	0
PC1	PEBP1	0.747917	0.927	0.797	0	0
PC1	NDNF	0.746962	0.492	0.141	0	0
PC1	UBE2D2	0.746945	0.868	0.758	0	0
PC1	STAG2	0.74671	0.619	0.363	0	0
PC1	FUS	0.745929	0.861	0.713	0	0
PC1	SELENOH	0.745081	0.89	0.762	0	0
PC1	DDT	0.744845	0.892	0.772	0	0
PC1	LDLRAD4	0.742414	0.429	0.13	0	0
PC1	SFT2D2	0.73953	0.563	0.262	0	0
PC1	RAP1B	0.739418	0.853	0.735	0	0
PC1	HNRNPA0	0.73906	0.793	0.619	0	0
PC1	VEGFB	0.738984	0.717	0.529	0	0
PC1	LDHB	0.738834	0.919	0.794	0	0
PC1	GNG5	0.738063	0.882	0.783	0	0
PC1	RIF1	0.736396	0.616	0.33	0	0
PC1	KHDRBS1	0.735459	0.715	0.534	0	0
PC1	PAIP2	0.734279	0.802	0.669	0	0
PC1	ARPC2	0.733896	0.92	0.816	0	0
PC1	PHF19	0.733498	0.498	0.121	0	0
PC1	UBE2E1	0.730503	0.676	0.469	0	0
PC1	SH3BGRL	0.729406	0.725	0.565	0	0
PC1	SOD1	0.727425	0.892	0.776	0	0
PC1	GMNN	0.726847	0.489	0.137	0	0
PC1	ATP6V0B	0.72679	0.915	0.819	0	0
PC1	LINC01287	0.726308	0.363	0.018	0	0
PC1	LY9	0.725882	0.517	0.355	0	0
PC1	PRPS1	0.72468	0.559	0.263	0	0
PC1	ARMCX3	0.724507	0.738	0.58	0	0
PC1	E2F1	0.722775	0.445	0.061	0	0
PC1	TCEAL8	0.722315	0.616	0.393	0	0
PC1	FNIP1	0.719798	0.646	0.375	0	0
PC1	TPM3	0.716482	0.774	0.633	0	0
PC1	HERC5	0.716145	0.516	0.227	0	0
PC1	MPP1	0.714861	0.44	0.077	0	0
PC1	MCM6	0.714197	0.451	0.095	0	0
PC1	RHOH	0.713316	0.687	0.49	0	0
PC1	ARPC5	0.712248	0.771	0.602	0	0
PC1	RPS26	0.710969	0.981	0.908	0	0
PC1	STRBP	0.710257	0.686	0.486	0	0
PC1	PARP1	0.709147	0.843	0.67	0	0
PC1	TMA7	0.7077	0.956	0.883	0	0
PC1	ATOX1	0.707231	0.829	0.725	0	0
PC1	SLFN13	0.706678	0.482	0.164	0	0
PC1	MYL12A	0.704739	0.929	0.826	0	0
PC1	SRRM1	0.704495	0.79	0.647	0	0
PC1	RHOA	0.703542	0.875	0.782	0	0
PC1	SH3KBP1	0.703462	0.61	0.394	0	0
PC1	LRMP	0.703127	0.529	0.262	0	0
PC1	ELF2	0.701457	0.611	0.353	0	0
PC1	SCARB2	0.699182	0.68	0.513	0	0
PC1	NFKBID	0.697837	0.451	0.151	0	0
PC1	ACADM	0.697311	0.591	0.372	0	0
PC1	PCNA	0.696942	0.516	0.247	0	0
PC1	SRSF2	0.696858	0.881	0.792	0	0
PC1	RIPOR2	0.696561	0.396	0.056	0	0
PC1	CCNI	0.696552	0.92	0.822	0	0
PC1	TMCO1	0.693452	0.899	0.779	0	0
PC1	HNRNPD	0.691955	0.82	0.705	0	0
PC1	EZH2	0.690631	0.45	0.128	0	0
PC1	WDR34	0.690549	0.46	0.129	0	0
PC1	HNRNPF	0.687576	0.772	0.643	0	0
PC1	NME4	0.685408	0.627	0.414	0	0
PC1	SEC61B	0.68379	0.991	0.953	0	0
PC1	DDX21	0.68214	0.795	0.63	0	0
PC1	NR1D2	0.682103	0.585	0.36	0	0
PC1	RPL32	0.679943	0.999	0.976	0	0
PC1	CASP8	0.679731	0.606	0.35	0	0
PC1	DUSP23	0.679239	0.504	0.211	0	0
PC1	ST3GAL6	0.67847	0.616	0.376	0	0
PC1	TMX1	0.676695	0.646	0.444	0	0
PC1	DNAJB1	0.676639	0.565	0.402	0	0
PC1	PRKDC	0.676119	0.634	0.411	0	0
PC1	SMAD5	0.674809	0.538	0.283	0	0
PC1	TLK1	0.674728	0.683	0.54	0	0
PC1	MIR29B2CHG	0.673985	0.771	0.575	0	0
PC1	FNIP2	0.673291	0.473	0.183	0	0
PC1	UNG	0.672329	0.426	0.099	0	0
PC1	PLP2	0.672126	0.776	0.659	0	0
PC1	ZFP36L2	0.6721	0.924	0.747	0	0
PC1	SDCCAG8	0.671595	0.537	0.265	0	0
PC1	GPBP1	0.671396	0.857	0.745	0	0
PC1	SNRPD3	0.67005	0.748	0.605	0	0
PC1	BTG3	0.669743	0.614	0.402	0	0
PC1	BLOC1S1	0.667588	0.68	0.528	0	0
PC1	PCLAF	0.667161	0.393	0.096	0	0
PC1	SMCHD1	0.665692	0.739	0.519	0	0
PC1	EIF1AY	0.664578	0.576	0.243	0	0
PC1	CKS2	0.66202	0.622	0.332	0	0
PC1	FAM111B	0.660152	0.363	0.044	0	0
PC1	RPL35	0.658764	0.998	0.972	0	0
PC1	RAB4A	0.658099	0.624	0.419	0	0
PC1	RBMX	0.657995	0.723	0.571	0	0
PC1	ATP5IF1	0.65763	0.877	0.771	0	0
PC1	SLC16A8	0.656685	0.354	0.017	0	0
PC1	TUBB4B	0.656225	0.824	0.662	0	0
PC1	MEA1	0.653675	0.566	0.354	0	0
PC1	NDUFA2	0.653615	0.827	0.726	0	0
PC1	ZWINT	0.647666	0.433	0.074	0	0
PC1	PPP1CC	0.64631	0.779	0.664	0	0
PC1	DBI	0.645557	0.857	0.785	0	0
PC1	PIM2	0.64554	0.758	0.626	0	0
PC1	CDC42SE2	0.645404	0.724	0.575	0	0
PC1	ARL6IP4	0.644529	0.938	0.868	0	0
PC1	PGRMC1	0.643762	0.52	0.259	0	0
PC1	POLE4	0.642737	0.599	0.425	0	0
PC1	MYL12B	0.641788	0.821	0.711	0	0
PC1	KLF10	0.641523	0.547	0.29	0	0
PC1	TPR	0.64079	0.731	0.577	0	0
PC1	ZBTB43	0.640627	0.524	0.293	0	0
PC1	CD2AP	0.639862	0.526	0.313	0	0
PC1	DRAP1	0.636967	0.847	0.756	0	0
PC1	JUND	0.636903	0.997	0.965	0	0
PC1	EZR	0.636495	0.798	0.686	0	0
PC1	LSM2	0.634397	0.68	0.537	0	0
PC1	RGCC	0.633833	0.422	0.244	0	0
PC1	GRB2	0.633448	0.712	0.577	0	0
PC1	NDUFB11	0.632287	0.946	0.875	0	0
PC1	MCTS1	0.631749	0.748	0.612	0	0
PC1	PRPS2	0.631275	0.432	0.167	0	0
PC1	TAF7	0.631083	0.775	0.656	0	0
PC1	AP1S2	0.62948	0.603	0.38	0	0
PC1	PLA2G16	0.628626	0.71	0.514	0	0
PC1	UQCRQ	0.627261	0.897	0.82	0	0
PC1	HSP90AB1	0.625025	0.985	0.925	0	0
PC1	SMC2	0.624569	0.482	0.211	0	0
PC1	SLC25A36	0.624217	0.666	0.492	0	0
PC1	CXCR4	0.623474	0.865	0.67	0	0
PC1	PRELID1	0.62314	0.918	0.842	0	0
PC1	MZT2A	0.621303	0.807	0.704	0	0
PC1	ANKRD28	0.620672	0.903	0.81	0	0
PC1	RPS14	0.619324	0.999	0.976	0	0
PC1	COX6C	0.619322	0.947	0.86	0	0
PC1	MDFIC	0.619139	0.613	0.45	0	0
PC1	SEL1L3	0.618124	0.667	0.507	0	0
PC1	CDYL	0.618079	0.513	0.278	0	0
PC1	MYLK	0.616948	0.35	0.038	0	0
PC1	ALG13	0.616415	0.609	0.442	0	0
PC1	GGH	0.614432	0.519	0.221	0	0
PC1	MDH1	0.614151	0.82	0.674	0	0
PC1	GSTO1	0.613904	0.716	0.538	0	0
PC1	HMGXB4	0.612696	0.486	0.217	0	0
PC1	UFC1	0.610964	0.881	0.807	0	0
PC1	GMPS	0.610954	0.479	0.236	0	0
PC1	HSPA9	0.610902	0.781	0.651	0	0
PC1	CBX3	0.61036	0.769	0.645	0	0
PC1	EEF1E1	0.609851	0.646	0.481	0	0
PC1	DRAM2	0.60925	0.539	0.349	0	0
PC1	SERPINB1	0.605766	0.594	0.418	0	0
PC1	ATP5MC3	0.602373	0.934	0.824	0	0
PC1	TMEM14C	0.602234	0.752	0.674	0	0
PC1	ADD3	0.602041	0.54	0.331	0	0
PC1	ARPC5L	0.601945	0.835	0.732	0	0
PC1	CCDC50	0.601649	0.619	0.452	0	0
PC1	SCAND1	0.60163	0.829	0.746	0	0
PC1	ATP5MG	0.601628	0.979	0.895	0	0
PC1	M6PR	0.601444	0.585	0.416	0	0
PC1	SVIP	0.6004	0.846	0.743	0	0
PC1	UBE2T	0.599035	0.433	0.142	0	0
PC1	COX5B	0.598128	0.925	0.854	0	0
PC1	LAPTM4A	0.597808	0.79	0.694	0	0
PC1	TSTD1	0.597656	0.844	0.748	0	0
PC1	ACTR3	0.596978	0.745	0.633	0	0
PC1	MRPL55	0.595932	0.753	0.611	0	0
PC1	ACTB	0.593027	0.993	0.945	0	0
PC1	NDUFA6	0.592803	0.696	0.584	0	0
PC1	HNRNPH3	0.591534	0.684	0.557	0	0
PC1	DNTTIP2	0.590313	0.535	0.336	0	0
PC1	CD46	0.58866	0.749	0.642	0	0
PC1	VDAC1	0.587858	0.76	0.642	0	0
PC1	CALM2	0.58764	0.896	0.803	0	0
PC1	MCUB	0.587557	0.507	0.256	0	0
PC1	HTATSF1	0.587494	0.51	0.313	0	0
PC1	SUMO3	0.586955	0.615	0.492	0	0
PC1	SMIM19	0.585479	0.589	0.44	0	0
PC1	HRASLS2	0.584925	0.348	0.093	0	0
PC1	RTN4	0.584653	0.78	0.701	0	0
PC1	LINC01807	0.583748	0.366	0.049	0	0
PC1	ZSCAN16-AS1	0.583087	0.508	0.304	0	0
PC1	CBR1	0.58141	0.518	0.385	0	0
PC1	RBM39	0.580937	0.949	0.886	0	0
PC1	NUP153	0.580213	0.456	0.197	0	0
PC1	CENPM	0.580145	0.402	0.117	0	0
PC1	IL6ST	0.579727	0.723	0.577	0	0
PC1	ISCA1	0.579598	0.583	0.422	0	0
PC1	SDE2	0.578795	0.449	0.209	0	0
PC1	BEX3	0.578463	0.347	0.115	0	0
PC1	RAP2C	0.577192	0.466	0.223	0	0
PC1	AC004687.1	0.576531	0.542	0.315	0	0
PC1	THOC2	0.576422	0.621	0.475	0	0
PC1	PRR13	0.576275	0.614	0.495	0	0
PC1	CBX5	0.575223	0.469	0.231	0	0
PC1	HLA-B	0.574734	0.996	0.973	0	0
PC1	HVCN1	0.573843	0.366	0.092	0	0
PC1	OSER1	0.571049	0.513	0.306	0	0
PC1	BANF1	0.570829	0.758	0.661	0	0
PC1	DEGS1	0.570504	0.582	0.428	0	0
PC1	SINHCAF	0.569837	0.543	0.364	0	0
PC1	IFITM1	0.569603	0.58	0.35	0	0
PC1	PSMB7	0.569481	0.723	0.624	0	0
PC1	NONO	0.567884	0.636	0.512	0	0
PC1	NSD3	0.567834	0.642	0.5	0	0
PC1	SF1	0.567825	0.878	0.791	0	0
PC1	REL	0.566807	0.352	0.102	0	0
PC1	TNFRSF17	0.566546	0.957	0.88	0	0
PC1	G3BP1	0.566161	0.592	0.436	0	0
PC1	TEX264	0.565912	0.627	0.502	0	0
PC1	PPIF	0.565447	0.493	0.292	0	0
PC1	HMGN1	0.563508	0.884	0.815	0	0
PC1	PAGE5	0.562295	0.276	0.118	0	0
PC1	SNRPF	0.561498	0.722	0.601	0	0
PC1	DNAJC1	0.560266	0.937	0.885	0	0
PC1	PFDN5	0.559066	0.982	0.918	0	0
PC1	PPIG	0.558619	0.708	0.609	0	0
PC1	PNN	0.558247	0.803	0.66	0	0
PC1	HP1BP3	0.558166	0.739	0.625	0	0
PC1	CD55	0.557992	0.73	0.607	0	0
PC1	TTC3	0.557335	0.759	0.68	0	0
PC1	CD48	0.556557	0.942	0.822	0	0
PC1	B4GALT1	0.556412	0.566	0.362	0	0
PC1	IER3IP1	0.554846	0.681	0.587	0	0
PC1	MCM5	0.554676	0.422	0.169	0	0
PC1	ARF1	0.55448	0.95	0.882	0	0
PC1	FAF1	0.553972	0.453	0.248	0	0
PC1	ZDHHC12	0.553189	0.517	0.366	0	0
PC1	SYNGR2	0.552934	0.675	0.547	0	0
PC1	RSRC2	0.552265	0.717	0.607	0	0
PC1	LITAF	0.552039	0.573	0.431	0	0
PC1	HNRNPC	0.551746	0.884	0.817	0	0
PC1	FAM213A	0.551516	0.434	0.223	0	0
PC1	YWHAQ	0.551343	0.704	0.598	0	0
PC1	MAST4	0.551067	0.355	0.084	0	0
PC1	CHCHD2	0.551041	0.957	0.886	0	0
PC1	SRSF9	0.548954	0.861	0.793	0	0
PC1	YWHAZ	0.548602	0.87	0.782	0	0
PC1	C9orf78	0.548588	0.605	0.472	0	0
PC1	BLVRB	0.547382	0.603	0.451	0	0
PC1	BCL2	0.547199	0.782	0.639	0	0
PC1	CHML	0.546842	0.389	0.159	0	0
PC1	MSH6	0.546517	0.396	0.161	0	0
PC1	MAPK1IP1L	0.544125	0.576	0.443	0	0
PC1	TRA2A	0.542834	0.696	0.584	0	0
PC1	SFXN1	0.542641	0.442	0.261	0	0
PC1	DENND2C	0.542575	0.444	0.228	0	0
PC1	LAGE3	0.541608	0.655	0.509	0	0
PC1	CTSF	0.541251	0.418	0.16	0	0
PC1	PTP4A2	0.540891	0.783	0.693	0	0
PC1	NDUFB2	0.540311	0.838	0.772	0	0
PC1	NDUFA8	0.539639	0.626	0.514	0	0
PC1	FAM126A	0.538464	0.403	0.166	0	0
PC1	ATP1A1	0.538024	0.479	0.275	0	0
PC1	TCEAL4	0.537675	0.444	0.236	0	0
PC1	LSM4	0.5373	0.707	0.587	0	0
PC1	VBP1	0.537297	0.669	0.507	0	0
PC1	THUMPD3-AS1	0.536739	0.596	0.437	0	0
PC1	CCDC107	0.536669	0.592	0.482	0	0
PC1	ERGIC1	0.536223	0.646	0.548	0	0
PC1	TSHZ2	0.535666	0.449	0.206	0	0
PC1	POLE3	0.534395	0.51	0.344	0	0
PC1	PPP2CA	0.532919	0.597	0.479	0	0
PC1	KRAS	0.532672	0.636	0.508	0	0
PC1	HLA-DRB1	0.531121	0.373	0.101	0	0
PC1	EDF1	0.530382	0.965	0.912	0	0
PC1	MRPS21	0.529513	0.824	0.687	0	0
PC1	BAG1	0.529397	0.73	0.637	0	0
PC1	SERPINB6	0.528351	0.435	0.26	0	0
PC1	SRSF6	0.528303	0.651	0.519	0	0
PC1	TROVE2	0.528016	0.547	0.4	0	0
PC1	UQCRFS1	0.527784	0.757	0.682	0	0
PC1	OCIAD2	0.527704	0.65	0.537	0	0
PC1	PHF1	0.527216	0.603	0.431	0	0
PC1	MBNL1	0.527157	0.69	0.595	0	0
PC1	REPIN1	0.526942	0.551	0.413	0	0
PC1	SS18L2	0.526453	0.6	0.506	0	0
PC1	FMR1	0.526006	0.417	0.18	0	0
PC1	DTL	0.525926	0.313	0.05	0	0
PC1	FTH1	0.525854	0.987	0.951	0	0
PC1	DHX9	0.524917	0.542	0.396	0	0
PC1	RASAL2	0.52331	0.316	0.039	0	0
PC1	CD81	0.523179	0.393	0.142	0	0
PC1	CCNE2	0.522811	0.318	0.057	0	0
PC1	GPAA1	0.522479	0.621	0.497	0	0
PC1	LBR	0.522275	0.49	0.283	0	0
PC1	FCMR	0.522124	0.333	0.059	0	0
PC1	SLC3A2	0.521024	0.795	0.702	0	0
PC1	MMP24OS	0.520895	0.532	0.404	0	0
PC1	C4orf3	0.519402	0.824	0.76	0	0
PC1	BRAF	0.518344	0.515	0.369	0	0
PC1	SIT1	0.51834	0.356	0.11	0	0
PC1	TMEM109	0.518205	0.551	0.431	0	0
PC1	RABL6	0.518078	0.579	0.437	0	0
PC1	CAPZA1	0.517336	0.675	0.583	0	0
PC1	SNRPE	0.516738	0.851	0.746	0	0
PC1	CNTRL	0.516651	0.456	0.249	0	0
PC1	PRKCB	0.515343	0.538	0.299	0	0
PC1	CSNK1A1	0.515003	0.668	0.57	0	0
PC1	PPTC7	0.514116	0.441	0.241	0	0
PC1	TMEM9	0.514087	0.505	0.344	0	0
PC1	ALYREF	0.513678	0.527	0.398	0	0
PC1	CENPU	0.513566	0.357	0.092	0	0
PC1	YWHAB	0.512535	0.822	0.76	0	0
PC1	STARD7	0.51149	0.608	0.515	0	0
PC1	MAN1C1	0.510728	0.321	0.057	0	0
PC1	NAXE	0.510434	0.642	0.542	0	0
PC1	ELOB	0.509955	0.91	0.845	0	0
PC1	POLR2K	0.509907	0.777	0.714	0	0
PC1	RHOB	0.509763	0.851	0.661	0	0
PC1	BCAS2	0.509737	0.599	0.502	0	0
PC1	ACSS2	0.508507	0.353	0.138	0	0
PC1	HAT1	0.508086	0.48	0.316	0	0
PC1	MED30	0.507365	0.447	0.258	0	0
PC1	CCDC59	0.507202	0.618	0.523	0	0
PC1	FH	0.507105	0.491	0.326	0	0
PC1	STRAP	0.506959	0.627	0.536	0	0
PC1	PODXL2	0.50695	0.41	0.161	0	0
PC1	AC243960.1	0.506396	0.536	0.319	0	0
PC1	CYTH1	0.505347	0.467	0.276	0	0
PC1	SH3GLB2	0.504757	0.586	0.464	0	0
PC1	NTMT1	0.504485	0.523	0.383	0	0
PC1	PIGP	0.503794	0.677	0.602	0	0
PC1	HPS1	0.503243	0.452	0.275	0	0
PC1	PABPC1	0.502881	0.96	0.901	0	0
PC1	CTNNAL1	0.502686	0.336	0.092	0	0
PC1	BCL2L11	0.501974	0.612	0.462	0	0
PC1	ADIPOR1	0.501732	0.645	0.567	0	0
PC1	MDM4	0.501642	0.787	0.654	0	0
PC1	ENO1	0.501531	0.815	0.67	0	0
PC1	FAM129A	0.501106	0.39	0.177	0	0
PC1	ENY2	0.500811	0.75	0.684	0	0
PC1	ARHGDIB	0.500543	0.623	0.53	0	0
PC1	LSM3	0.499038	0.751	0.69	0	0
PC1	ENPP4	0.498215	0.366	0.139	0	0
PC1	UBE2E2	0.497487	0.442	0.272	0	0
PC1	FAM161A	0.497262	0.326	0.092	0	0
PC1	DDX46	0.496824	0.641	0.538	0	0
PC1	SNRPD1	0.49491	0.731	0.653	0	0
PC1	SF3B6	0.49484	0.765	0.708	0	0
PC1	SNX29	0.494617	0.446	0.278	0	0
PC1	RBBP7	0.494465	0.566	0.437	0	0
PC1	PMVK	0.493142	0.665	0.579	0	0
PC1	HIPK1	0.493025	0.404	0.223	0	0
PC1	MTR	0.492951	0.407	0.2	0	0
PC1	PYURF	0.491969	0.693	0.618	0	0
PC1	COX20	0.491735	0.621	0.538	0	0
PC1	TSEN15	0.490455	0.505	0.343	0	0
PC1	NDUFC2	0.490222	0.842	0.772	0	0
PC1	MIF	0.489559	0.897	0.819	0	0
PC1	FDPS	0.488722	0.67	0.588	0	0
PC1	DOK3	0.48744	0.392	0.224	0	0
PC1	UBA2	0.487296	0.513	0.383	0	0
PC1	THOC7	0.486964	0.643	0.569	0	0
PC1	PLEKHH3	0.486666	0.416	0.216	0	0
PC1	ANAPC16	0.486167	0.875	0.824	0	0
PC1	STK4	0.485817	0.676	0.587	0	0
PC1	EMC3	0.484621	0.621	0.559	0	0
PC1	RBX1	0.484505	0.775	0.726	0	0
PC1	UCHL5	0.484309	0.492	0.345	0	0
PC1	GCHFR	0.484135	0.456	0.289	0	0
PC1	HNRNPR	0.484018	0.699	0.621	0	0
PC1	HSPB11	0.482159	0.563	0.459	0	0
PC1	PCBP2	0.481787	0.912	0.829	0	0
PC1	TPI1	0.481528	0.764	0.714	0	0
PC1	MECP2	0.481124	0.489	0.291	0	0
PC1	GTF2E2	0.480763	0.412	0.247	0	0
PC1	BTF3	0.479738	0.978	0.901	0	0
PC1	GUK1	0.478843	0.954	0.891	0	0
PC1	ATP6V1F	0.478149	0.736	0.679	0	0
PC1	CERS6	0.477659	0.359	0.148	0	0
PC1	PMF1	0.477442	0.53	0.41	0	0
PC1	PTPN7	0.476733	0.548	0.42	0	0
PC1	EBP	0.476717	0.479	0.331	0	0
PC1	HIPK2	0.476373	0.651	0.587	0	0
PC1	RPL39L	0.475895	0.425	0.244	0	0
PC1	CORO1A	0.475511	0.692	0.601	0	0
PC1	KMT2E	0.47537	0.765	0.699	0	0
PC1	NDUFS5	0.475134	0.873	0.813	0	0
PC1	PTBP3	0.474952	0.428	0.252	0	0
PC1	MAP4K3	0.472685	0.402	0.214	0	0
PC1	MAGEC1	0.471931	0.297	0.058	0	0
PC1	ROR2	0.471824	0.326	0.093	0	0
PC1	ZNF451	0.471012	0.494	0.347	0	0
PC1	NEDD8	0.470841	0.845	0.78	0	0
PC1	GALNT3	0.470762	0.349	0.134	0	0
PC1	CLIP4	0.470061	0.283	0.043	0	0
PC1	SEC62	0.469985	0.944	0.887	0	0
PC1	TRA2B	0.469887	0.822	0.742	0	0
PC1	PRR5	0.469826	0.371	0.176	0	0
PC1	MTCH1	0.46927	0.557	0.441	0	0
PC1	APH1A	0.469127	0.612	0.535	0	0
PC1	CSRNP1	0.467709	0.545	0.392	0	0
PC1	NDUFAF8	0.467195	0.708	0.645	0	0
PC1	SNRPC	0.466913	0.642	0.564	0	0
PC1	IPO9	0.466257	0.424	0.25	0	0
PC1	NDUFA5	0.46532	0.696	0.647	0	0
PC1	SNRPG	0.464947	0.734	0.681	0	0
PC1	GLRX2	0.464369	0.458	0.313	0	0
PC1	SNRNP25	0.464226	0.469	0.33	0	0
PC1	SLC20A1	0.464226	0.395	0.189	0	0
PC1	RAN	0.464049	0.897	0.802	0	0
PC1	TMEM38B	0.463636	0.423	0.267	0	0
PC1	VPS29	0.462969	0.66	0.603	0	0
PC1	SRPK2	0.462885	0.454	0.301	0	0
PC1	TAF4B	0.462252	0.402	0.21	0	0
PC1	COPA	0.461906	0.62	0.534	0	0
PC1	HSPH1	0.461896	0.413	0.286	0	0
PC1	HLA-DOB	0.461748	0.572	0.48	0	0
PC1	QPRT	0.461429	0.563	0.464	0	0
PC1	ARPC3	0.460427	0.887	0.833	0	0
PC1	BROX	0.460288	0.464	0.309	0	0
PC1	EHMT1	0.460071	0.421	0.258	0	0
PC1	MTHFD2L	0.45919	0.384	0.216	0	0
PC1	ADSS	0.45888	0.455	0.309	0	0
PC1	PPP1CB	0.458858	0.607	0.532	0	0
PC1	CCDC34	0.458615	0.347	0.148	0	0
PC1	COX8A	0.458256	0.888	0.823	0	0
PC1	SIVA1	0.457821	0.663	0.594	0	0
PC1	PPM1G	0.457203	0.618	0.561	0	0
PC1	SRGAP2	0.456775	0.429	0.231	0	0
PC1	RPL36A	0.456183	0.822	0.682	0	0
PC1	AGTRAP	0.455525	0.381	0.197	0	0
PC1	UBE2B	0.454774	0.748	0.702	0	0
PC1	FAM133A	0.454024	0.349	0.149	0	0
PC1	CD59	0.453747	0.599	0.522	0	0
PC1	SRSF4	0.453234	0.644	0.572	0	0
PC1	AIDA	0.452791	0.474	0.345	0	0
PC1	PFDN2	0.452568	0.734	0.669	0	0
PC1	MLF1	0.452171	0.29	0.083	0	0
PC1	CTNNB1	0.450747	0.461	0.34	0	0
PC1	HNRNPM	0.450284	0.719	0.67	0	0
PC1	XRCC5	0.450086	0.684	0.624	0	0
PC1	G3BP2	0.449817	0.571	0.481	0	0
PC1	CLINT1	0.448688	0.751	0.679	0	0
PC1	HNRNPA2B1	0.448247	0.986	0.951	0	0
PC1	COX17	0.447323	0.754	0.722	0	0
PC1	RRM1	0.447314	0.348	0.14	0	0
PC1	CDC73	0.447109	0.446	0.314	0	0
PC1	UVRAG	0.446471	0.403	0.229	0	0
PC1	RTRAF	0.446079	0.833	0.763	0	0
PC1	TMF1	0.445391	0.569	0.508	0	0
PC1	FEN1	0.445311	0.368	0.18	0	0
PC1	ST13	0.44421	0.71	0.645	0	0
PC1	TIPARP	0.444143	0.512	0.37	0	0
PC1	KPNB1	0.444126	0.578	0.491	0	0
PC1	CFL2	0.444096	0.494	0.403	0	0
PC1	ANXA11	0.444095	0.555	0.433	0	0
PC1	RIOX2	0.443392	0.453	0.318	0	0
PC1	SLC38A1	0.442786	0.598	0.498	0	0
PC1	LRRC58	0.442635	0.457	0.327	0	0
PC1	ABI2	0.442087	0.419	0.276	0	0
PC1	STAG1	0.442068	0.454	0.324	0	0
PC1	CNOT2	0.441694	0.528	0.424	0	0
PC1	SBDS	0.441392	0.651	0.602	0	0
PC1	SRSF11	0.441199	0.775	0.698	0	0
PC1	NQO2	0.440934	0.42	0.241	0	0
PC1	MYBL2	0.440843	0.321	0.097	0	0
PC1	DAPK1	0.440843	0.329	0.129	0	0
PC1	ACBD6	0.440786	0.529	0.416	0	0
PC1	CRNDE	0.440469	0.442	0.316	0	0
PC1	CDT1	0.440264	0.289	0.058	0	0
PC1	NUP62	0.439019	0.399	0.226	0	0
PC1	AES	0.439011	0.706	0.623	0	0
PC1	UBE2I	0.438575	0.679	0.637	0	0
PC1	SMAD1	0.438377	0.317	0.099	0	0
PC1	ERP44	0.437867	0.693	0.652	0	0
PC1	CSNK2B	0.437295	0.642	0.596	0	0
PC1	C19orf48	0.436949	0.443	0.293	0	0
PC1	POMC	0.436319	0.336	0.09	0	0
PC1	TMED2	0.435776	0.86	0.818	0	0
PC1	CCSAP	0.435284	0.337	0.131	0	0
PC1	PDCD4	0.434855	0.712	0.595	0	0
PC1	RNF115	0.434848	0.587	0.497	0	0
PC1	UBC	0.433899	0.992	0.976	0	0
PC1	CAMTA1	0.433752	0.583	0.536	0	0
PC1	NOP58	0.433626	0.635	0.562	0	0
PC1	METTL26	0.4336	0.665	0.608	0	0
PC1	SELENOW	0.43347	0.534	0.482	0	0
PC1	FOXN3	0.432589	0.594	0.534	0	0
PC1	ATP5MF	0.432524	0.801	0.743	0	0
PC1	WDR76	0.432521	0.297	0.073	0	0
PC1	CLK4	0.43245	0.404	0.232	0	0
PC1	SLC25A6	0.432078	0.959	0.871	0	0
PC1	PAICS	0.431775	0.57	0.48	0	0
PC1	RPL23	0.431684	0.988	0.939	0	0
PC1	CASP2	0.430776	0.307	0.111	0	0
PC1	SREK1	0.430221	0.643	0.554	0	0
PC1	AL392172.1	0.430005	0.319	0.116	0	0
PC1	ATXN10	0.429323	0.544	0.449	0	0
PC1	CYTIP	0.429253	0.824	0.765	0	0
PC1	NEDD4L	0.42917	0.342	0.138	0	0
PC1	SMC5	0.428939	0.411	0.259	0	0
PC1	TMEM50A	0.428854	0.743	0.708	0	0
PC1	JAK1	0.42815	0.624	0.547	0	0
PC1	NEK6	0.427899	0.275	0.057	0	0
PC1	PLSCR1	0.426458	0.325	0.157	0	0
PC1	CDC5L	0.426273	0.445	0.327	0	0
PC1	PTAR1	0.426157	0.384	0.219	0	0
PC1	NPC2	0.42591	0.82	0.713	0	0
PC1	TMEM183A	0.425167	0.438	0.313	0	0
PC1	TPGS2	0.424903	0.374	0.206	0	0
PC1	SCAF11	0.424069	0.671	0.604	0	0
PC1	MAP3K1	0.423731	0.492	0.363	0	0
PC1	NGLY1	0.423088	0.625	0.582	0	0
PC1	SQSTM1	0.421922	0.866	0.783	0	0
PC1	SYPL1	0.421542	0.503	0.341	0	0
PC1	PHPT1	0.421001	0.849	0.798	0	0
PC1	SNRK	0.420794	0.36	0.211	0	0
PC1	RPS3A	0.420633	0.996	0.971	0	0
PC1	DDX3X	0.420319	0.762	0.678	0	0
PC1	FBXO33	0.419963	0.378	0.245	0	0
PC1	COMMD4	0.419593	0.536	0.446	0	0
PC1	MRPL51	0.419517	0.768	0.729	0	0
PC1	ZMAT1	0.418086	0.334	0.165	0	0
PC1	HMGA1	0.417395	0.507	0.412	0	0
PC1	PRPF4B	0.417082	0.553	0.448	0	0
PC1	UBQLN1	0.416573	0.492	0.409	0	0
PC1	CORO1C	0.416457	0.411	0.281	0	0
PC1	UBE2N	0.415894	0.556	0.489	0	0
PC1	BUB3	0.41548	0.6	0.525	0	0
PC1	HMGB3	0.415335	0.355	0.151	0	0
PC1	KRR1	0.415041	0.51	0.424	0	0
PC1	44450	0.415029	0.327	0.142	0	0
PC1	PTPRG	0.414891	0.314	0.125	0	0
PC1	CDCA7L	0.414804	0.315	0.139	0	0
PC1	SERBP1	0.414435	0.836	0.775	0	0
PC1	CLTB	0.413215	0.556	0.503	0	0
PC1	IK	0.412928	0.538	0.481	0	0
PC1	RFC1	0.412734	0.53	0.45	0	0
PC1	DDX11	0.412225	0.321	0.127	0	0
PC1	RPL37	0.410556	0.998	0.964	0	0
PC1	TAF9	0.410097	0.649	0.599	0	0
PC1	MPG	0.409716	0.624	0.562	0	0
PC1	FBXO32	0.409267	0.325	0.175	0	0
PC1	ATP5MC2	0.409217	0.946	0.857	0	0
PC1	MIS18BP1	0.409167	0.53	0.394	0	0
PC1	BCL11A	0.409132	0.345	0.208	0	0
PC1	CDKN2A	0.408814	0.506	0.386	0	0
PC1	TIMM17A	0.408078	0.575	0.514	0	0
PC1	RNF19A	0.407847	0.538	0.448	0	0
PC1	UHMK1	0.407813	0.439	0.343	0	0
PC1	CNIH1	0.406323	0.537	0.468	0	0
PC1	NDUFA12	0.406256	0.698	0.659	0	0
PC1	CNTLN	0.405463	0.264	0.045	0	0
PC1	PTBP1	0.405405	0.564	0.5	0	0
PC1	TMEM70	0.405289	0.447	0.367	0	0
PC1	LAMTOR4	0.404321	0.745	0.724	0	0
PC1	LEPROT	0.403578	0.526	0.474	0	0
PC1	AIMP1	0.403382	0.571	0.516	0	0
PC1	SRP14	0.402772	0.973	0.92	0	0
PC1	ZNF644	0.40214	0.511	0.422	0	0
PC1	RBBP4	0.401834	0.58	0.521	0	0
PC1	RBBP8	0.401536	0.315	0.144	0	0
PC1	RBM41	0.400896	0.341	0.172	0	0
PC1	DNAJC8	0.400615	0.515	0.458	0	0
PC1	HNRNPH2	0.400475	0.422	0.33	0	0
PC1	SMC1A	0.400385	0.394	0.255	0	0
PC1	FNBP1	0.400078	0.504	0.3	0	0
PC1	AP2S1	0.398524	0.642	0.608	0	0
PC1	CCNG1	0.397202	0.462	0.367	0	0
PC1	CUL3	0.397129	0.48	0.394	0	0
PC1	YEATS4	0.397067	0.312	0.153	0	0
PC1	FGD5-AS1	0.39666	0.391	0.278	0	0
PC1	BAZ1B	0.396599	0.432	0.315	0	0
PC1	C1D	0.396208	0.508	0.438	0	0
PC1	RFC4	0.395892	0.312	0.131	0	0
PC1	CSGALNACT1	0.394773	0.355	0.213	0	0
PC1	REEP3	0.394753	0.367	0.236	0	0
PC1	MYO1G	0.394582	0.261	0.069	0	0
PC1	PFDN1	0.393557	0.402	0.293	0	0
PC1	MAZ	0.393421	0.51	0.432	0	0
PC1	ITGB3BP	0.392802	0.349	0.217	0	0
PC1	PYCR2	0.392199	0.468	0.374	0	0
PC1	RAD23B	0.392149	0.503	0.457	0	0
PC1	NFIC	0.392021	0.365	0.226	0	0
PC1	ABCA1	0.39197	0.262	0.081	0	0
PC1	RBMX2	0.391437	0.358	0.222	0	0
PC1	COX6B1	0.390562	0.885	0.844	0	0
PC1	PTEN	0.389761	0.48	0.402	0	0
PC1	NUDT1	0.389338	0.354	0.175	0	0
PC1	SLC25A3	0.389232	0.872	0.786	0	0
PC1	PGP	0.389011	0.479	0.382	0	0
PC1	SKA2	0.389002	0.375	0.222	0	0
PC1	VAMP7	0.388431	0.346	0.193	0	0
PC1	TAF5L	0.38827	0.274	0.096	0	0
PC1	RNF114	0.387991	0.501	0.42	0	0
PC1	CDK4	0.38789	0.497	0.43	0	0
PC1	ARL6IP6	0.387745	0.342	0.203	0	0
PC1	MEAF6	0.387368	0.494	0.422	0	0
PC1	RPS27A	0.38481	0.996	0.979	0	0
PC1	MBIP	0.384805	0.343	0.196	0	0
PC1	CENPK	0.38432	0.271	0.07	0	0
PC1	SPPL2A	0.383885	0.49	0.397	0	0
PC1	C19orf53	0.383688	0.902	0.844	0	0
PC1	NUSAP1	0.383342	0.34	0.087	0	0
PC1	RRP15	0.383033	0.409	0.29	0	0
PC1	IRF1	0.382733	0.851	0.736	0	0
PC1	WBP11	0.38106	0.425	0.322	0	0
PC1	GM2A	0.379194	0.384	0.283	0	0
PC1	HOOK1	0.378962	0.323	0.183	0	0
PC1	DESI2	0.376569	0.402	0.298	0	0
PC1	IVNS1ABP	0.376005	0.361	0.237	0	0
PC1	PARK7	0.375972	0.875	0.818	0	0
PC1	TMBIM6	0.372288	0.969	0.911	0	0
PC1	UROS	0.371123	0.476	0.398	0	0
PC1	OST4	0.368077	0.948	0.884	0	0
PC1	DONSON	0.368073	0.277	0.094	0	0
PC1	UPF2	0.367924	0.453	0.325	0	0
PC1	RNF113A	0.367686	0.381	0.276	0	0
PC1	NIPSNAP3A	0.367242	0.31	0.153	0	0
PC1	44448	0.362915	0.353	0.229	0	0
PC1	PHF6	0.362724	0.347	0.225	0	0
PC1	USP36	0.362488	0.338	0.212	0	0
PC1	MYL6	0.361722	0.96	0.923	0	0
PC1	PPP1R12B	0.361292	0.303	0.146	0	0
PC1	NSL1	0.360761	0.411	0.307	0	0
PC1	RPL30	0.359729	0.996	0.97	0	0
PC1	SRSF7	0.359721	0.888	0.787	0	0
PC1	RAB14	0.359616	0.414	0.338	0	0
PC1	PRKRA	0.359384	0.428	0.36	0	0
PC1	CSAG1	0.359158	0.266	0.101	0	0
PC1	CEP97	0.359019	0.345	0.219	0	0
PC1	SRGAP2C	0.358933	0.262	0.105	0	0
PC1	CCHCR1	0.357991	0.28	0.093	0	0
PC1	SERPINB9	0.357525	0.282	0.138	0	0
PC1	UTY	0.355925	0.263	0.093	0	0
PC1	LRRN1	0.35561	0.307	0.172	0	0
PC1	TIMM8A	0.355488	0.288	0.129	0	0
PC1	RPL22	0.354474	0.989	0.938	0	0
PC1	RPS18	0.354134	0.999	0.99	0	0
PC1	SKAP1	0.354004	0.313	0.196	0	0
PC1	ZNF326	0.35389	0.384	0.277	0	0
PC1	C9orf40	0.353827	0.255	0.083	0	0
PC1	SLC16A7	0.353811	0.347	0.236	0	0
PC1	SUB1	0.353747	0.991	0.958	0	0
PC1	STAT2	0.353369	0.371	0.268	0	0
PC1	UBA52	0.353153	0.995	0.949	0	0
PC1	IARS2	0.352262	0.407	0.31	0	0
PC1	PXMP2	0.351281	0.266	0.095	0	0
PC1	CCDC14	0.350871	0.326	0.193	0	0
PC1	SRGAP2B	0.350518	0.265	0.111	0	0
PC1	MAGEA12	0.349974	0.26	0.09	0	0
PC1	PPP1R18	0.346781	0.339	0.222	0	0
PC1	NTPCR	0.346723	0.301	0.159	0	0
PC1	MPP6	0.345629	0.33	0.208	0	0
PC1	PPP2R5A	0.345332	0.332	0.203	0	0
PC1	HS2ST1	0.345328	0.324	0.214	0	0
PC1	HBD	0.344285	0.428	0.242	0	0
PC1	HPS4	0.344114	0.348	0.235	0	0
PC1	SMYD2	0.343205	0.294	0.156	0	0
PC1	SSBP4	0.342532	0.357	0.25	0	0
PC1	SLC25A33	0.342435	0.322	0.203	0	0
PC1	AC106897.1	0.340497	0.26	0.125	0	0
PC1	FAM122B	0.339634	0.29	0.16	0	0
PC1	SNX10	0.339448	0.253	0.087	0	0
PC1	TMC8	0.339121	0.291	0.121	0	0
PC1	YES1	0.338992	0.304	0.178	0	0
PC1	EEF1D	0.337188	0.99	0.96	0	0
PC1	NES	0.336882	0.27	0.083	0	0
PC1	TIAM1	0.336804	0.269	0.106	0	0
PC1	KLF11	0.336653	0.267	0.111	0	0
PC1	GGA2	0.336452	0.338	0.224	0	0
PC1	RRP7A	0.336392	0.368	0.272	0	0
PC1	NCAPH2	0.336012	0.315	0.17	0	0
PC1	CHEK1	0.33592	0.259	0.101	0	0
PC1	CAMKK2	0.335135	0.303	0.178	0	0
PC1	PDE7A	0.334975	0.31	0.173	0	0
PC1	ISOC1	0.334843	0.363	0.282	0	0
PC1	HMGXB3	0.33199	0.32	0.2	0	0
PC1	NFKBIE	0.329349	0.315	0.185	0	0
PC1	CUTC	0.329158	0.313	0.204	0	0
PC1	HSP90AA1	0.328223	0.954	0.901	0	0
PC1	TOPBP1	0.327659	0.289	0.159	0	0
PC1	NINJ1	0.324617	0.283	0.17	0	0
PC1	UPF3B	0.324496	0.302	0.172	0	0
PC1	BLOC1S2	0.324188	0.361	0.271	0	0
PC1	LAT2	0.323458	0.281	0.172	0	0
PC1	LRRCC1	0.322578	0.265	0.137	0	0
PC1	EIF1AD	0.322496	0.304	0.203	0	0
PC1	DHCR7	0.322158	0.276	0.174	0	0
PC1	MMGT1	0.319805	0.306	0.196	0	0
PC1	NUP54	0.319512	0.317	0.203	0	0
PC1	BCAP29	0.317234	0.298	0.182	0	0
PC1	BCAS4	0.316063	0.256	0.121	0	0
PC1	EIF1	0.315681	0.998	0.985	0	0
PC1	DDX5	0.31543	0.986	0.953	0	0
PC1	IGKC	0.314045	1	0.54	0	0
PC1	RPL27	0.31308	0.986	0.935	0	0
PC1	RASGEF1B	0.312794	0.268	0.147	0	0
PC1	EXOSC9	0.307923	0.31	0.208	0	0
PC1	SSBP2	0.306748	0.251	0.129	0	0
PC1	RPL7A	0.302194	0.997	0.969	0	0
PC1	APBB1IP	0.301857	0.296	0.172	0	0
PC1	RABIF	0.301756	0.297	0.18	0	0
PC1	PLIN2	0.300636	0.266	0.154	0	0
PC1	C6orf226	0.300178	0.296	0.207	0	0
PC1	SERF2	0.293803	0.997	0.971	0	0
PC1	RPS8	0.289501	0.998	0.968	0	0
PC1	RPL9	0.285431	0.995	0.961	0	0
PC1	RPS28	0.255518	0.998	0.965	0	0
PC1	RPL11	0.251688	0.999	0.976	0	0
PC1	EEF1B2	0.251611	0.992	0.95	0	0
PC1	RPL10	0.251098	1	0.987	0	0
PC1	LSM6	0.381467	0.516	0.481	4.9E-324	1.2E-319
PC1	HLA-DMA	0.300681	0.281	0.177	4.9E-324	1.2E-319
PC1	SSBP3	0.334977	0.366	0.271	1.5E-323	3.6E-319
PC1	CCDC167	0.399426	0.563	0.481	2.0E-323	4.7E-319
PC1	TMEM59	0.34932	0.951	0.895	2.5E-323	5.9E-319
PC1	RNF168	0.342722	0.351	0.246	6.4E-323	1.5E-318
PC1	GNL1	0.399432	0.455	0.366	4.2E-322	10.0E-318
PC1	CLTA	0.417365	0.675	0.631	2.3E-321	5.4E-317
PC1	ESYT1	0.293314	0.27	0.17	4.8E-321	1.2E-316
PC1	PTMS	0.369435	0.32	0.191	5.0E-321	1.2E-316
PC1	NKAP	0.348912	0.404	0.323	7.1E-320	1.7E-315
PC1	DNAAF2	0.358975	0.365	0.27	1.1E-319	2.7E-315
PC1	NDUFA3	0.396825	0.742	0.719	2.9E-319	7.0E-315
PC1	SELENOF	0.394984	0.783	0.745	3.3E-319	7.9E-315
PC1	TMSB10	0.327162	0.995	0.969	5.4E-319	1.3E-314
PC1	C16orf54	0.396884	0.395	0.29	2.8E-318	6.6E-314
PC1	SPN	0.367352	0.396	0.269	8.9E-318	2.1E-313
PC1	UGP2	0.361959	0.491	0.421	1.2E-317	2.8E-313
PC1	PYCARD	0.406946	0.539	0.471	2.1E-317	5.0E-313
PC1	MIR181A1HG	0.301288	0.272	0.131	2.5E-317	6.1E-313
PC1	SF3B4	0.339021	0.41	0.309	7.5E-317	1.8E-312
PC1	ATP5PF	0.34351	0.911	0.844	1.2E-316	3.0E-312
PC1	UBALD2	0.394899	0.875	0.822	5.3E-315	1.3E-310
PC1	DIAPH1	0.333803	0.326	0.225	2.4E-314	5.7E-310
PC1	ZNF207	0.392859	0.675	0.622	4.5E-314	0
PC1	CYSTM1	0.354035	0.424	0.37	1.3E-313	0
PC1	TFDP2	0.310171	0.319	0.224	1.3E-313	0
PC1	PARP8	0.318495	0.317	0.194	3.5E-313	0
PC1	RBMS1	0.399952	0.562	0.472	2.5E-312	5.96621e-308
PC1	CST3	0.253711	0.817	0.524	2.7E-312	6.38207e-308
PC1	ATP5S	0.324559	0.345	0.249	7.6E-312	1.81805e-307
PC1	ADGRE5	0.433967	0.511	0.422	1.4E-311	3.47028e-307
PC1	RAD21	0.388155	0.538	0.445	2.0E-311	4.77381e-307
PC1	LINC01480	0.363766	0.77	0.563	3.4E-310	8.19911e-306
PC1	SMIM29	0.303721	0.299	0.206	0	2.64445e-305
PC1	MRPL50	0.343245	0.434	0.39	0	5.41099e-305
PC1	EPC1	0.3878	0.651	0.606	0	2.13691e-304
PC1	CCT4	0.387306	0.645	0.589	1.37589e-306	3.29952e-302
PC1	TRIM38	0.3646	0.397	0.294	2.74159e-306	6.57461e-302
PC1	PRDM2	0.391792	0.514	0.437	1.04949e-305	2.51679e-301
PC1	CMPK1	0.378755	0.551	0.526	1.16356e-305	2.79032e-301
PC1	PDLIM1	0.3795	0.52	0.389	3.95382e-305	9.48166e-301
PC1	ROMO1	0.385709	0.64	0.588	8.27895e-305	1.98538e-300
PC1	JOSD1	0.316356	0.329	0.217	1.29024e-304	3.09412e-300
PC1	HAUS2	0.29568	0.289	0.189	2.25945e-304	5.41838e-300
PC1	EIF3H	0.380295	0.817	0.746	4.27649e-304	1.02555e-299
PC1	NUDCD2	0.368346	0.526	0.489	4.74463e-304	1.13781e-299
PC1	PIGX	0.312797	0.32	0.242	3.7165e-303	8.91253e-299
PC1	AKIRIN1	0.371019	0.46	0.417	4.25178e-302	1.01962e-297
PC1	PIGC	0.304884	0.34	0.265	1.62694e-301	3.90157e-297
PC1	DDX6	0.395252	0.671	0.62	2.00868e-301	4.81702e-297
PC1	AFF4	0.370332	0.507	0.42	4.96115e-301	1.18973e-296
PC1	EWSR1	0.38441	0.589	0.516	6.77685e-301	1.62516e-296
PC1	RAB9A	0.340751	0.427	0.368	9.63525e-301	2.31063e-296
PC1	PWWP2A	0.295558	0.273	0.172	2.33216e-300	5.59276e-296
PC1	FKBP3	0.362402	0.473	0.41	2.78641e-300	6.68208e-296
PC1	SAR1B	0.393542	0.715	0.692	2.87667e-300	6.89855e-296
PC1	CLK1	0.391213	0.633	0.563	2.18575e-299	5.24164e-295
PC1	DYNLT3	0.301658	0.323	0.251	2.70787e-299	6.49375e-295
PC1	LAMTOR5	0.382131	0.687	0.669	3.49082e-299	8.37134e-295
PC1	UBL3	0.323307	0.314	0.227	3.53469e-299	8.47653e-295
PC1	MORF4L1	0.383725	0.786	0.742	3.82091e-299	9.16292e-295
PC1	ABCE1	0.373467	0.517	0.458	4.24283e-299	1.01747e-294
PC1	TBCC	0.346401	0.404	0.316	1.98053e-298	4.74952e-294
PC1	ATP1B3	0.374725	0.495	0.415	1.28428e-297	3.07982e-293
PC1	ANKHD1	0.305796	0.33	0.245	2.21689e-297	5.31632e-293
PC1	ELK4	0.328274	0.354	0.245	2.56772e-297	6.15765e-293
PC1	LARP1	0.396377	0.638	0.59	2.62452e-297	6.29386e-293
PC1	MKI67	0.295396	0.305	0.072	2.71529e-297	6.51155e-293
PC1	TCERG1	0.349966	0.409	0.319	4.40333e-297	1.05596e-292
PC1	COX6A1	0.365368	0.888	0.854	1.13029e-296	2.71056e-292
PC1	DKC1	0.372091	0.517	0.414	2.1145e-296	5.07079e-292
PC1	PDCL3	0.315335	0.365	0.288	5.90688e-296	1.41653e-291
PC1	CCNL1	0.268188	0.943	0.892	1.5972e-295	3.83024e-291
PC1	BTF3L4	0.360607	0.507	0.47	2.66091e-295	6.38114e-291
PC1	MFN1	0.318989	0.318	0.237	1.0845e-294	2.60074e-290
PC1	SSNA1	0.379708	0.623	0.602	3.93191e-294	9.42911e-290
PC1	ELOC	0.375093	0.609	0.578	5.77897e-294	1.38586e-289
PC1	ERO1A	0.347515	0.446	0.386	8.5825e-294	2.05817e-289
PC1	ARMCX6	0.308781	0.323	0.24	1.05959e-293	2.541e-289
PC1	RAB3IP	0.329705	0.324	0.222	3.0063e-293	7.20941e-289
PC1	SNU13	0.361911	0.865	0.824	3.89341e-293	9.33678e-289
PC1	DUSP5	0.534908	0.771	0.696	5.92027e-293	1.41974e-288
PC1	DDHD1	0.353527	0.448	0.341	1.39301e-292	3.34058e-288
PC1	TET1	0.291738	0.269	0.136	1.48011e-292	3.54946e-288
PC1	ETF1	0.33722	0.423	0.362	1.73318e-292	4.15634e-288
PC1	ARV1	0.316174	0.379	0.31	2.29287e-292	5.49854e-288
PC1	SRD5A3	0.297728	0.312	0.251	3.24887e-292	7.79111e-288
PC1	MFSD14B	0.291088	0.287	0.196	7.2183e-292	1.73102e-287
PC1	HNRNPH1	0.363481	0.875	0.83	1.47805e-291	3.54451e-287
PC1	RAF1	0.340488	0.397	0.308	1.72644e-291	4.14017e-287
PC1	SEC24A	0.340348	0.367	0.296	1.5298e-290	3.66861e-286
PC1	RNF145	0.288175	0.297	0.207	2.00292e-290	4.80321e-286
PC1	KCTD20	0.323841	0.355	0.268	3.7134e-290	8.90511e-286
PC1	PCIF1	0.292432	0.301	0.217	7.70568e-288	1.8479e-283
PC1	BARD1	0.300327	0.283	0.172	2.13779e-287	5.12664e-283
PC1	EML4	0.338756	0.402	0.299	3.2083e-287	7.69383e-283
PC1	NPLOC4	0.317894	0.352	0.262	3.61962e-287	8.68022e-283
PC1	ARPC4	0.373897	0.487	0.442	4.87356e-287	1.16873e-282
PC1	OSBPL8	0.322863	0.344	0.267	1.6092e-286	3.85902e-282
PC1	ATP2B1	0.372797	0.475	0.374	1.95841e-286	4.69646e-282
PC1	CRBN	0.356005	0.439	0.392	9.25385e-286	2.21917e-281
PC1	HDGF	0.369876	0.524	0.443	6.34565e-285	1.52175e-280
PC1	MFF	0.377214	0.61	0.562	1.11035e-284	2.66274e-280
PC1	METTL23	0.354279	0.493	0.468	4.40635e-284	1.05669e-279
PC1	EIF1B	0.372564	0.603	0.583	5.69413e-284	1.36551e-279
PC1	PPP6C	0.309573	0.372	0.316	4.59918e-283	1.10293e-278
PC1	YIPF5	0.36473	0.503	0.467	4.85785e-283	1.16496e-278
PC1	SRA1	0.349931	0.483	0.448	5.68001e-283	1.36212e-278
PC1	SUCLG2	0.354001	0.451	0.409	8.3476e-283	2.00184e-278
PC1	CHRAC1	0.295752	0.313	0.233	8.74011e-283	2.09597e-278
PC1	CRTAP	0.332236	0.414	0.338	1.05469e-282	2.52924e-278
PC1	XPO1	0.343078	0.415	0.314	2.291e-282	5.49405e-278
PC1	PMPCA	0.303598	0.347	0.272	2.63967e-282	6.33018e-278
PC1	TMEM243	0.396769	0.761	0.732	3.08778e-282	7.4048e-278
PC1	DMXL1	0.291747	0.302	0.207	4.51957e-282	1.08384e-277
PC1	MTF2	0.315019	0.308	0.22	1.20757e-281	2.89588e-277
PC1	PUM1	0.366315	0.475	0.425	1.46562e-281	3.51471e-277
PC1	GTPBP6	0.322374	0.395	0.327	1.91814e-281	4.59988e-277
PC1	PPP1R15B	0.374579	0.599	0.499	1.96302e-281	4.70751e-277
PC1	C11orf58	0.365901	0.836	0.807	2.87621e-281	6.89744e-277
PC1	SPAG9	0.335475	0.383	0.282	3.06314e-281	7.34571e-277
PC1	TIPRL	0.330514	0.446	0.394	1.08047e-280	2.59108e-276
PC1	OTUD4	0.295499	0.313	0.214	1.29413e-280	3.10345e-276
PC1	MTPN	0.385293	0.573	0.524	7.25147e-280	1.73897e-275
PC1	CMC1	0.327309	0.437	0.377	4.49706e-279	1.07844e-274
PC1	NMRAL1	0.280071	0.315	0.224	1.02655e-278	2.46177e-274
PC1	ACTR2	0.378133	0.576	0.539	2.6855e-278	6.44009e-274
PC1	GTF2B	0.328007	0.425	0.374	3.22927e-278	7.74412e-274
PC1	SETBP1	0.34231	0.418	0.303	1.20007e-277	2.87789e-273
PC1	OAT	0.335514	0.403	0.332	1.54273e-276	3.69962e-272
PC1	HOMER2	0.273378	0.278	0.165	2.47332e-276	5.93128e-272
PC1	BAX	0.388409	0.506	0.471	7.08444e-276	1.69892e-271
PC1	CREG1	0.342476	0.453	0.378	4.8655e-275	1.1668e-270
PC1	VAMP8	0.375644	0.661	0.642	9.94577e-275	2.3851e-270
PC1	LIMS1	0.340106	0.452	0.369	8.38742e-273	2.01139e-268
PC1	ING3	0.311285	0.336	0.252	1.15648e-271	2.77335e-267
PC1	LSM5	0.365433	0.711	0.677	2.20436e-271	5.28628e-267
PC1	SBNO1	0.3161	0.354	0.271	1.17089e-270	2.80791e-266
PC1	TXNRD1	0.29091	0.317	0.243	5.31984e-270	1.27575e-265
PC1	RB1CC1	0.366622	0.565	0.506	2.11191e-269	5.06458e-265
PC1	DERA	0.27036	0.289	0.221	3.69496e-269	8.86088e-265
PC1	PPHLN1	0.357436	0.573	0.545	1.06295e-268	2.54907e-264
PC1	HINT2	0.371796	0.618	0.609	2.88131e-268	6.90966e-264
PC1	VAPA	0.309671	0.77	0.681	5.56453e-268	1.33443e-263
PC1	RANBP9	0.287135	0.323	0.239	5.23488e-267	1.25538e-262
PC1	MAGEA3	0.28006	0.254	0.104	7.1597e-267	1.71697e-262
PC1	URI1	0.354695	0.548	0.515	1.40937e-266	3.37982e-262
PC1	ILF2	0.369296	0.646	0.621	9.19114e-266	2.20413e-261
PC1	PSMA3-AS1	0.349546	0.526	0.449	1.26538e-265	3.03452e-261
PC1	RBM38	0.346951	0.388	0.3	1.96012e-265	4.70056e-261
PC1	NDUFS8	0.356392	0.769	0.735	2.61016e-265	6.25943e-261
PC1	SNRPB	0.3682	0.65	0.615	3.96644e-265	9.51192e-261
PC1	HERPUD2	0.303425	0.339	0.274	8.63532e-265	2.07083e-260
PC1	HNRNPL	0.327143	0.435	0.36	2.78608e-264	6.68129e-260
PC1	CYBB	0.306855	0.31	0.205	1.17103e-263	2.80825e-259
PC1	EIF4B	0.349293	0.842	0.767	2.15651e-263	5.17152e-259
PC1	METTL9	0.338092	0.694	0.632	3.1875e-263	7.64395e-259
PC1	ATRAID	0.363838	0.816	0.776	3.21702e-263	7.71474e-259
PC1	ARL8B	0.296707	0.315	0.239	4.67732e-263	1.12167e-258
PC1	UQCR11	0.335124	0.836	0.792	6.69901e-263	1.60649e-258
PC1	MRPL33	0.363111	0.631	0.616	2.67609e-262	6.41752e-258
PC1	MIEN1	0.341261	0.502	0.465	2.8408e-262	6.81251e-258
PC1	PHF20	0.316464	0.394	0.331	3.93535e-262	9.43736e-258
PC1	BCL7B	0.294216	0.347	0.278	2.6961e-261	6.46551e-257
PC1	AC245297.3	0.34485	0.489	0.39	2.70788e-261	6.49376e-257
PC1	RAC1	0.365051	0.67	0.65	5.99817e-261	1.43842e-256
PC1	MCRIP2	0.349822	0.522	0.478	1.59915e-260	3.83492e-256
PC1	SSR3	0.319735	0.971	0.931	5.99951e-260	1.43874e-255
PC1	RHOC	0.288225	0.317	0.212	2.05764e-259	4.93442e-255
PC1	UBE2D3	0.353156	0.846	0.832	2.56318e-259	6.14675e-255
PC1	FAM199X	0.2557	0.257	0.173	6.85513e-259	1.64393e-254
PC1	CKLF	0.34852	0.555	0.49	7.54227e-259	1.80871e-254
PC1	TAPBP	0.372923	0.813	0.793	7.68927e-259	1.84396e-254
PC1	CHORDC1	0.339306	0.335	0.268	1.52265e-258	3.65147e-254
PC1	ZC3H15	0.370216	0.678	0.659	1.73079e-257	4.1506e-253
PC1	MED10	0.350707	0.538	0.505	6.442e-257	1.54486e-252
PC1	STOML2	0.348237	0.654	0.623	1.29037e-256	3.09443e-252
PC1	MAGOH	0.339057	0.533	0.515	1.56445e-256	3.7517e-252
PC1	PFDN4	0.312835	0.414	0.357	6.2021e-256	1.48733e-251
PC1	RABGAP1L	0.352066	0.463	0.406	8.75026e-255	2.0984e-250
PC1	CAMK1D	0.31706	0.37	0.288	1.91533e-254	4.59316e-250
PC1	ZDHHC6	0.276083	0.285	0.216	2.2728e-254	5.45039e-250
PC1	LYRM1	0.300581	0.333	0.284	4.73764e-253	1.13613e-248
PC1	RNASEH2B	0.34857	0.52	0.457	5.62166e-253	1.34813e-248
PC1	UTP18	0.299444	0.359	0.297	1.02236e-252	2.45172e-248
PC1	C6orf48	0.389343	0.513	0.471	1.25128e-252	3.0007e-248
PC1	PHF5A	0.294812	0.364	0.315	1.64182e-252	3.93724e-248
PC1	FAM50A	0.331135	0.581	0.486	2.21146e-252	5.30331e-248
PC1	SLU7	0.324326	0.432	0.388	2.30972e-251	5.53893e-247
PC1	JMJD1C	0.348465	0.655	0.593	3.72161e-250	8.9248e-246
PC1	CNIH4	0.32283	0.447	0.387	1.88101e-249	4.51084e-245
PC1	SPCS3	0.334567	0.968	0.936	1.03567e-248	2.48364e-244
PC1	APPL1	0.317131	0.404	0.349	1.68626e-248	4.04382e-244
PC1	PRKAR1A	0.338494	0.485	0.453	1.69526e-248	4.0654e-244
PC1	TSPO	0.367607	0.617	0.598	1.82924e-248	4.3867e-244
PC1	OGFOD3	0.333115	0.465	0.436	2.9523e-248	7.07991e-244
PC1	ITM2C	0.500836	0.949	0.902	3.37682e-248	8.09796e-244
PC1	THOC1	0.269727	0.277	0.166	1.19345e-247	2.86202e-243
PC1	ATG2A	0.35215	0.33	0.254	1.7837e-247	4.27749e-243
PC1	UBE2H	0.362419	0.61	0.58	2.70793e-247	6.49389e-243
PC1	PRDX3	0.335516	0.555	0.515	3.80699e-247	9.12955e-243
PC1	U2SURP	0.345383	0.631	0.591	3.50519e-246	8.40579e-242
PC1	CAND1	0.327225	0.417	0.347	1.37156e-245	3.28914e-241
PC1	STMP1	0.298749	0.383	0.336	1.55694e-245	3.73371e-241
PC1	MLF2	0.332607	0.484	0.465	2.25027e-245	5.39637e-241
PC1	H2AFJ	0.33936	0.54	0.485	3.5597e-245	8.53652e-241
PC1	ABHD5	0.313706	0.35	0.246	3.78407e-245	9.07459e-241
PC1	SCOC	0.294614	0.385	0.348	4.36977e-245	1.04791e-240
PC1	SPAG1	0.259097	0.268	0.165	6.39833e-245	1.53438e-240
PC1	SMS	0.266706	0.277	0.207	8.17203e-245	1.95973e-240
PC1	DOCK2	0.282788	0.316	0.24	2.36e-244	5.65953e-240
PC1	RALY	0.342348	0.574	0.518	4.12345e-244	9.88844e-240
PC1	MCL1	0.342441	0.945	0.892	4.74168e-244	1.1371e-239
PC1	PCNP	0.346096	0.581	0.572	5.8058e-244	1.39229e-239
PC1	RER1	0.358749	0.741	0.733	3.41516e-243	8.1899e-239
PC1	UBXN2A	0.264533	0.289	0.2	4.52972e-243	1.08627e-238
PC1	SYAP1	0.322214	0.377	0.318	1.49583e-242	3.58716e-238
PC1	MRPL9	0.306674	0.419	0.372	2.26968e-242	5.44293e-238
PC1	GMFG	0.360492	0.632	0.609	3.91019e-242	9.37702e-238
PC1	CENPX	0.332475	0.432	0.377	4.77937e-242	1.14614e-237
PC1	PFDN6	0.334354	0.51	0.478	6.2811e-241	1.50627e-236
PC1	ARL3	0.253194	0.275	0.201	1.02553e-240	2.45932e-236
PC1	TRIM26	0.256659	0.262	0.181	3.38868e-240	8.1264e-236
PC1	HSPA4	0.307039	0.387	0.348	6.49529e-240	1.55764e-235
PC1	ZMAT2	0.314966	0.429	0.391	9.26577e-240	2.22202e-235
PC1	DDX17	0.295439	0.869	0.835	9.3115e-240	2.23299e-235
PC1	HDAC1	0.274913	0.316	0.254	1.07574e-239	2.57972e-235
PC1	ABCF1	0.321838	0.469	0.408	1.55782e-239	3.73581e-235
PC1	OGA	0.336489	0.557	0.502	1.75029e-239	4.19737e-235
PC1	CPSF6	0.307068	0.406	0.353	2.70532e-239	6.48763e-235
PC1	NDUFB8	0.349401	0.735	0.721	3.75144e-239	8.99634e-235
PC1	EGLN1	0.264876	0.285	0.23	7.75374e-239	1.85942e-234
PC1	RRAGD	0.324636	0.467	0.411	1.97573e-238	4.738e-234
PC1	DAD1	0.31306	0.912	0.862	4.85518e-238	1.16432e-233
PC1	MRPL11	0.324509	0.515	0.489	1.03696e-237	2.48672e-233
PC1	FUT8	0.29966	0.353	0.267	1.74545e-237	4.18577e-233
PC1	PGAM1	0.346762	0.608	0.59	5.00167e-237	1.19945e-232
PC1	RNASEH2C	0.359892	0.746	0.726	5.41379e-237	1.29828e-232
PC1	PNKD	0.322687	0.493	0.468	5.90909e-237	1.41706e-232
PC1	MFSD14C	0.285305	0.3	0.211	6.84781e-237	1.64217e-232
PC1	THUMPD3	0.265682	0.282	0.223	1.70972e-236	4.10007e-232
PC1	DYNLL2	0.274065	0.301	0.227	1.98953e-236	4.77108e-232
PC1	ANGEL2	0.271917	0.304	0.221	2.99764e-236	7.18865e-232
PC1	ETFB	0.325536	0.525	0.484	5.09508e-236	1.22185e-231
PC1	SLC39A1	0.27288	0.316	0.25	1.57149e-234	3.76859e-230
PC1	PCBP1	0.348847	0.819	0.796	1.64212e-234	3.93797e-230
PC1	PRDX5	0.338718	0.883	0.846	3.00192e-234	7.19891e-230
PC1	ACP1	0.345864	0.612	0.602	1.90916e-233	4.57835e-229
PC1	TXNL4A	0.342754	0.719	0.7	5.49522e-233	1.31781e-228
PC1	TMEM245	0.271169	0.282	0.21	5.69468e-233	1.36564e-228
PC1	XPC	0.290331	0.325	0.25	5.79098e-233	1.38874e-228
PC1	HAGH	0.342803	0.618	0.601	6.14467e-233	1.47355e-228
PC1	KPNA2	0.295985	0.371	0.282	1.18747e-232	2.84766e-228
PC1	SWI5	0.281977	0.359	0.324	1.25689e-232	3.01416e-228
PC1	SIL1	0.347187	0.641	0.626	1.72923e-232	4.14687e-228
PC1	STIM1	0.250596	0.259	0.194	3.29813e-232	7.90925e-228
PC1	THRAP3	0.336224	0.544	0.516	4.63167e-232	1.11072e-227
PC1	TOMM5	0.3074	0.408	0.375	1.06719e-231	2.55924e-227
PC1	NSD1	0.313796	0.471	0.417	1.61858e-231	3.88151e-227
PC1	CNOT9	0.262186	0.275	0.209	4.56642e-230	1.09507e-225
PC1	TXLNG	0.255753	0.264	0.191	5.61434e-230	1.34638e-225
PC1	RAD23A	0.345937	0.691	0.672	8.27958e-230	1.98553e-225
PC1	FAM120AOS	0.296494	0.363	0.329	2.53463e-229	6.07829e-225
PC1	CAMK2D	0.29024	0.333	0.252	3.74676e-228	8.98509e-224
PC1	BOD1	0.257153	0.286	0.226	2.06614e-227	4.9548e-223
PC1	TYW3	0.278753	0.329	0.274	3.238e-227	7.76505e-223
PC1	CHD1	0.309547	0.412	0.347	9.50083e-227	2.27839e-222
PC1	SLC39A8	0.285087	0.352	0.311	1.35556e-226	3.25077e-222
PC1	GNA13	0.26352	0.255	0.183	2.72974e-226	6.54619e-222
PC1	SDHC	0.33264	0.548	0.543	2.77951e-226	6.66555e-222
PC1	KAT6B	0.315774	0.448	0.379	8.51268e-226	2.04143e-221
PC1	HERC1	0.300029	0.398	0.325	4.24857e-225	1.01885e-220
PC1	AC007388.1	0.261846	0.296	0.23	8.46016e-224	2.02883e-219
PC1	TTF1	0.256166	0.274	0.191	1.05145e-223	2.52148e-219
PC1	TBC1D15	0.290602	0.368	0.312	1.20578e-223	2.89158e-219
PC1	LPIN1	0.340994	0.496	0.429	1.47808e-223	3.54458e-219
PC1	ARHGAP21	0.257082	0.293	0.195	1.64419e-223	3.94294e-219
PC1	UGCG	0.289876	0.344	0.3	1.89758e-223	4.55059e-219
PC1	RAB3GAP2	0.294168	0.368	0.298	8.00232e-223	1.91904e-218
PC1	LSM8	0.348091	0.654	0.651	1.33079e-222	3.19137e-218
PC1	TMEM18	0.303812	0.394	0.357	5.43731e-222	1.30392e-217
PC1	CHMP4B	0.290045	0.382	0.329	5.44934e-222	1.30681e-217
PC1	SEC61G	0.313437	0.936	0.894	9.03499e-222	2.16668e-217
PC1	GSPT1	0.350162	0.551	0.537	1.08546e-221	2.60303e-217
PC1	MRPL22	0.304366	0.452	0.441	1.10554e-221	2.6512e-217
PC1	MOB1A	0.331977	0.518	0.51	1.69002e-221	4.05285e-217
PC1	BAZ1A	0.310557	0.374	0.316	1.94823e-221	4.67206e-217
PC1	NOL7	0.328077	0.726	0.701	2.41564e-221	5.79294e-217
PC1	DTWD1	0.337026	0.492	0.463	2.40708e-220	5.77243e-216
PC1	TUBA1C	0.288245	0.413	0.324	2.56771e-220	6.15763e-216
PC1	EAPP	0.306498	0.484	0.454	8.19021e-220	1.96409e-215
PC1	TSN	0.277794	0.359	0.322	1.61811e-219	3.88038e-215
PC1	BOD1L1	0.313618	0.585	0.536	4.04757e-219	9.70647e-215
PC1	DAZAP2	0.328922	0.655	0.638	1.43364e-218	3.43801e-214
PC1	RNGTT	0.313624	0.314	0.249	1.67408e-218	4.01461e-214
PC1	NUP210	0.313196	0.418	0.334	2.54231e-218	6.09672e-214
PC1	MBD2	0.334599	0.671	0.645	4.06691e-218	9.75285e-214
PC1	SP100	0.338363	0.569	0.53	6.3269e-217	1.51725e-212
PC1	VDAC3	0.29994	0.441	0.413	7.43753e-217	1.78359e-212
PC1	MIER1	0.291178	0.394	0.339	9.02632e-217	2.1646e-212
PC1	TMBIM4	0.327973	0.812	0.79	4.69928e-216	1.12693e-211
PC1	CD320	0.318346	0.649	0.562	8.2279e-216	1.97313e-211
PC1	DST	0.279737	0.543	0.391	9.53431e-216	2.28642e-211
PC1	OSBPL9	0.295556	0.395	0.35	1.71232e-215	4.10632e-211
PC1	EXOSC5	0.281042	0.366	0.326	2.01216e-215	4.82536e-211
PC1	SNAP47	0.267117	0.317	0.261	2.28555e-215	5.48098e-211
PC1	ZRANB2	0.286518	0.72	0.678	3.49446e-215	8.38007e-211
PC1	HBP1	0.303391	0.434	0.387	7.17795e-215	1.72134e-210
PC1	THUMPD1	0.306865	0.419	0.372	7.35422e-215	1.76361e-210
PC1	AC020916.1	0.447506	0.534	0.454	1.1657e-214	2.79547e-210
PC1	NDUFC1	0.339796	0.64	0.651	2.16221e-214	5.18519e-210
PC1	SMC6	0.262392	0.281	0.203	2.97353e-214	7.13083e-210
PC1	MAPRE1	0.288699	0.406	0.375	6.55066e-213	1.57091e-208
PC1	XRN2	0.30906	0.475	0.443	2.14523e-212	5.14448e-208
PC1	SLC25A39	0.324792	0.551	0.534	4.31037e-212	1.03367e-207
PC1	PABPN1	0.313985	0.558	0.523	1.46642e-211	3.51663e-207
PC1	FMNL1	0.326898	0.515	0.459	3.44421e-210	8.25955e-206
PC1	SAR1A	0.322469	0.531	0.528	3.02088e-209	7.24436e-205
PC1	ABT1	0.270359	0.336	0.291	5.74811e-209	1.37845e-204
PC1	TSNAX	0.288846	0.387	0.355	1.36269e-208	3.26787e-204
PC1	OSTF1	0.29968	0.426	0.42	1.79845e-207	4.31286e-203
PC1	DBNL	0.279583	0.404	0.369	1.08765e-206	2.60829e-202
PC1	SIKE1	0.260006	0.323	0.277	1.81366e-206	4.34934e-202
PC1	RRP12	0.317827	0.339	0.26	4.38997e-206	1.05276e-201
PC1	HEXB	0.29971	0.435	0.41	7.64038e-206	1.83224e-201
PC1	UBR5	0.296354	0.411	0.344	1.14381e-205	2.74297e-201
PC1	PFKL	0.274843	0.383	0.33	3.02563e-205	7.25577e-201
PC1	SAP30	0.271837	0.355	0.283	6.05259e-205	1.45147e-200
PC1	SCP2	0.306127	0.488	0.487	7.85286e-205	1.88319e-200
PC1	PSMD8	0.33327	0.749	0.751	2.42969e-204	5.82663e-200
PC1	WHAMM	0.263703	0.334	0.255	3.38514e-204	8.1179e-200
PC1	SMG7	0.268454	0.303	0.243	5.6416e-204	1.35291e-199
PC1	ALG2	0.314435	0.456	0.451	1.1514e-202	2.76117e-198
PC1	DPH3	0.2707	0.322	0.29	2.15014e-202	5.15624e-198
PC1	PSME4	0.265993	0.341	0.273	5.14091e-202	1.23284e-197
PC1	PSMB2	0.323227	0.642	0.636	5.37765e-202	1.28961e-197
PC1	CEP350	0.330856	0.544	0.507	9.98211e-202	2.39381e-197
PC1	ACTN4	0.292929	0.415	0.353	1.08761e-201	2.60819e-197
PC1	ODF2L	0.296984	0.345	0.286	1.64561e-201	3.94634e-197
PC1	ADK	0.250132	0.285	0.229	3.33009e-201	7.98588e-197
PC1	ELMSAN1	0.267566	0.288	0.203	9.64753e-201	2.31358e-196
PC1	ME2	0.301041	0.342	0.282	5.77391e-200	1.38464e-195
PC1	GABARAPL2	0.317185	0.623	0.631	8.53633e-200	2.0471e-195
PC1	ERH	0.315392	0.723	0.716	8.71776e-200	2.09061e-195
PC1	HSPD1	0.304899	0.782	0.723	6.05764e-199	1.45268e-194
PC1	RBM17	0.301217	0.492	0.473	8.97305e-199	2.15183e-194
PC1	ANXA7	0.307249	0.555	0.542	9.40145e-199	2.25456e-194
PC1	NDUFB4	0.293306	0.857	0.823	1.05443e-198	2.52862e-194
PC1	SMIM4	0.254012	0.313	0.271	7.08114e-198	1.69813e-193
PC1	TOR1A	0.261936	0.349	0.324	2.94812e-197	7.06989e-193
PC1	SNRPB2	0.312912	0.568	0.562	4.11125e-197	9.85919e-193
PC1	ATF6B	0.293606	0.486	0.437	4.6091e-197	1.10531e-192
PC1	PTPN18	0.276079	0.368	0.281	4.97762e-197	1.19368e-192
PC1	GPANK1	0.290306	0.386	0.353	1.61727e-196	3.87837e-192
PC1	WAC	0.317073	0.573	0.565	1.73818e-196	4.16832e-192
PC1	MRPS16	0.312488	0.568	0.573	3.29125e-195	7.89275e-191
PC1	TMEM141	0.282073	0.405	0.398	3.73171e-195	8.94902e-191
PC1	CISD2	0.33497	0.678	0.688	4.98941e-195	1.19651e-190
PC1	EMD	0.275511	0.515	0.424	6.02172e-195	1.44407e-190
PC1	BID	0.270645	0.363	0.343	1.61471e-194	3.87224e-190
PC1	SDCBP	0.25753	0.311	0.25	4.53002e-194	1.08634e-189
PC1	FAM120A	0.317955	0.521	0.515	1.05931e-193	2.54034e-189
PC1	RNF187	0.293348	0.536	0.475	2.72725e-191	6.54022e-187
PC1	DDX39A	0.284603	0.44	0.383	3.2813e-191	7.8689e-187
PC1	SF3B2	0.338219	0.698	0.695	7.72707e-191	1.85303e-186
PC1	TMC6	0.254264	0.366	0.238	7.80173e-190	1.87093e-185
PC1	TNIP1	0.282383	0.435	0.382	1.31168e-189	3.14554e-185
PC1	RNPC3	0.254225	0.283	0.196	1.44469e-189	3.46451e-185
PC1	CCM2	0.287756	0.416	0.389	1.51567e-189	3.63474e-185
PC1	TMX4	0.305577	0.474	0.359	1.70898e-189	4.09831e-185
PC1	AKAP13	0.287559	0.669	0.616	1.87863e-189	4.50515e-185
PC1	DNM1L	0.254942	0.346	0.278	5.5923e-189	1.34109e-184
PC1	SKAP2	0.259379	0.309	0.267	1.00919e-188	2.42014e-184
PC1	LSAMP	0.274247	0.301	0.2	1.23035e-188	2.9505e-184
PC1	GOLT1B	0.276189	0.394	0.374	1.61008e-188	3.86113e-184
PC1	MLLT3	0.308607	0.503	0.439	5.55726e-188	1.33269e-183
PC1	PRRC1	0.281479	0.345	0.316	2.66596e-186	6.39323e-182
PC1	C6orf62	0.298494	0.601	0.573	5.72718e-186	1.37343e-181
PC1	RPL22L1	0.299508	0.808	0.752	4.64758e-185	1.11454e-180
PC1	SMG1	0.279705	0.475	0.406	1.19175e-184	2.85793e-180
PC1	MED28	0.27594	0.368	0.345	6.89576e-184	1.65367e-179
PC1	ESD	0.265002	0.411	0.357	1.6772e-183	4.02209e-179
PC1	CSDE1	0.302042	0.811	0.804	2.28649e-183	5.48324e-179
PC1	NDFIP1	0.304697	0.613	0.624	2.93803e-183	7.04569e-179
PC1	KLHL24	0.296616	0.457	0.429	3.61264e-183	8.66348e-179
PC1	NFATC2IP	0.269838	0.445	0.38	1.5623e-182	3.74654e-178
PC1	C1orf43	0.311638	0.667	0.662	1.80685e-182	4.33301e-178
PC1	DBF4	0.261057	0.336	0.282	4.77866e-182	1.14597e-177
PC1	BRIX1	0.268238	0.392	0.361	6.82666e-182	1.6371e-177
PC1	DNAJB6	0.287639	0.499	0.487	9.78096e-182	2.34557e-177
PC1	MRPS14	0.267042	0.389	0.372	1.17087e-181	2.80787e-177
PC1	TRNT1	0.264494	0.352	0.315	2.54697e-181	6.10789e-177
PC1	FUOM	0.269553	0.341	0.326	3.13018e-181	7.50648e-177
PC1	TMEM123	0.308586	0.634	0.588	2.23342e-180	5.35596e-176
PC1	SP110	0.301017	0.37	0.322	6.79677e-180	1.62993e-175
PC1	TWISTNB	0.270227	0.348	0.316	7.36999e-180	1.7674e-175
PC1	KCMF1	0.275203	0.446	0.432	1.3704e-179	3.28635e-175
PC1	APEX1	0.299203	0.592	0.555	1.58399e-179	3.79858e-175
PC1	CUX1	0.294385	0.413	0.398	2.04699e-179	4.90888e-175
PC1	CYB5A	0.261873	0.359	0.337	4.32193e-179	1.03644e-174
PC1	LAP3	0.314682	0.628	0.594	6.30204e-179	1.51129e-174
PC1	TMEM106B	0.273804	0.38	0.372	5.22728e-178	1.25355e-173
PC1	FUBP1	0.262555	0.384	0.339	9.41884e-178	2.25873e-173
PC1	CMTM6	0.270814	0.362	0.334	1.29627e-177	3.10858e-173
PC1	ITGB1	0.266329	0.401	0.345	3.72352e-177	8.92938e-173
PC1	CNOT6L	0.259844	0.328	0.28	5.16041e-177	1.23752e-172
PC1	IRF9	0.287871	0.397	0.32	9.64549e-177	2.31308e-172
PC1	SEM1	0.294971	0.74	0.734	1.52606e-176	3.65964e-172
PC1	BCL7C	0.253958	0.346	0.307	1.76047e-176	4.22179e-172
PC1	PSMB9	0.31267	0.727	0.708	2.29189e-176	5.49617e-172
PC1	AK2	0.276091	0.404	0.383	5.03259e-174	1.20686e-169
PC1	BRD2	0.294571	0.746	0.733	3.57702e-173	8.57804e-169
PC1	MAT2A	0.284563	0.468	0.416	5.84733e-173	1.40225e-168
PC1	TRIM44	0.289509	0.51	0.479	1.74673e-172	4.18884e-168
PC1	PPA2	0.258655	0.383	0.376	4.83522e-172	1.15953e-167
PC1	NIPBL	0.283546	0.438	0.401	1.20655e-171	2.89343e-167
PC1	PELI1	0.278193	0.718	0.627	1.22037e-171	2.92658e-167
PC1	ZNF800	0.257347	0.353	0.311	3.91382e-171	9.38572e-167
PC1	NELFE	0.291307	0.536	0.543	5.00558e-171	1.20039e-166
PC1	SRGN	0.257504	0.923	0.887	1.12535e-170	2.69869e-166
PC1	CEBPZ	0.267472	0.356	0.326	2.90013e-170	6.95479e-166
PC1	CAMLG	0.294895	0.533	0.512	3.38282e-170	8.11235e-166
PC1	AIM2	0.287369	0.503	0.405	9.50015e-170	2.27823e-165
PC1	SUPT16H	0.251026	0.32	0.271	1.82638e-169	4.37985e-165
PC1	NAA50	0.260248	0.373	0.352	3.40617e-169	8.16833e-165
PC1	UBE2R2	0.259704	0.36	0.352	1.44426e-168	3.46348e-164
PC1	PSMG4	0.259335	0.381	0.362	3.57092e-168	8.56343e-164
PC1	NR3C1	0.295141	0.552	0.528	3.64625e-168	8.74407e-164
PC1	TMEM263	0.253573	0.358	0.338	8.7608e-168	2.10093e-163
PC1	PSMG2	0.271649	0.452	0.456	1.1774e-167	2.82353e-163
PC1	WDR33	0.275641	0.472	0.474	1.22115e-167	2.92845e-163
PC1	RCN2	0.282063	0.707	0.682	1.33814e-167	3.209e-163
PC1	TRIR	0.270297	0.845	0.808	1.67586e-167	4.01887e-163
PC1	FYTTD1	0.273032	0.365	0.354	2.41541e-167	5.79239e-163
PC1	POGZ	0.258169	0.379	0.325	1.2106e-166	2.90315e-162
PC1	WIPF1	0.286882	0.489	0.469	1.71658e-166	4.11654e-162
PC1	ZBTB38	0.267958	0.875	0.839	6.13825e-166	1.47201e-161
PC1	NDUFA10	0.267903	0.464	0.454	7.11553e-166	1.70637e-161
PC1	GRSF1	0.257237	0.366	0.354	9.94714e-166	2.38542e-161
PC1	LMO4	0.293203	0.699	0.674	1.25481e-165	3.00916e-161
PC1	WIPI2	0.255572	0.381	0.369	2.79756e-165	6.70884e-161
PC1	ILF3	0.276156	0.57	0.546	2.41229e-163	5.78491e-159
PC1	NDUFB1	0.282079	0.547	0.553	2.4467e-163	5.86744e-159
PC1	SF3B1	0.257803	0.657	0.653	1.01342e-161	2.43029e-157
PC1	ATP5MC1	0.280988	0.8	0.776	2.03371e-161	4.87703e-157
PC1	MRPS15	0.275336	0.569	0.577	2.56637e-161	6.15442e-157
PC1	BDP1	0.259472	0.413	0.359	2.58361e-160	6.19575e-156
PC1	TOMM22	0.290068	0.631	0.632	3.21411e-160	7.70775e-156
PC1	KHSRP	0.256358	0.336	0.312	5.2607e-160	1.26157e-155
PC1	EBLN3P	0.284251	0.546	0.555	5.44422e-160	1.30558e-155
PC1	IRAK1	0.261745	0.638	0.599	6.90602e-160	1.65613e-155
PC1	TCEA1	0.291086	0.651	0.654	7.54233e-160	1.80873e-155
PC1	RAB2A	0.289501	0.634	0.655	1.08907e-159	2.61169e-155
PC1	RDX	0.281322	0.47	0.461	1.47254e-159	3.53129e-155
PC1	YTHDC1	0.27516	0.488	0.469	3.0798e-159	7.38568e-155
PC1	ORMDL2	0.278011	0.487	0.499	1.51186e-158	3.62559e-154
PC1	CERS2	0.270771	0.464	0.461	3.42219e-158	8.20674e-154
PC1	IDH2	0.289097	0.622	0.591	1.26794e-157	3.04065e-153
PC1	CEP57	0.259942	0.384	0.351	2.60326e-157	6.24288e-153
PC1	ASXL1	0.251476	0.419	0.384	2.86573e-157	6.87231e-153
PC1	ATP5PD	0.287655	0.683	0.69	4.13797e-156	9.92326e-152
PC1	DNAJC21	0.276581	0.454	0.459	1.1078e-155	2.65662e-151
PC1	MRPL15	0.251442	0.387	0.385	1.52738e-155	3.66281e-151
PC1	CAPZA2	0.274214	0.489	0.505	3.87837e-155	9.30071e-151
PC1	SEC31A	0.276306	0.625	0.62	5.13371e-155	1.23112e-150
PC1	MPST	0.254101	0.406	0.386	7.53258e-155	1.80639e-150
PC1	ATG12	0.262875	0.421	0.406	9.11174e-155	2.18509e-150
PC1	DENND5B	0.272858	0.41	0.393	1.82889e-154	4.38587e-150
PC1	NHP2	0.27213	0.675	0.652	2.1668e-154	5.1962e-150
PC1	XRCC6	0.28513	0.593	0.602	2.6984e-154	6.47102e-150
PC1	PPP1R7	0.270138	0.504	0.519	4.75404e-154	1.14007e-149
PC1	SYNE2	0.25274	0.418	0.338	1.61656e-153	3.87668e-149
PC1	EIF1AX	0.284875	0.755	0.749	1.72263e-153	4.13104e-149
PC1	TUT4	0.266355	0.509	0.488	2.78029e-153	6.66741e-149
PC1	ERBIN	0.262163	0.471	0.434	9.64805e-153	2.3137e-148
PC1	STK17B	0.266349	0.497	0.459	1.00924e-152	2.42026e-148
PC1	SERINC3	0.269953	0.433	0.438	2.16771e-152	5.19839e-148
PC1	FAM49B	0.253517	0.416	0.408	2.6857e-152	6.44058e-148
PC1	PKM	0.281981	0.539	0.516	3.23561e-152	7.75931e-148
PC1	MACF1	0.265834	0.381	0.337	3.60431e-152	8.6435e-148
PC1	PGK1	0.281461	0.729	0.721	3.4373e-151	8.24299e-147
PC1	NBDY	0.258905	0.409	0.42	7.35877e-151	1.76471e-146
PC1	EFHD2	0.261507	0.42	0.375	1.44254e-150	3.45935e-146
PC1	FKBP8	0.281747	0.636	0.652	6.67066e-150	1.59969e-145
PC1	SUPT4H1	0.268017	0.493	0.506	9.85349e-150	2.36297e-145
PC1	CHD4	0.278515	0.497	0.462	8.85382e-149	2.12324e-144
PC1	UBE2L3	0.276792	0.592	0.611	9.36085e-149	2.24483e-144
PC1	MRPL17	0.250998	0.399	0.395	2.47129e-148	5.92639e-144
PC1	COX7A2L	0.276724	0.749	0.734	6.21074e-148	1.4894e-143
PC1	ZFP36	0.315896	0.796	0.738	1.58713e-147	3.80611e-143
PC1	PUF60	0.251064	0.45	0.454	1.77513e-147	4.25695e-143
PC1	HNRNPUL1	0.26073	0.51	0.496	2.12063e-146	5.08547e-142
PC1	LYPLA1	0.26715	0.487	0.492	2.57844e-146	6.18336e-142
PC1	MLEC	0.292174	0.715	0.721	5.33882e-146	1.2803e-141
PC1	GGNBP2	0.27007	0.534	0.536	7.96498e-146	1.91008e-141
PC1	SUCLG1	0.25779	0.493	0.491	1.3644e-144	3.27197e-140
PC1	SRSF1	0.252525	0.405	0.378	1.85825e-144	4.45627e-140
PC1	SAMD9	0.282899	0.328	0.29	2.38854e-144	5.72795e-140
PC1	COPS6	0.264642	0.567	0.585	9.7494e-144	2.338e-139
PC1	ELAVL1	0.258728	0.43	0.438	1.03715e-143	2.48719e-139
PC1	RAB7A	0.261583	0.463	0.481	1.26862e-143	3.04228e-139
PC1	NDUFB9	0.27105	0.663	0.666	1.14265e-142	2.7402e-138
PC1	CIR1	0.268538	0.514	0.524	2.28042e-142	5.46867e-138
PC1	SSB	0.265242	0.597	0.591	1.33077e-141	3.19131e-137
PC1	CHCHD1	0.262012	0.522	0.537	3.68857e-141	8.84556e-137
PC1	RPL7L1	0.260591	0.5	0.491	4.29638e-141	1.03032e-136
PC1	SURF4	0.280533	0.621	0.645	2.66898e-140	6.40049e-136
PC1	PSMB4	0.269205	0.694	0.694	5.09324e-139	1.22141e-134
PC1	ABI1	0.254762	0.386	0.384	3.33427e-138	7.99591e-134
PC1	POLR2I	0.266845	0.576	0.607	1.00599e-137	2.41247e-133
PC1	BLOC1S6	0.268906	0.529	0.535	1.99334e-137	4.78022e-133
PC1	DLG1	0.256058	0.444	0.432	6.318e-137	1.51512e-132
PC1	EPB41	0.252321	0.407	0.385	3.94764e-136	9.46683e-132
PC1	CAPZB	0.252591	0.448	0.46	1.62476e-135	3.89633e-131
PC1	NDUFB6	0.266842	0.547	0.574	5.96674e-135	1.43089e-130
PC1	MARCKS	0.299366	0.707	0.672	5.65797e-134	1.35684e-129
PC1	UCP2	0.272173	0.547	0.534	1.15653e-132	2.77349e-128
PC1	RNPS1	0.262046	0.547	0.553	4.0222e-132	9.64563e-128
PC1	TALDO1	0.25917	0.624	0.628	9.05294e-132	2.17098e-127
PC1	YTHDF2	0.255251	0.448	0.474	4.17968e-131	1.00233e-126
PC1	MAGEH1	0.25179	0.383	0.395	9.393e-131	2.25254e-126
PC1	TECR	0.259183	0.73	0.738	1.55603e-130	3.73152e-126
PC1	FCRL5	0.280409	0.733	0.717	3.87178e-129	9.28491e-125
PC1	PA2G4	0.260766	0.625	0.621	1.40859e-128	3.37794e-124
PC1	CCDC69	0.260956	0.456	0.464	1.53819e-128	3.68873e-124
PC1	SH3BGRL3	0.272956	0.794	0.803	2.98465e-128	7.15749e-124
PC1	TMEM147	0.27517	0.731	0.731	1.02766e-126	2.46442e-122
PC1	TM9SF3	0.253607	0.528	0.546	3.09753e-124	7.42819e-120
PC1	SRI	0.258954	0.601	0.625	3.54347e-124	8.49758e-120
PC1	RICTOR	0.251584	0.467	0.453	4.18141e-124	1.00274e-119
PC1	TCF4	0.250776	0.701	0.664	1.20584e-123	2.89173e-119
PC1	SURF1	0.260052	0.557	0.599	9.2921e-122	2.22834e-117
PC1	C9orf16	0.265385	0.74	0.763	5.21792e-121	1.25131e-116
PC1	PNP	0.285255	0.354	0.32	7.20797e-121	1.72854e-116
PC1	RAC2	0.252742	0.724	0.721	6.11626e-118	1.46674e-113
PC1	POLR2J	0.253313	0.605	0.651	1.97539e-110	4.73718e-106
PC1	MRPL54	0.250469	0.687	0.717	9.16175e-108	2.19708e-103
PC1	ANAPC11	0.258125	0.679	0.726	1.50608e-92	3.61174e-88
PC1	CCL4	0.462372	0.258	0.168	3.39286e-87	8.13641e-83
PC1	AREG	0.392711	0.45	0.377	2.73838e-80	6.56692e-76
PC2	IGLV6-57	2.40618	0.964	0.192	0	0
PC2	GSTP1	2.37532	0.995	0.617	0	0
PC2	COX5A	2.01388	0.995	0.854	0	0
PC2	IL5RA	1.99563	0.934	0.132	0	0
PC2	RPL18A	1.86235	0.999	0.976	0	0
PC2	EEF2	1.82853	0.997	0.898	0	0
PC2	EEF1A1	1.79335	0.999	0.99	0	0
PC2	RPS23	1.79313	0.998	0.973	0	0
PC2	QPCT	1.75303	0.948	0.29	0	0
PC2	FRZB	1.68707	0.946	0.149	0	0
PC2	RPS13	1.68502	0.998	0.953	0	0
PC2	RPS15	1.63468	0.998	0.98	0	0
PC2	CCDC85B	1.60329	0.986	0.714	0	0
PC2	RPS3	1.58183	0.997	0.974	0	0
PC2	EIF3G	1.55804	0.988	0.768	0	0
PC2	ATP5F1D	1.55547	0.995	0.847	0	0
PC2	RPL8	1.53351	0.999	0.979	0	0
PC2	ZFAS1	1.48837	0.966	0.551	0	0
PC2	RPL3	1.48617	0.998	0.976	0	0
PC2	RACK1	1.45748	0.996	0.93	0	0
PC2	FBP1	1.45203	0.9	0.188	0	0
PC2	MYC	1.4321	0.802	0.299	0	0
PC2	ATP5PO	1.42274	0.982	0.742	0	0
PC2	RPS8	1.3939	0.997	0.97	0	0
PC2	NACA	1.3848	0.997	0.948	0	0
PC2	SRM	1.37821	0.974	0.727	0	0
PC2	C11orf1	1.37152	0.951	0.528	0	0
PC2	RPL36	1.37092	0.997	0.974	0	0
PC2	LAMP5	1.37033	0.967	0.353	0	0
PC2	RPL4	1.36835	0.995	0.934	0	0
PC2	RPL14	1.36791	0.997	0.969	0	0
PC2	RPS12	1.35677	0.998	0.977	0	0
PC2	RPSA	1.35652	0.997	0.952	0	0
PC2	RPLP0	1.35425	0.997	0.973	0	0
PC2	RPS3A	1.31796	0.998	0.972	0	0
PC2	RPS28	1.31093	0.998	0.966	0	0
PC2	RPL6	1.30766	0.997	0.96	0	0
PC2	RPL5	1.28924	0.997	0.943	0	0
PC2	SCYL2	1.28008	0.851	0.222	0	0
PC2	EEF1B2	1.26596	0.997	0.952	0	0
PC2	RPS2	1.26325	0.998	0.968	0	0
PC2	RPS9	1.25012	0.997	0.975	0	0
PC2	EIF3F	1.24948	0.982	0.753	0	0
PC2	RPS15A	1.2412	0.997	0.965	0	0
PC2	RPL11	1.23666	0.999	0.977	0	0
PC2	NCAM1	1.23511	0.897	0.296	0	0
PC2	FAU	1.23102	0.997	0.969	0	0
PC2	CAV1	1.22813	0.909	0.41	0	0
PC2	TNFRSF17	1.22357	0.989	0.88	0	0
PC2	CD9	1.22251	0.886	0.206	0	0
PC2	EIF3M	1.21989	0.969	0.662	0	0
PC2	CCT8	1.20379	0.967	0.681	0	0
PC2	ISG15	1.20309	0.93	0.508	0	0
PC2	RPS5	1.19973	0.996	0.959	0	0
PC2	RPL41	1.19215	0.998	0.983	0	0
PC2	UAP1	1.18369	0.923	0.636	0	0
PC2	RPL19	1.17709	0.997	0.971	0	0
PC2	ICAM3	1.17698	0.967	0.619	0	0
PC2	VPS51	1.16594	0.932	0.49	0	0
PC2	BTF3	1.16437	0.994	0.903	0	0
PC2	C1QBP	1.16048	0.953	0.647	0	0
PC2	MINDY2	1.15071	0.792	0.301	0	0
PC2	CHCHD10	1.14729	0.981	0.795	0	0
PC2	CSTB	1.14408	0.955	0.594	0	0
PC2	MT-ND4	1.14063	0.997	0.99	0	0
PC2	RPL22	1.13841	0.996	0.94	0	0
PC2	RPL7A	1.1357	0.998	0.971	0	0
PC2	RPL34	1.13273	0.998	0.971	0	0
PC2	RPS6	1.12003	0.998	0.97	0	0
PC2	MT-CO2	1.11935	0.998	0.994	0	0
PC2	MRPL34	1.11489	0.936	0.562	0	0
PC2	PPP1R14B	1.11426	0.974	0.721	0	0
PC2	MX1	1.1036	0.855	0.344	0	0
PC2	SULF2	1.10008	0.883	0.338	0	0
PC2	RPLP1	1.09618	0.999	0.992	0	0
PC2	HSBP1	1.09185	0.857	0.353	0	0
PC2	RPS18	1.08702	0.999	0.991	0	0
PC2	RPL21	1.08492	0.998	0.96	0	0
PC2	RPL23A	1.07992	0.997	0.955	0	0
PC2	TIMM13	1.07666	0.932	0.547	0	0
PC2	CLPTM1L	1.07585	0.986	0.828	0	0
PC2	PPA1	1.07501	0.958	0.698	0	0
PC2	RPS4X	1.06799	0.998	0.968	0	0
PC2	RPL35A	1.06325	0.997	0.965	0	0
PC2	KLF13	1.05687	0.961	0.706	0	0
PC2	MRPL36	1.05298	0.878	0.428	0	0
PC2	BST2	1.0522	0.989	0.826	0	0
PC2	RPL29	1.05037	0.998	0.973	0	0
PC2	DNASE2	1.05016	0.862	0.356	0	0
PC2	RPL18	1.04919	0.998	0.973	0	0
PC2	C19orf24	1.04645	0.956	0.681	0	0
PC2	ATP5F1B	1.03059	0.953	0.706	0	0
PC2	HGF	1.02905	0.745	0.151	0	0
PC2	POLR1D	1.02374	0.927	0.514	0	0
PC2	RPS27A	1.02245	0.998	0.979	0	0
PC2	RPL10A	1.01551	0.997	0.957	0	0
PC2	UQCRB	1.01399	0.988	0.874	0	0
PC2	ATP5F1A	0.993167	0.97	0.735	0	0
PC2	NOP53	0.992292	0.983	0.773	0	0
PC2	RPS7	0.990298	0.997	0.954	0	0
PC2	ANKRD37	0.988614	0.746	0.281	0	0
PC2	EID1	0.98815	0.979	0.793	0	0
PC2	RPL30	0.988147	0.997	0.971	0	0
PC2	RPL26	0.980703	0.996	0.941	0	0
PC2	EIF3E	0.977483	0.984	0.817	0	0
PC2	SNHG8	0.967907	0.971	0.753	0	0
PC2	PDK1	0.955036	0.911	0.523	0	0
PC2	ZDHHC14	0.952309	0.781	0.196	0	0
PC2	RPS21	0.950759	0.995	0.944	0	0
PC2	RIC3	0.94994	0.838	0.295	0	0
PC2	TIMM8B	0.946536	0.862	0.45	0	0
PC2	RPL24	0.944015	0.997	0.961	0	0
PC2	ALKBH7	0.941581	0.964	0.741	0	0
PC2	IL16	0.937949	0.821	0.366	0	0
PC2	ADAM10	0.937489	0.832	0.387	0	0
PC2	IRF7	0.937473	0.814	0.348	0	0
PC2	CIRBP	0.934745	0.991	0.88	0	0
PC2	ATP5PF	0.933825	0.982	0.838	0	0
PC2	ATP5MC3	0.931622	0.982	0.823	0	0
PC2	EIF3H	0.92993	0.964	0.73	0	0
PC2	TMEM156	0.929203	0.769	0.289	0	0
PC2	FAM118A	0.925934	0.737	0.145	0	0
PC2	ACTG1	0.925656	0.992	0.897	0	0
PC2	EIF3L	0.924869	0.945	0.643	0	0
PC2	PSME1	0.91804	0.971	0.798	0	0
PC2	GTF3A	0.917927	0.937	0.651	0	0
PC2	ENO1	0.915014	0.941	0.661	0	0
PC2	SELENOP	0.910537	0.792	0.288	0	0
PC2	AHCY	0.908538	0.816	0.322	0	0
PC2	RPL32	0.908107	0.997	0.977	0	0
PC2	EIF3D	0.907864	0.938	0.643	0	0
PC2	B4GALT3	0.907176	0.896	0.525	0	0
PC2	RPS10	0.906121	0.988	0.87	0	0
PC2	TXNDC11	0.903803	0.963	0.712	0	0
PC2	RPL12	0.899705	0.997	0.959	0	0
PC2	UQCR11	0.899379	0.964	0.777	0	0
PC2	PSME2	0.894325	0.965	0.794	0	0
PC2	VPS28	0.892475	0.947	0.68	0	0
PC2	UBXN1	0.889202	0.914	0.562	0	0
PC2	AIM2	0.885455	0.831	0.366	0	0
PC2	NDUFS7	0.880253	0.933	0.642	0	0
PC2	RAN	0.876927	0.975	0.796	0	0
PC2	RWDD1	0.875555	0.919	0.588	0	0
PC2	CCT3	0.873474	0.939	0.655	0	0
PC2	NPM1	0.869544	0.994	0.914	0	0
PC2	S1PR4	0.865614	0.732	0.25	0	0
PC2	ICAM4	0.865356	0.628	0.096	0	0
PC2	SLC2A5	0.864388	0.643	0.114	0	0
PC2	RPL9	0.862369	0.997	0.963	0	0
PC2	HSH2D	0.859849	0.806	0.284	0	0
PC2	FCHSD2	0.859793	0.78	0.342	0	0
PC2	ARL2	0.858951	0.8	0.301	0	0
PC2	ESRRA	0.852313	0.757	0.234	0	0
PC2	CNBP	0.851833	0.974	0.781	0	0
PC2	RPL27	0.850219	0.995	0.937	0	0
PC2	GADD45GIP1	0.849745	0.969	0.777	0	0
PC2	GNG7	0.846973	0.895	0.532	0	0
PC2	UBE2L6	0.843893	0.803	0.363	0	0
PC2	POU2AF1	0.842034	0.964	0.749	0	0
PC2	C12orf45	0.841051	0.825	0.376	0	0
PC2	C19orf70	0.840885	0.952	0.732	0	0
PC2	VOPP1	0.839786	0.929	0.633	0	0
PC2	SNHG7	0.827365	0.812	0.389	0	0
PC2	ACSS1	0.827119	0.729	0.223	0	0
PC2	NDUFV1	0.823733	0.885	0.529	0	0
PC2	MRPL4	0.823369	0.832	0.418	0	0
PC2	RPS25	0.821577	0.996	0.96	0	0
PC2	RPS26	0.816406	0.993	0.911	0	0
PC2	NDUFB5	0.816346	0.917	0.63	0	0
PC2	RRBP1	0.814395	0.956	0.695	0	0
PC2	TRMT112	0.812392	0.981	0.862	0	0
PC2	DUSP22	0.812359	0.838	0.518	0	0
PC2	PRDX2	0.811603	0.96	0.717	0	0
PC2	SLC25A3	0.809632	0.96	0.779	0	0
PC2	ATP5MG	0.807865	0.992	0.898	0	0
PC2	IFNAR1	0.805596	0.894	0.546	0	0
PC2	RPS24	0.797938	0.996	0.963	0	0
PC2	FAM3C	0.796287	0.915	0.644	0	0
PC2	SDHD	0.795909	0.834	0.446	0	0
PC2	GTSF1	0.795658	0.747	0.188	0	0
PC2	TRIR	0.794677	0.972	0.793	0	0
PC2	RGS16	0.790685	0.573	0.195	0	0
PC2	NME1	0.785205	0.911	0.666	0	0
PC2	B3GAT3	0.784561	0.842	0.452	0	0
PC2	C19orf53	0.777976	0.978	0.837	0	0
PC2	RPS14	0.777384	0.997	0.977	0	0
PC2	RCN1	0.77611	0.768	0.334	0	0
PC2	PFDN5	0.776058	0.994	0.92	0	0
PC2	MRPL12	0.77403	0.835	0.436	0	0
PC2	IFI27	0.771467	0.969	0.278	0	0
PC2	ZBP1	0.77129	0.847	0.443	0	0
PC2	CYHR1	0.770769	0.879	0.535	0	0
PC2	PLA2G16	0.769739	0.886	0.501	0	0
PC2	MT-ND1	0.769388	0.996	0.989	0	0
PC2	RPLP2	0.767351	0.997	0.97	0	0
PC2	S100A11	0.764438	0.943	0.677	0	0
PC2	TMEM123	0.763001	0.897	0.555	0	0
PC2	NDUFB9	0.762241	0.91	0.632	0	0
PC2	CTSA	0.761066	0.784	0.346	0	0
PC2	TAF1D	0.760652	0.907	0.579	0	0
PC2	TNFRSF14	0.759715	0.816	0.417	0	0
PC2	RPL37	0.754887	0.997	0.966	0	0
PC2	FDX1	0.750275	0.874	0.558	0	0
PC2	NDUFA11	0.748037	0.955	0.757	0	0
PC2	POLR2E	0.746019	0.786	0.366	0	0
PC2	BTBD3	0.745535	0.629	0.161	0	0
PC2	C2orf88	0.742917	0.853	0.485	0	0
PC2	KIF19	0.740551	0.605	0.073	0	0
PC2	COX7A2	0.739559	0.976	0.823	0	0
PC2	MT-CO3	0.736953	0.997	0.992	0	0
PC2	REX1BD	0.736469	0.949	0.726	0	0
PC2	RPL39	0.736283	0.997	0.96	0	0
PC2	TPGS1	0.734978	0.78	0.349	0	0
PC2	CD320	0.73357	0.892	0.534	0	0
PC2	PSMA1	0.726364	0.924	0.67	0	0
PC2	LAMTOR1	0.726053	0.903	0.633	0	0
PC2	SMDT1	0.723348	0.963	0.773	0	0
PC2	SEC11A	0.723117	0.963	0.737	0	0
PC2	QTRT1	0.721187	0.802	0.392	0	0
PC2	TPST2	0.720286	0.691	0.223	0	0
PC2	MDH2	0.71804	0.873	0.57	0	0
PC2	UNC93B1	0.717922	0.853	0.51	0	0
PC2	CTSC	0.71627	0.77	0.328	0	0
PC2	VAMP5	0.715559	0.706	0.232	0	0
PC2	MINDY3	0.713724	0.609	0.136	0	0
PC2	HIGD2A	0.712784	0.961	0.739	0	0
PC2	HDDC2	0.708246	0.804	0.42	0	0
PC2	DHPS	0.70485	0.773	0.378	0	0
PC2	ZNF706	0.704649	0.975	0.831	0	0
PC2	NSA2	0.702215	0.92	0.653	0	0
PC2	CLNS1A	0.701043	0.847	0.509	0	0
PC2	VDAC2	0.699475	0.916	0.683	0	0
PC2	COMMD6	0.699022	0.886	0.608	0	0
PC2	DRAP1	0.697304	0.953	0.747	0	0
PC2	MRPL21	0.695971	0.826	0.456	0	0
PC2	UBE2J1	0.692724	0.985	0.851	0	0
PC2	ATP5MC2	0.692568	0.984	0.857	0	0
PC2	NHP2	0.691998	0.893	0.624	0	0
PC2	RSL1D1	0.69146	0.897	0.6	0	0
PC2	P2RY6	0.690461	0.545	0.034	0	0
PC2	CCR2	0.689788	0.553	0.076	0	0
PC2	OAS1	0.687334	0.712	0.284	0	0
PC2	CD38	0.684877	0.956	0.757	0	0
PC2	NDUFS8	0.683881	0.937	0.714	0	0
PC2	CD300A	0.683322	0.591	0.065	0	0
PC2	GAMT	0.68233	0.726	0.268	0	0
PC2	RPL15	0.68205	0.996	0.968	0	0
PC2	EIF3I	0.681091	0.861	0.567	0	0
PC2	KDELR1	0.680252	0.94	0.74	0	0
PC2	PABPC4	0.673579	0.955	0.74	0	0
PC2	DNAAF1	0.672381	0.454	0.107	0	0
PC2	SMIM7	0.670914	0.876	0.581	0	0
PC2	MT-CO1	0.670493	0.997	0.99	0	0
PC2	YIF1A	0.666082	0.87	0.571	0	0
PC2	EPB41L4A-AS1	0.663027	0.793	0.393	0	0
PC2	C8orf59	0.662875	0.932	0.706	0	0
PC2	SMIM26	0.662231	0.895	0.588	0	0
PC2	PRDX1	0.661621	0.957	0.796	0	0
PC2	IFI35	0.660608	0.765	0.369	0	0
PC2	CNTN5	0.659197	0.541	0.052	0	0
PC2	FOXO3	0.657653	0.87	0.543	0	0
PC2	SAP18	0.656863	0.921	0.68	0	0
PC2	TMX2	0.656155	0.77	0.404	0	0
PC2	CSNK1E	0.654085	0.74	0.326	0	0
PC2	TALDO1	0.653768	0.881	0.593	0	0
PC2	COX7B	0.652105	0.949	0.77	0	0
PC2	TSG101	0.64998	0.743	0.347	0	0
PC2	COA4	0.649589	0.835	0.519	0	0
PC2	ACP5	0.646136	0.642	0.187	0	0
PC2	IGLV1-51	0.645752	0.554	0.008	0	0
PC2	CAMLG	0.644403	0.822	0.474	0	0
PC2	MAP2K2	0.638376	0.905	0.665	0	0
PC2	ELOF1	0.637204	0.74	0.348	0	0
PC2	TRABD2A	0.636787	0.575	0.075	0	0
PC2	RAB8A	0.636636	0.793	0.475	0	0
PC2	TUFM	0.633915	0.925	0.707	0	0
PC2	XAF1	0.633643	0.597	0.175	0	0
PC2	ACAT1	0.633163	0.754	0.377	0	0
PC2	GYPC	0.630236	0.973	0.82	0	0
PC2	EIF4B	0.628763	0.958	0.755	0	0
PC2	CTSD	0.627806	0.854	0.549	0	0
PC2	IFI44	0.627758	0.54	0.105	0	0
PC2	PCDH9	0.627529	0.481	0.043	0	0
PC2	OLA1	0.627195	0.776	0.412	0	0
PC2	IMP3	0.627187	0.823	0.481	0	0
PC2	HNRNPA1	0.624923	0.989	0.884	0	0
PC2	CCNDBP1	0.621045	0.862	0.551	0	0
PC2	TXN2	0.620989	0.832	0.491	0	0
PC2	RBFA	0.620961	0.685	0.269	0	0
PC2	UBA52	0.620566	0.996	0.951	0	0
PC2	CCT6A	0.619317	0.79	0.445	0	0
PC2	PVT1	0.618527	0.649	0.219	0	0
PC2	PSMB5	0.616318	0.799	0.484	0	0
PC2	RSL24D1	0.614902	0.967	0.755	0	0
PC2	TRPM4	0.614684	0.596	0.08	0	0
PC2	GABPB1-AS1	0.613899	0.755	0.363	0	0
PC2	BAG1	0.61354	0.89	0.621	0	0
PC2	AIP	0.611899	0.812	0.474	0	0
PC2	NDUFB7	0.610111	0.957	0.815	0	0
PC2	FIBP	0.608905	0.778	0.437	0	0
PC2	TMEM126A	0.607341	0.791	0.443	0	0
PC2	HSPD1	0.605612	0.934	0.706	0	0
PC2	ITGA6	0.604773	0.548	0.189	0	0
PC2	CYCS	0.603791	0.959	0.821	0	0
PC2	PARK7	0.600101	0.958	0.81	0	0
PC2	RPL13	0.59942	0.998	0.992	0	0
PC2	TMEM126B	0.59864	0.741	0.369	0	0
PC2	TMED1	0.597933	0.702	0.299	0	0
PC2	IMPDH2	0.597544	0.737	0.382	0	0
PC2	CHMP5	0.595882	0.81	0.497	0	0
PC2	PPIA	0.595828	0.99	0.908	0	0
PC2	HYKK	0.595671	0.546	0.077	0	0
PC2	PITX1	0.595303	0.502	0.031	0	0
PC2	REXO2	0.593294	0.848	0.588	0	0
PC2	RNASEH2C	0.592777	0.917	0.704	0	0
PC2	IFNAR2	0.592073	0.785	0.443	0	0
PC2	RPL27A	0.591388	0.995	0.964	0	0
PC2	TMEM259	0.590593	0.871	0.588	0	0
PC2	LAP3	0.590199	0.853	0.566	0	0
PC2	OAZ1	0.587994	0.993	0.939	0	0
PC2	RBCK1	0.581779	0.688	0.303	0	0
PC2	MFSD12	0.580811	0.659	0.256	0	0
PC2	UQCRH	0.580445	0.989	0.884	0	0
PC2	NCF1	0.580129	0.764	0.436	0	0
PC2	BRSK1	0.580108	0.582	0.153	0	0
PC2	ARID3A	0.577423	0.711	0.364	0	0
PC2	NDUFC2	0.57734	0.938	0.763	0	0
PC2	LDHA	0.577054	0.948	0.783	0	0
PC2	VDAC1	0.574771	0.891	0.631	0	0
PC2	SEC14L1	0.57463	0.92	0.71	0	0
PC2	RCN2	0.574187	0.899	0.657	0	0
PC2	GSTO1	0.572177	0.844	0.531	0	0
PC2	DYNLRB1	0.57179	0.877	0.631	0	0
PC2	KLHL14	0.571054	0.437	0.053	0	0
PC2	EIF2A	0.569207	0.875	0.604	0	0
PC2	RPL28	0.568991	0.997	0.986	0	0
PC2	RASSF6	0.567764	0.628	0.243	0	0
PC2	PDCD2	0.566027	0.73	0.382	0	0
PC2	ATP5PB	0.565944	0.859	0.583	0	0
PC2	SPCS2	0.565755	0.995	0.951	0	0
PC2	UBL7	0.565377	0.675	0.276	0	0
PC2	APEX1	0.565177	0.83	0.525	0	0
PC2	CCT7	0.564587	0.847	0.57	0	0
PC2	MT-ND3	0.562571	0.993	0.975	0	0
PC2	ATP5PD	0.562044	0.893	0.66	0	0
PC2	WDR83OS	0.559117	0.947	0.789	0	0
PC2	RPL36A	0.556851	0.938	0.674	0	0
PC2	IDH3A	0.556209	0.65	0.271	0	0
PC2	NOP10	0.555058	0.926	0.702	0	0
PC2	STXBP6	0.554875	0.576	0.166	0	0
PC2	COX7A2L	0.554728	0.92	0.711	0	0
PC2	NDUFS6	0.554495	0.941	0.791	0	0
PC2	LSM7	0.552875	0.907	0.693	0	0
PC2	APIP	0.552693	0.665	0.279	0	0
PC2	IDH2	0.55144	0.857	0.561	0	0
PC2	MYF6	0.550093	0.504	0.067	0	0
PC2	PERP	0.547936	0.776	0.414	0	0
PC2	C12orf10	0.547525	0.68	0.318	0	0
PC2	ECI1	0.547127	0.853	0.579	0	0
PC2	COX4I1	0.546835	0.98	0.883	0	0
PC2	C20orf27	0.546488	0.6	0.185	0	0
PC2	PLEKHJ1	0.545824	0.754	0.411	0	0
PC2	NOP56	0.545472	0.787	0.489	0	0
PC2	CCT5	0.545241	0.761	0.443	0	0
PC2	EVI2B	0.544829	0.917	0.651	0	0
PC2	COX6C	0.543985	0.972	0.862	0	0
PC2	RGS10	0.543935	0.573	0.176	0	0
PC2	AURKAIP1	0.542547	0.944	0.778	0	0
PC2	CPEB4	0.542387	0.946	0.746	0	0
PC2	GTF3C6	0.542185	0.796	0.502	0	0
PC2	C19orf25	0.539897	0.64	0.235	0	0
PC2	ECSIT	0.538934	0.602	0.2	0	0
PC2	EIF2S3	0.538398	0.837	0.53	0	0
PC2	MFNG	0.536798	0.646	0.25	0	0
PC2	LSM4	0.536365	0.853	0.574	0	0
PC2	HEBP2	0.536127	0.799	0.505	0	0
PC2	RTRAF	0.535854	0.941	0.752	0	0
PC2	LDHB	0.535063	0.962	0.795	0	0
PC2	EFEMP1	0.53466	0.478	0.079	0	0
PC2	NIFK	0.534248	0.687	0.345	0	0
PC2	MT-CYB	0.532699	0.996	0.988	0	0
PC2	C15orf61	0.532551	0.766	0.447	0	0
PC2	MAPKAPK2	0.531589	0.781	0.559	0	0
PC2	CISD1	0.531416	0.674	0.31	0	0
PC2	ZNF593	0.531364	0.855	0.614	0	0
PC2	MRPL54	0.530598	0.895	0.687	0	0
PC2	ETFA	0.530077	0.763	0.442	0	0
PC2	RAD23A	0.529793	0.885	0.647	0	0
PC2	C11orf58	0.529658	0.947	0.793	0	0
PC2	BMS1	0.529281	0.615	0.238	0	0
PC2	SUCLG1	0.529177	0.769	0.454	0	0
PC2	NDUFB4	0.528507	0.957	0.812	0	0
PC2	ATP5F1C	0.527615	0.875	0.653	0	0
PC2	DENND6B	0.527538	0.575	0.208	0	0
PC2	RPL35	0.527197	0.997	0.974	0	0
PC2	TNFSF10	0.526438	0.489	0.168	0	0
PC2	EIF4A2	0.526145	0.972	0.834	0	0
PC2	SSBP1	0.525833	0.924	0.746	0	0
PC2	ST13	0.525	0.875	0.626	0	0
PC2	HSD17B11	0.524977	0.651	0.297	0	0
PC2	PEX16	0.523356	0.663	0.317	0	0
PC2	RPP25	0.523272	0.606	0.229	0	0
PC2	NDUFAB1	0.523102	0.912	0.728	0	0
PC2	NAA20	0.521831	0.765	0.448	0	0
PC2	RPL36AL	0.520273	0.99	0.929	0	0
PC2	TOMM22	0.518075	0.845	0.603	0	0
PC2	ALOX5AP	0.517786	0.6	0.198	0	0
PC2	MFF	0.515849	0.824	0.535	0	0
PC2	AQP3	0.515772	0.736	0.503	0	0
PC2	CORO1B	0.515639	0.632	0.242	0	0
PC2	ROGDI	0.515411	0.481	0.045	0	0
PC2	MINOS1	0.515026	0.818	0.558	0	0
PC2	UQCC3	0.51355	0.731	0.432	0	0
PC2	ZCRB1	0.512537	0.774	0.482	0	0
PC2	SLC38A5	0.512304	0.67	0.328	0	0
PC2	MT-ND2	0.512231	0.994	0.986	0	0
PC2	TBCA	0.511684	0.933	0.76	0	0
PC2	IGBP1	0.51158	0.741	0.425	0	0
PC2	METTL5	0.511267	0.815	0.541	0	0
PC2	ST14	0.509339	0.473	0.072	0	0
PC2	PA2G4	0.509235	0.845	0.591	0	0
PC2	MRPL20	0.508416	0.91	0.719	0	0
PC2	ITGA8	0.506912	0.475	0.098	0	0
PC2	IFIT1	0.506029	0.37	0.067	0	0
PC2	SFXN4	0.505582	0.661	0.326	0	0
PC2	PIF1	0.504903	0.501	0.095	0	0
PC2	TOMM7	0.500376	0.983	0.877	0	0
PC2	MCRIP2	0.500275	0.75	0.449	0	0
PC2	PRCP	0.500065	0.703	0.385	0	0
PC2	SLC25A45	0.499017	0.619	0.278	0	0
PC2	MRPS36	0.498004	0.771	0.48	0	0
PC2	UBL5	0.497693	0.962	0.844	0	0
PC2	TMED3	0.497401	0.83	0.533	0	0
PC2	FAM173A	0.497347	0.838	0.571	0	0
PC2	FAM13A	0.497271	0.625	0.296	0	0
PC2	GTF2A2	0.495809	0.893	0.649	0	0
PC2	MRPS2	0.493912	0.644	0.307	0	0
PC2	CFAP298	0.493501	0.643	0.313	0	0
PC2	EMC6	0.493427	0.777	0.503	0	0
PC2	NCF4	0.493369	0.635	0.311	0	0
PC2	RNF126	0.492682	0.694	0.368	0	0
PC2	BUB3	0.492036	0.797	0.502	0	0
PC2	AIG1	0.489764	0.836	0.583	0	0
PC2	APMAP	0.489641	0.59	0.222	0	0
PC2	TSSC4	0.48956	0.715	0.409	0	0
PC2	RRAGD	0.489092	0.71	0.381	0	0
PC2	SSSCA1	0.486859	0.823	0.579	0	0
PC2	PDLIM1	0.486666	0.734	0.367	0	0
PC2	DUSP5	0.486504	0.898	0.683	0	0
PC2	GDI2	0.486303	0.824	0.585	0	0
PC2	CASP4	0.48616	0.688	0.373	0	0
PC2	OPTN	0.48611	0.659	0.305	0	0
PC2	SOD1	0.483531	0.945	0.775	0	0
PC2	COMMD3	0.483132	0.94	0.753	0	0
PC2	C1orf43	0.482334	0.864	0.635	0	0
PC2	C19orf38	0.482096	0.492	0.104	0	0
PC2	PCBP2	0.480781	0.965	0.826	0	0
PC2	DMAC1	0.480143	0.653	0.335	0	0
PC2	HAGHL	0.479227	0.489	0.131	0	0
PC2	SLC39A4	0.479211	0.607	0.276	0	0
PC2	RPL37A	0.47885	0.996	0.967	0	0
PC2	RPS19	0.478847	0.997	0.987	0	0
PC2	IFNG-AS1	0.477758	0.554	0.173	0	0
PC2	MARCKSL1	0.477389	0.503	0.196	0	0
PC2	SELENOS	0.476668	0.951	0.811	0	0
PC2	PQBP1	0.476228	0.732	0.443	0	0
PC2	MRPL45	0.476112	0.548	0.168	0	0
PC2	MRPS31	0.473258	0.656	0.372	0	0
PC2	CCNB1IP1	0.469	0.569	0.204	0	0
PC2	ATXN10	0.468876	0.745	0.427	0	0
PC2	TXNL1	0.468218	0.857	0.633	0	0
PC2	SUSD3	0.465903	0.465	0.089	0	0
PC2	MT-ATP6	0.464235	0.997	0.988	0	0
PC2	CCDC88C	0.463955	0.69	0.373	0	0
PC2	MGMT	0.462694	0.65	0.309	0	0
PC2	CLPP	0.461854	0.753	0.488	0	0
PC2	MFSD3	0.461351	0.519	0.164	0	0
PC2	EMC4	0.460805	0.832	0.587	0	0
PC2	CCT2	0.460471	0.777	0.499	0	0
PC2	CD40	0.457996	0.579	0.236	0	0
PC2	AVEN	0.457795	0.673	0.352	0	0
PC2	AKR1A1	0.457718	0.8	0.553	0	0
PC2	UXT	0.45697	0.911	0.731	0	0
PC2	NDUFS5	0.456927	0.951	0.806	0	0
PC2	C19orf66	0.45664	0.563	0.23	0	0
PC2	EPSTI1	0.456465	0.498	0.155	0	0
PC2	MRPS6	0.456405	0.636	0.335	0	0
PC2	ATIC	0.456214	0.634	0.313	0	0
PC2	NDUFS3	0.454362	0.768	0.505	0	0
PC2	CDC37	0.453126	0.809	0.54	0	0
PC2	MRPS26	0.452828	0.691	0.376	0	0
PC2	NUDT22	0.45016	0.786	0.518	0	0
PC2	MTIF3	0.45014	0.624	0.312	0	0
PC2	AMPD1	0.450019	0.439	0.14	0	0
PC2	EIF3K	0.449928	0.968	0.856	0	0
PC2	DCPS	0.448956	0.651	0.335	0	0
PC2	TXNL4A	0.448703	0.882	0.679	0	0
PC2	PSMB1	0.448047	0.944	0.782	0	0
PC2	SSB	0.447043	0.806	0.562	0	0
PC2	RALY	0.446548	0.766	0.494	0	0
PC2	ESD	0.446514	0.62	0.331	0	0
PC2	GMPR2	0.446238	0.579	0.252	0	0
PC2	TMEM9B	0.446198	0.7	0.415	0	0
PC2	TEAD1	0.445903	0.39	0.03	0	0
PC2	TMEM179B	0.445857	0.818	0.58	0	0
PC2	IL21R	0.445742	0.39	0.009	0	0
PC2	MRPL40	0.445051	0.841	0.643	0	0
PC2	SSU72	0.443215	0.845	0.622	0	0
PC2	RFXANK	0.443195	0.638	0.316	0	0
PC2	FARSA	0.442873	0.575	0.246	0	0
PC2	TRAP1	0.442299	0.58	0.235	0	0
PC2	BTN3A2	0.441018	0.702	0.394	0	0
PC2	AASDHPPT	0.440541	0.639	0.34	0	0
PC2	AC078883.1	0.440503	0.467	0.136	0	0
PC2	NXPE3	0.440209	0.668	0.361	0	0
PC2	SERBP1	0.438926	0.933	0.765	0	0
PC2	MPLKIP	0.438401	0.691	0.384	0	0
PC2	ANP32A	0.437322	0.84	0.601	0	0
PC2	TSTD1	0.436109	0.933	0.741	0	0
PC2	SLC35F2	0.435925	0.491	0.156	0	0
PC2	OCIAD1	0.435373	0.886	0.705	0	0
PC2	NSMCE1	0.435262	0.537	0.21	0	0
PC2	LTBP3	0.43453	0.647	0.336	0	0
PC2	MRPS33	0.434527	0.777	0.551	0	0
PC2	PRKCSH	0.433879	0.759	0.48	0	0
PC2	PDCD4	0.433866	0.841	0.584	0	0
PC2	EBNA1BP2	0.433545	0.662	0.384	0	0
PC2	ZDHHC24	0.43338	0.584	0.262	0	0
PC2	FAM162A	0.433011	0.784	0.526	0	0
PC2	AC245060.5	0.432981	0.358	0.055	0	0
PC2	UCHL3	0.432869	0.569	0.252	0	0
PC2	SLC25A4	0.430371	0.727	0.465	0	0
PC2	NDUFB10	0.430304	0.929	0.767	0	0
PC2	PHB	0.4298	0.804	0.574	0	0
PC2	PGK1	0.429227	0.871	0.702	0	0
PC2	DCAF13	0.428124	0.641	0.336	0	0
PC2	PSMB6	0.426777	0.878	0.678	0	0
PC2	COX7C	0.4267	0.987	0.906	0	0
PC2	TRIM44	0.426333	0.729	0.45	0	0
PC2	TMEM101	0.425673	0.622	0.307	0	0
PC2	SP100	0.425626	0.773	0.504	0	0
PC2	HINT1	0.424967	0.992	0.91	0	0
PC2	UBE2E3	0.42452	0.788	0.548	0	0
PC2	RRP1	0.424518	0.572	0.228	0	0
PC2	MRPL18	0.424414	0.695	0.425	0	0
PC2	TMBIM4	0.423944	0.931	0.775	0	0
[truncated: 16,985 more rows]
