# Supplementary material for: Single-cell analysis of multiple myelomas refines the molecular features of bortezomib treatment responsiveness
Source: Exp Mol Med. 2022 Nov 15;54(11):1967–78. doi: 10.1038/s12276-022-00884-z (PMC9723182; doi:10.1038/s12276-022-00884-z)
Supplement: Supplementary file 7 — Supplementary Table 6 [file 12276_2022_884_MOESM7_ESM.xls]

## Sheet: Supplementary Table 6
Supplementary Table 6. Differentially expressed genes identified in the MM cases compared to the healthy donors
Gene	Event	Avg_log2FC*	pct.1**	pct.2**	p_val§	p_val_adj§
ATP5IF1	Up-regulated	1.52142	0.8	0	0	0
SELENOF	Up-regulated	1.26589	0.762	0	0	0
TENT5C	Up-regulated	1.34905	0.732	0	0	0
CYTOR	Up-regulated	2.09408	0.803	0	0	0
ATP5MC3	Up-regulated	2.00125	0.854	0	0	0
SELENOK	Up-regulated	2.10868	0.882	0	0	0
H1FX	Up-regulated	2.43862	0.886	0.356	0	0
SELENOT	Up-regulated	1.54191	0.815	0	0	0
ATP5ME	Up-regulated	1.22665	0.721	0	0	0
RACK1	Up-regulated	3.59697	0.951	0	0	0
BUD23	Up-regulated	1.18845	0.692	0	0	0
SEM1	Up-regulated	1.20169	0.746	0	0	0
ATP5MF	Up-regulated	1.29411	0.764	0	0	0
SELENOH	Up-regulated	1.47581	0.795	0	0	0
ATP5MG	Up-regulated	2.74321	0.922	0	0	0
ATP5F1C	Up-regulated	1.04365	0.689	0	0	0
ATP5MD	Up-regulated	1.35494	0.78	0	0	0
ATP5MC2	Up-regulated	2.22368	0.885	0	0	0
ATP5F1B	Up-regulated	1.35792	0.746	0	0	0
RTRAF	Up-regulated	1.4063	0.786	0	0	0
ATP5MPL	Up-regulated	1.20596	0.743	0	0	0
MESD	Up-regulated	1.4274	0.761	0	0	0
SELENOS	Up-regulated	1.82517	0.839	0	0	0
ELOB	Up-regulated	1.75548	0.868	0	0	0
ATP5MC1	Up-regulated	1.45712	0.791	0	0	0
ATP5PD	Up-regulated	1.08429	0.698	0	0	0
NDUFAF8	Up-regulated	1.00475	0.665	0	0	0
ATP5F1A	Up-regulated	1.53306	0.774	0	0	0
GNAS	Up-regulated	2.16777	0.963	0.565	0	0
ATP5F1E	Up-regulated	2.81176	0.939	0	0	0
ATP5F1D	Up-regulated	2.263	0.877	0	0	0
TRIR	Up-regulated	1.6097	0.826	0	0	0
JUND	Up-regulated	3.46607	0.976	0.619	0	0
REX1BD	Up-regulated	1.32719	0.764	0	0	0
NOP53	Up-regulated	1.81997	0.81	0	0	0
SELENOM	Up-regulated	1.51645	0.701	0	0	0
ATP5PF	Up-regulated	1.9326	0.868	0	0	0
ATP5PO	Up-regulated	1.56591	0.782	0	0	0
MT-ATP6	Up-regulated	2.65369	0.991	0.903	0	0
COPS9	Up-regulated	0.946553	0.66	0	2.6E-320	6.3E-316
POLR2J3.1	Up-regulated	1.14049	0.654	0	1.3E-315	3.2E-311
PPP1R14B	Up-regulated	1.44973	0.761	0.105	2.7E-312	6.56156e-308
LINC01781	Up-regulated	1.97147	0.644	0	2.15858e-307	5.17649e-303
CLPTM1L	Up-regulated	1.51726	0.854	0.336	7.99551e-302	1.9174e-297
SMIM26	Up-regulated	0.96179	0.634	0	2.67551e-299	6.41614e-295
METTL26	Up-regulated	0.912949	0.627	0	2.52433e-293	6.05359e-289
ATP5PB	Up-regulated	0.943552	0.625	0	6.54456e-292	1.56945e-287
HNRNPU	Up-regulated	1.90858	0.9	0.43	6.27505e-291	1.50482e-286
MIR29B2CHG	Up-regulated	1.27369	0.617	0	1.03752e-285	2.48807e-281
MT-ND1	Up-regulated	2.14101	0.991	0.9	1.38644e-282	3.32481e-278
MT-ND5	Up-regulated	1.9795	0.98	0.858	1.43373e-269	3.43822e-265
ELOC	Up-regulated	0.810084	0.592	0	8.09435e-267	1.94111e-262
CTSZ	Up-regulated	1.33783	0.779	0.196	1.2452e-265	2.98612e-261
MTDH	Up-regulated	1.51307	0.949	0.711	3.23747e-265	7.76378e-261
HSP90AB1	Up-regulated	1.59581	0.939	0.654	6.35312e-263	1.52354e-258
DDX17	Up-regulated	1.36707	0.849	0.315	1.8678e-253	4.47918e-249
NAXE	Up-regulated	0.802088	0.567	0	1.96941e-249	4.72285e-245
ZBTB38	Up-regulated	1.40858	0.852	0.363	1.73483e-248	4.1603e-244
FBXW7	Up-regulated	1.32463	0.834	0.304	5.80346e-246	1.39173e-241
EBLN3P	Up-regulated	0.77478	0.561	0	7.71042e-246	1.84904e-241
TMEM238	Up-regulated	0.950882	0.59	0.01	2.55036e-245	6.11602e-241
CDV3	Up-regulated	1.24015	0.854	0.379	2.02943e-238	4.86677e-234
MT-CO2	Up-regulated	2.03045	0.995	0.965	3.41027e-236	8.17817e-232
CPEB4	Up-regulated	1.47178	0.778	0.227	1.39677e-233	3.3496e-229
NORAD	Up-regulated	0.813553	0.537	0	7.96816e-230	1.91084e-225
ARID1B	Up-regulated	1.02631	0.65	0.062	2.99083e-228	7.17231e-224
MT-CYB	Up-regulated	2.11722	0.99	0.926	7.60079e-228	1.82275e-223
ERN1	Up-regulated	1.485	0.726	0.176	3.70604e-227	8.88745e-223
NSD3	Up-regulated	0.815809	0.532	0	1.0723e-226	2.57148e-222
UBE2M	Up-regulated	0.866568	0.679	0.096	5.46391e-226	1.3103e-221
HNRNPA2B1	Up-regulated	1.38053	0.96	0.731	7.55409e-225	1.81155e-220
SRRM2	Up-regulated	1.20248	0.865	0.422	1.08154e-223	2.59363e-219
TAF10	Up-regulated	0.903709	0.689	0.115	4.6816e-222	1.1227e-217
MT-CO3	Up-regulated	1.99703	0.994	0.958	4.80071e-222	1.15126e-217
OGA	Up-regulated	0.805344	0.519	0	1.1812e-218	2.83264e-214
CYBC1	Up-regulated	0.712703	0.518	0	3.62943e-218	8.70373e-214
MT-ND4	Up-regulated	2.11109	0.992	0.948	6.66726e-214	1.59888e-209
UFD1	Up-regulated	0.65391	0.509	0	1.82355e-212	4.37305e-208
NEAT1	Up-regulated	2.04515	0.958	0.783	3.77336e-212	9.04888e-208
AC007952.4	Up-regulated	1.18892	0.507	0	1.0957e-211	2.62761e-207
MTRNR2L12	Up-regulated	1.50886	0.74	0.225	1.21439e-207	2.91224e-203
MAP2K2	Up-regulated	0.909922	0.702	0.15	1.80265e-206	4.32293e-202
TUT4	Up-regulated	0.748809	0.498	0	2.17048e-206	5.20502e-202
SELENOW	Up-regulated	0.662548	0.498	0	4.41076e-206	1.05774e-201
CCDC32	Up-regulated	0.731975	0.495	0	1.74106e-204	4.17523e-200
MCRIP2	Up-regulated	0.659981	0.492	0	7.3315e-203	1.75817e-198
ECI1	Up-regulated	0.811708	0.62	0.074	3.90943e-202	9.37521e-198
HIKESHI	Up-regulated	0.605354	0.491	0	5.82356e-202	1.39655e-197
SET	Up-regulated	1.25248	0.83	0.368	2.43494e-200	5.83923e-196
GLCCI1	Up-regulated	1.14953	0.698	0.164	5.23285e-200	1.25489e-195
PAXX	Up-regulated	0.816942	0.487	0	5.94711e-200	1.42618e-195
DUSP5	Up-regulated	1.42808	0.716	0.198	1.25289e-198	3.00455e-194
SFPQ	Up-regulated	1.14329	0.807	0.315	2.53614e-194	6.08191e-190
MBD2	Up-regulated	0.882591	0.657	0.106	1.04392e-192	2.50341e-188
AC020916.1	Up-regulated	1.04792	0.474	0	2.11858e-192	5.08057e-188
CARMIL1	Up-regulated	0.723311	0.473	0	1.1033e-191	2.64582e-187
ZBTB20	Up-regulated	1.1664	0.7	0.179	1.36579e-191	3.27531e-187
RTF2	Up-regulated	0.856315	0.471	0	6.91139e-191	1.65742e-186
IER5	Up-regulated	1.40926	0.631	0.121	1.86939e-189	4.48298e-185
PRRC2C	Up-regulated	1.18235	0.807	0.333	1.51432e-187	3.6315e-183
H3F3A	Up-regulated	1.82321	0.954	0.842	3.48841e-185	8.36556e-181
VEGFB	Up-regulated	0.790387	0.569	0.049	1.7683e-184	4.24056e-180
BRI3	Up-regulated	0.858347	0.65	0.128	1.6215e-180	3.88852e-176
HIST1H1C	Up-regulated	2.07883	0.72	0.27	7.50663e-180	1.80017e-175
RAB5IF	Up-regulated	0.546735	0.45	0	2.3785e-179	5.70389e-175
VSIR	Up-regulated	0.58733	0.449	0	2.26168e-178	5.42374e-174
ERBIN	Up-regulated	0.677952	0.447	0	1.9761e-177	4.7389e-173
AC016831.5	Up-regulated	0.726369	0.446	0	5.67835e-177	1.36173e-172
DNAJC1	Up-regulated	1.0133	0.899	0.586	2.63932e-176	6.32936e-172
HSP90AA1	Up-regulated	1.65928	0.914	0.629	4.80291e-176	1.15179e-171
ILF3-DT	Up-regulated	0.772079	0.439	0	2.90215e-173	6.95964e-169
MUC20-OT1	Up-regulated	0.622628	0.437	0	1.85008e-172	4.43669e-168
MZT2B	Up-regulated	1.07062	0.871	0.525	8.1037e-170	1.94335e-165
MMP24OS	Up-regulated	0.568242	0.431	0	2.44013e-169	5.85168e-165
FBH1	Up-regulated	0.565612	0.426	0	9.53299e-167	2.28611e-162
UBALD2	Up-regulated	1.22238	0.837	0.427	1.57334e-166	3.77302e-162
CREB3L2	Up-regulated	1.15574	0.78	0.355	5.23953e-166	1.25649e-161
DUS1L	Up-regulated	0.703808	0.571	0.074	1.17559e-165	2.81919e-161
NBDY	Up-regulated	0.506241	0.424	0	1.69492e-165	4.06458e-161
GADD45A	Up-regulated	1.44257	0.628	0.151	4.42133e-164	1.06028e-159
NCL	Up-regulated	1.22554	0.867	0.526	5.71991e-164	1.37169e-159
TOMM20	Up-regulated	1.12941	0.84	0.51	1.16947e-163	2.8045e-159
HNRNPA3	Up-regulated	1.10153	0.874	0.519	2.73149e-163	6.55039e-159
IRAK1	Up-regulated	0.865638	0.613	0.106	4.25422e-163	1.02021e-158
MAPKAPK2	Up-regulated	0.80153	0.592	0.102	1.77186e-161	4.24909e-157
HNRNPD	Up-regulated	0.881097	0.732	0.246	2.02526e-161	4.85678e-157
TMEM259	Up-regulated	0.861168	0.629	0.138	6.4253e-161	1.54085e-156
AC245297.3	Up-regulated	0.647562	0.413	0	6.02081e-160	1.44385e-155
STT3B	Up-regulated	0.869032	0.716	0.228	1.82411e-158	4.37439e-154
MXD4	Up-regulated	0.776906	0.641	0.156	2.01225e-154	4.82558e-150
RAP1B	Up-regulated	0.898715	0.762	0.315	6.23782e-154	1.49589e-149
SINHCAF	Up-regulated	0.573739	0.4	0	1.79378e-153	4.30166e-149
AC058791.1	Up-regulated	0.802468	0.488	0.039	2.6669e-153	6.3955e-149
IFI16	Up-regulated	1.06791	0.682	0.209	3.10302e-153	7.44135e-149
NPM1	Up-regulated	1.62002	0.925	0.789	7.45694e-153	1.78825e-148
ADA2	Up-regulated	0.606522	0.398	0	1.01609e-152	2.43667e-148
TXNL4A	Up-regulated	0.794541	0.71	0.254	4.37325e-152	1.04875e-147
CENPX	Up-regulated	0.545937	0.392	0	1.26713e-149	3.03871e-145
PPIA	Up-regulated	1.27272	0.921	0.718	2.05655e-149	4.93181e-145
AC245014.3	Up-regulated	0.794031	0.392	0	2.17417e-149	5.21389e-145
ADAR	Up-regulated	0.943904	0.711	0.244	2.28202e-149	5.4725e-145
UBC	Up-regulated	1.10812	0.979	0.904	2.59218e-149	6.21631e-145
CD48	Up-regulated	1.33601	0.846	0.56	8.23473e-149	1.97477e-144
ACBD3	Up-regulated	0.863747	0.59	0.118	1.22038e-148	2.92659e-144
PRDM1	Up-regulated	1.06036	0.758	0.327	6.66009e-148	1.59716e-143
HNRNPH1	Up-regulated	1.04307	0.843	0.452	1.84426e-146	4.42272e-142
MT-CO1	Up-regulated	1.55734	0.991	0.971	2.28388e-146	5.47698e-142
TCF4	Up-regulated	0.942589	0.677	0.212	1.8106e-145	4.342e-141
LARP1	Up-regulated	0.744832	0.605	0.131	3.41537e-145	8.19039e-141
DMAC1	Up-regulated	0.449762	0.379	0	2.69263e-143	6.45719e-139
SF1	Up-regulated	0.953352	0.812	0.406	5.49907e-142	1.31873e-137
LINC01480	Up-regulated	1.47797	0.604	0.157	1.06653e-141	2.55764e-137
IL6ST	Up-regulated	0.897937	0.609	0.148	6.99105e-141	1.67652e-136
RPL7A	Up-regulated	1.57191	0.974	0.956	8.31354e-141	1.99367e-136
ARPC5L	Up-regulated	0.914015	0.755	0.346	1.63728e-140	3.92635e-136
RAMMET	Up-regulated	0.452961	0.373	0	1.74968e-140	4.1959e-136
TXN	Up-regulated	1.06341	0.905	0.709	2.39557e-140	5.74483e-136
EIF3A	Up-regulated	0.898767	0.779	0.381	3.09195e-139	7.4148e-135
LAMP5	Up-regulated	1.39412	0.433	0.025	1.21939e-138	2.92422e-134
CCT3	Up-regulated	0.863118	0.695	0.265	2.28954e-137	5.49055e-133
MINDY2	Up-regulated	0.612524	0.365	0	8.13703e-137	1.95134e-132
WASHC3	Up-regulated	0.427089	0.364	0	4.01349e-136	9.62475e-132
CD46	Up-regulated	0.826949	0.667	0.224	6.00178e-136	1.43929e-131
HIPK2	Up-regulated	0.780625	0.604	0.145	1.99743e-135	4.79004e-131
AC243960.1	Up-regulated	0.703576	0.361	0	8.44538e-135	2.02529e-130
CLINT1	Up-regulated	0.828435	0.697	0.262	4.45993e-134	1.06954e-129
AC004687.1	Up-regulated	0.729917	0.359	0	8.99151e-134	2.15625e-129
BCL2	Up-regulated	0.95567	0.67	0.235	1.15581e-133	2.77174e-129
CCNL1	Up-regulated	1.17144	0.904	0.644	1.88703e-133	4.52528e-129
CFAP298	Up-regulated	0.42122	0.358	0	1.91679e-133	4.59666e-129
EID1	Up-regulated	0.99659	0.82	0.501	1.43869e-132	3.45013e-128
MDM4	Up-regulated	0.938009	0.682	0.238	5.50111e-132	1.31922e-127
SELENOP	Up-regulated	0.545267	0.354	0	1.93154e-131	4.63202e-127
NSD2	Up-regulated	1.28694	0.351	0	3.63e-130	8.7051e-126
IRF1	Up-regulated	1.2869	0.761	0.391	5.91005e-130	1.41729e-125
FAM214A	Up-regulated	0.813863	0.612	0.164	9.95912e-130	2.3883e-125
HOMER3	Up-regulated	1.12574	0.439	0.041	1.28446e-129	3.08026e-125
STMP1	Up-regulated	0.417909	0.349	0	1.80669e-129	4.33263e-125
ODR4	Up-regulated	0.453407	0.349	0	3.05968e-129	7.33741e-125
ODC1	Up-regulated	1.01129	0.764	0.385	2.05309e-128	4.92352e-124
URI1	Up-regulated	0.599912	0.527	0.09	2.70547e-128	6.48798e-124
RIOX2	Up-regulated	0.478058	0.346	0	4.62373e-128	1.10882e-123
CCDC85B	Up-regulated	1.11868	0.752	0.395	7.22794e-128	1.73333e-123
SSR3	Up-regulated	1.00703	0.939	0.826	8.27457e-128	1.98432e-123
AC044849.1	Up-regulated	0.632846	0.344	0	3.15591e-127	7.5682e-123
HIST1H2AC	Up-regulated	1.28016	0.556	0.147	4.3426e-127	1.0414e-122
ETFRF1	Up-regulated	0.388775	0.344	0	4.87956e-127	1.17017e-122
AC012236.1	Up-regulated	0.458563	0.342	0	5.10857e-126	1.22509e-121
SRSF9	Up-regulated	0.773533	0.81	0.452	1.73714e-124	4.16585e-120
RCN2	Up-regulated	0.759912	0.692	0.285	1.97103e-124	4.72672e-120
JPT1	Up-regulated	0.447926	0.338	0	2.07073e-124	4.96581e-120
CD53	Up-regulated	1.0702	0.803	0.468	4.2094e-124	1.00946e-119
EPRS	Up-regulated	0.993517	0.674	0.285	1.37246e-123	3.29131e-119
RHOQ	Up-regulated	0.661386	0.513	0.084	2.44011e-123	5.85163e-119
DDT	Up-regulated	0.884752	0.797	0.459	8.34454e-122	2.0011e-117
NCAM1	Up-regulated	0.649085	0.373	0.01	2.38901e-121	5.72909e-117
AC005261.1	Up-regulated	0.457718	0.33	0	5.83289e-121	1.39878e-116
TP53INP1	Up-regulated	0.945032	0.657	0.254	6.07699e-121	1.45732e-116
ARHGAP45	Up-regulated	0.469794	0.33	0	1.01582e-120	2.43604e-116
HNRNPAB	Up-regulated	0.897134	0.61	0.201	1.02327e-120	2.45391e-116
GNAI2	Up-regulated	0.653581	0.627	0.206	2.35089e-120	5.63767e-116
BOD1L1	Up-regulated	0.70743	0.551	0.108	2.61088e-120	6.26116e-116
ELL2	Up-regulated	0.787177	0.717	0.327	5.83742e-120	1.39987e-115
LUC7L3	Up-regulated	0.881675	0.668	0.241	1.45537e-119	3.49012e-115
NEB	Up-regulated	0.652427	0.327	0	1.72297e-119	4.13185e-115
AC092683.1	Up-regulated	0.501115	0.323	0	8.67178e-118	2.07958e-113
AVEN	Up-regulated	0.475243	0.396	0.025	2.87895e-117	6.90401e-113
PDXK	Up-regulated	0.631472	0.607	0.183	3.9254e-117	9.41351e-113
RRAGD	Up-regulated	0.528734	0.426	0.042	7.3699e-117	1.76738e-112
YPEL3	Up-regulated	0.719531	0.626	0.208	7.90138e-117	1.89483e-112
SPCS3	Up-regulated	0.848389	0.943	0.831	1.35348e-116	3.24577e-112
RTN4	Up-regulated	0.795182	0.72	0.328	1.92799e-116	4.62352e-112
AC012368.1	Up-regulated	0.455358	0.32	0	2.22568e-116	5.3374e-112
EHBP1L1	Up-regulated	0.640085	0.472	0.064	2.48208e-116	5.95229e-112
CREBRF	Up-regulated	0.846585	0.593	0.177	4.80972e-116	1.15342e-111
TPR	Up-regulated	0.790255	0.609	0.183	1.17701e-115	2.82258e-111
MIA2	Up-regulated	0.408813	0.318	0	2.48664e-115	5.9632e-111
MDH1	Up-regulated	0.881023	0.704	0.328	2.52785e-115	6.06203e-111
INTS11	Up-regulated	0.391213	0.317	0	3.26489e-115	7.82954e-111
MACO1	Up-regulated	0.367354	0.317	0	5.74555e-115	1.37784e-110
TM9SF3	Up-regulated	0.596781	0.549	0.131	1.39896e-113	3.35486e-109
GLS	Up-regulated	0.724406	0.584	0.157	1.48883e-113	3.57037e-109
CRYBG3	Up-regulated	0.68588	0.373	0.017	1.49594e-113	3.58742e-109
FAM89B	Up-regulated	0.645808	0.549	0.14	2.05919e-113	4.93813e-109
GRK2	Up-regulated	0.40062	0.313	0	2.72797e-113	6.54195e-109
TOP1	Up-regulated	0.765396	0.679	0.273	3.63215e-113	8.71026e-109
FNDC3B	Up-regulated	0.841854	0.691	0.314	3.63953e-113	8.72795e-109
STRBP	Up-regulated	0.674456	0.525	0.121	5.25939e-113	1.26125e-108
KLF2	Up-regulated	1.72359	0.857	0.682	7.83539e-113	1.879e-108
RABL6	Up-regulated	0.617575	0.467	0.071	2.90564e-112	6.96801e-108
AL121944.1	Up-regulated	0.632086	0.31	0	3.43829e-112	8.24537e-108
RAB11FIP1	Up-regulated	1.25791	0.632	0.259	5.74847e-112	1.37854e-107
SRSF11	Up-regulated	0.799499	0.717	0.311	5.83289e-112	1.39879e-107
BPTF	Up-regulated	0.698344	0.565	0.148	1.08081e-111	2.59189e-107
LENG8	Up-regulated	0.751648	0.577	0.156	1.5748e-111	3.77654e-107
HSPD1	Up-regulated	0.878442	0.738	0.385	3.19403e-111	7.65961e-107
ERG28	Up-regulated	0.331291	0.308	0	4.2059e-111	1.00862e-106
ZRANB2	Up-regulated	0.818069	0.691	0.279	4.86786e-111	1.16736e-106
UNC93B1	Up-regulated	0.666701	0.557	0.15	1.00411e-110	2.40795e-106
DDX5	Up-regulated	0.791278	0.961	0.824	1.7682e-110	4.24032e-106
SH3GLB2	Up-regulated	0.57923	0.491	0.089	2.30335e-110	5.52365e-106
PJA2	Up-regulated	0.629537	0.559	0.142	8.56827e-110	2.05476e-105
HSPE1	Up-regulated	0.915029	0.806	0.485	2.36262e-109	5.66581e-105
CEP350	Up-regulated	0.670121	0.518	0.124	6.35421e-109	1.5238e-104
MCUB	Up-regulated	0.423419	0.302	0	7.21826e-109	1.73101e-104
EEF1B2	Up-regulated	1.53617	0.958	0.923	1.16303e-108	2.78905e-104
RBMS1	Up-regulated	0.619339	0.493	0.092	1.95149e-108	4.67987e-104
SLC25A36	Up-regulated	0.671052	0.527	0.126	2.65269e-108	6.36142e-104
PPP1R10	Up-regulated	0.904288	0.6	0.195	3.20251e-108	7.67994e-104
MARCKS	Up-regulated	0.913696	0.683	0.31	4.76454e-108	1.14258e-103
HSPA9	Up-regulated	0.749475	0.678	0.283	1.05907e-107	2.53975e-103
PTP4A2	Up-regulated	0.699902	0.714	0.324	1.19905e-107	2.87545e-103
SMIM37	Up-regulated	0.343349	0.299	0	1.34645e-107	3.22892e-103
PURA	Up-regulated	0.577426	0.449	0.068	1.35591e-107	3.25162e-103
HPF1	Up-regulated	0.346413	0.299	0	2.10968e-107	5.05923e-103
C11orf1	Up-regulated	0.783022	0.584	0.209	3.53151e-107	8.46891e-103
EIF2AK4	Up-regulated	0.828313	0.564	0.177	4.65851e-107	1.11716e-102
JMJD1C	Up-regulated	0.805488	0.61	0.205	5.51978e-107	1.3237e-102
NKTR	Up-regulated	0.859511	0.667	0.27	5.95427e-107	1.42789e-102
SSBP1	Up-regulated	0.691223	0.772	0.43	1.75298e-106	4.20381e-102
AKAP13	Up-regulated	0.80368	0.631	0.233	2.13849e-106	5.1283e-102
TNFRSF17	Up-regulated	1.06627	0.895	0.722	4.16189e-106	9.98063e-102
GPBP1	Up-regulated	0.815852	0.769	0.4	5.02571e-106	1.20521e-101
RXYLT1	Up-regulated	0.33811	0.296	0	5.94405e-106	1.42544e-101
SQOR	Up-regulated	0.339423	0.295	0	7.43156e-106	1.78216e-101
TXNIP	Up-regulated	1.8076	0.799	0.555	7.7785e-106	1.86536e-101
LDHA	Up-regulated	0.835056	0.807	0.506	8.74283e-106	2.09662e-101
HSPA8	Up-regulated	0.970708	0.911	0.725	9.35969e-106	2.24455e-101
OGT	Up-regulated	0.819872	0.637	0.237	1.55509e-105	3.72926e-101
PELI1	Up-regulated	1.03206	0.648	0.294	1.98827e-105	4.76808e-101
UBE3A	Up-regulated	0.600969	0.505	0.106	4.79874e-105	1.15079e-100
ANP32A	Up-regulated	0.670866	0.635	0.249	1.90025e-104	4.55699e-100
ST6GAL1	Up-regulated	0.73581	0.637	0.251	2.00984e-104	4.8198e-100
ANP32B	Up-regulated	1.00404	0.811	0.504	2.14643e-104	5.14735e-100
PNRC1	Up-regulated	0.761764	0.835	0.528	3.18519e-104	7.6384e-100
RALGPS2	Up-regulated	0.784679	0.531	0.134	3.58586e-104	8.59926e-100
BRAF	Up-regulated	0.550899	0.399	0.044	4.37264e-104	1.0486e-99
AC010642.2	Up-regulated	0.314935	0.291	0	5.53576e-104	1.32753e-99
GOLGB1	Up-regulated	0.932626	0.665	0.275	8.35205e-104	2.0029e-99
MIA3	Up-regulated	0.793155	0.565	0.177	1.01693e-103	2.43869e-99
DNAJA1	Up-regulated	0.906959	0.755	0.41	1.17704e-103	2.82267e-99
HEBP2	Up-regulated	0.563931	0.546	0.15	1.22053e-103	2.92694e-99
THAP12	Up-regulated	0.338311	0.29	0	1.57926e-103	3.78723e-99
HACD3	Up-regulated	0.536662	0.46	0.084	2.20311e-103	5.28327e-99
SMIM30	Up-regulated	0.323303	0.289	0	2.50962e-103	6.01831e-99
TUT7	Up-regulated	0.394973	0.289	0	4.58966e-103	1.10065e-98
TEN1	Up-regulated	0.328178	0.288	0	7.89841e-103	1.89412e-98
PSMB4	Up-regulated	0.681012	0.699	0.328	1.85725e-102	4.45388e-98
CLIC1	Up-regulated	0.935746	0.913	0.756	6.27399e-102	1.50457e-97
IRF4	Up-regulated	0.852361	0.517	0.131	8.86771e-102	2.12656e-97
RETREG2	Up-regulated	0.320168	0.285	0	1.9932e-101	4.77989e-97
PNN	Up-regulated	0.846951	0.689	0.302	5.33842e-101	1.28021e-96
UBE2S	Up-regulated	0.752698	0.496	0.105	1.26414e-100	3.03154e-96
44446	Up-regulated	0.747499	0.7	0.323	1.54519e-100	3.70552e-96
CTDNEP1	Up-regulated	0.489598	0.515	0.118	2.28373e-100	5.47661e-96
ZBTB7A	Up-regulated	0.536756	0.453	0.074	2.40187e-100	5.75993e-96
COQ8A	Up-regulated	0.365773	0.281	0	7.09073e-100	1.70043e-95
MT-ND6	Up-regulated	0.95252	0.686	0.32	9.03645e-100	2.16703e-95
YWHAB	Up-regulated	0.716019	0.775	0.438	1.23666e-99	2.96562e-95
TRIM44	Up-regulated	0.60836	0.489	0.105	1.6891e-99	4.05064e-95
DENND1B	Up-regulated	0.782677	0.536	0.151	1.73943e-99	4.17132e-95
HNRNPC	Up-regulated	0.745024	0.832	0.545	3.72154e-99	8.92463e-95
PPP1R15B	Up-regulated	0.747148	0.521	0.151	6.01566e-99	1.44261e-94
FMC1	Up-regulated	0.304202	0.278	0	9.9556e-99	2.38745e-94
MTREX	Up-regulated	0.332183	0.278	0	1.03583e-98	2.48402e-94
POU2F2	Up-regulated	0.707879	0.551	0.151	1.13845e-98	2.73011e-94
PUM1	Up-regulated	0.508576	0.438	0.071	1.57942e-98	3.78761e-94
ABCE1	Up-regulated	0.536932	0.474	0.09	1.60625e-98	3.85195e-94
AC012645.3	Up-regulated	0.373699	0.277	0	2.24332e-98	5.37971e-94
ALYREF	Up-regulated	0.536564	0.425	0.06	4.51516e-98	1.08278e-93
VDAC1	Up-regulated	0.695711	0.668	0.302	5.12883e-98	1.22994e-93
HNRNPF	Up-regulated	0.707051	0.671	0.292	5.46261e-98	1.30999e-93
NFKBIZ	Up-regulated	1.03936	0.606	0.254	6.18027e-98	1.48209e-93
BCL2L11	Up-regulated	0.690281	0.493	0.134	8.03779e-98	1.92754e-93
FAM30A	Up-regulated	0.849421	0.276	0	9.13912e-98	2.19165e-93
KHDC4	Up-regulated	0.414023	0.275	0	1.86096e-97	4.46277e-93
SEC11A	Up-regulated	0.897574	0.768	0.468	2.2671e-97	5.43674e-93
SRP9	Up-regulated	0.82334	0.779	0.485	2.49009e-97	5.97148e-93
CCPG1	Up-regulated	0.930317	0.773	0.475	4.73764e-97	1.13613e-92
NR1D2	Up-regulated	0.530215	0.403	0.049	6.1074e-97	1.46462e-92
BTG2	Up-regulated	1.03299	0.813	0.548	1.02882e-96	2.4672e-92
ACTG1	Up-regulated	1.18609	0.91	0.773	1.15153e-96	2.76149e-92
NACA	Up-regulated	1.2177	0.954	0.943	1.86176e-96	4.46468e-92
FUNDC2	Up-regulated	0.742137	0.636	0.262	3.38553e-96	8.11885e-92
ZNF207	Up-regulated	0.685388	0.637	0.257	3.84635e-96	9.22393e-92
FOXO3	Up-regulated	0.76552	0.588	0.228	4.07355e-96	9.76878e-92
COPA	Up-regulated	0.597647	0.554	0.166	4.38625e-96	1.05187e-91
DDX21	Up-regulated	0.764537	0.663	0.285	5.37033e-96	1.28786e-91
TLNRD1	Up-regulated	0.338566	0.271	0	6.31886e-96	1.51533e-91
SLC38A2	Up-regulated	0.993687	0.737	0.392	6.38997e-96	1.53238e-91
CCDC88A	Up-regulated	0.642142	0.46	0.084	1.42259e-95	3.41152e-91
AL118516.1	Up-regulated	0.422955	0.27	0	1.46975e-95	3.52461e-91
PAICS	Up-regulated	0.567137	0.5	0.119	1.90487e-95	4.56807e-91
AC004130.1	Up-regulated	0.48573	0.27	0	1.97253e-95	4.73033e-91
AC026369.3	Up-regulated	0.75027	0.27	0	2.05143e-95	4.91952e-91
AL627171.1	Up-regulated	0.448755	0.27	0	2.8073e-95	6.73219e-91
CHCHD10	Up-regulated	0.858177	0.821	0.613	3.14867e-95	7.55084e-91
SLC25A5	Up-regulated	1.16948	0.797	0.564	3.23818e-95	7.76549e-91
MSI2	Up-regulated	0.69733	0.615	0.24	7.18027e-95	1.7219e-90
RPL24	Up-regulated	1.19135	0.966	0.946	9.1663e-95	2.19817e-90
TAF1D	Up-regulated	0.75331	0.624	0.259	1.16323e-94	2.78953e-90
COX5A	Up-regulated	1.21764	0.873	0.715	2.08551e-94	5.00126e-90
SERBP1	Up-regulated	0.732854	0.789	0.491	2.34477e-94	5.62298e-90
ECPAS	Up-regulated	0.346926	0.266	0	6.54196e-94	1.56883e-89
CCT8	Up-regulated	0.738122	0.72	0.385	7.8681e-94	1.88685e-89
PTP4A3	Up-regulated	0.908583	0.385	0.057	1.41077e-93	3.38318e-89
HNRNPK	Up-regulated	0.747378	0.855	0.596	1.58169e-93	3.79306e-89
TBL1XR1	Up-regulated	0.614004	0.534	0.145	1.75222e-93	4.20201e-89
SLC25A3	Up-regulated	0.804422	0.804	0.545	2.01481e-93	4.83172e-89
EIF3B	Up-regulated	0.531451	0.48	0.109	2.98267e-93	7.15275e-89
POU2AF1	Up-regulated	0.775565	0.78	0.472	4.51659e-93	1.08312e-88
PFDN2	Up-regulated	0.626113	0.685	0.32	4.73758e-93	1.13612e-88
SLC38A1	Up-regulated	0.62672	0.52	0.145	5.70134e-93	1.36724e-88
KANSL1	Up-regulated	0.606004	0.52	0.141	7.75428e-93	1.85955e-88
ABHD17A	Up-regulated	0.45465	0.432	0.07	8.22283e-93	1.97192e-88
PNISR	Up-regulated	0.843626	0.807	0.519	1.54192e-92	3.69769e-88
MDFIC	Up-regulated	0.548847	0.483	0.099	1.77726e-92	4.26205e-88
FAM120A	Up-regulated	0.537466	0.521	0.135	2.04339e-92	4.90026e-88
TTC3	Up-regulated	0.743607	0.698	0.346	2.10465e-92	5.04716e-88
ADAM10	Up-regulated	0.574478	0.446	0.087	2.59988e-92	6.23478e-88
KCMF1	Up-regulated	0.454302	0.439	0.073	3.28834e-92	7.88577e-88
ZNF292	Up-regulated	0.651876	0.506	0.122	3.45603e-92	8.2879e-88
LAP3	Up-regulated	0.66919	0.605	0.234	3.89753e-92	9.34667e-88
ATRX	Up-regulated	0.742175	0.657	0.301	4.84008e-92	1.1607e-87
C19orf70	Up-regulated	0.696468	0.763	0.462	5.22885e-92	1.25393e-87
ASH1L	Up-regulated	0.662417	0.58	0.186	1.82962e-91	4.38762e-87
COA4	Up-regulated	0.564015	0.562	0.179	1.9231e-91	4.61179e-87
ARID1A	Up-regulated	0.540016	0.491	0.109	3.78279e-91	9.0715e-87
GTF2I	Up-regulated	0.574859	0.573	0.199	5.02392e-91	1.20479e-86
EIF4B	Up-regulated	0.799944	0.784	0.499	5.06966e-91	1.21576e-86
BLOC1S6	Up-regulated	0.556265	0.54	0.16	1.30334e-90	3.12555e-86
RPL28	Up-regulated	0.891687	0.987	0.981	2.2327e-90	5.35423e-86
Z93241.1	Up-regulated	0.700052	0.257	0	2.58598e-90	6.20145e-86
C6orf62	Up-regulated	0.645547	0.583	0.199	3.75417e-90	9.00287e-86
RAN	Up-regulated	0.889348	0.821	0.587	3.96566e-90	9.51006e-86
UAP1	Up-regulated	0.748047	0.675	0.339	6.36743e-90	1.52697e-85
LINC02384	Up-regulated	0.31258	0.256	0	6.90845e-90	1.65671e-85
MTPN	Up-regulated	0.561085	0.537	0.163	1.82489e-89	4.37628e-85
NIPSNAP2	Up-regulated	0.282294	0.255	0	2.81307e-89	6.74604e-85
SMIM27	Up-regulated	0.286928	0.255	0	2.81308e-89	6.74604e-85
TNRC6B	Up-regulated	0.676953	0.627	0.251	3.44899e-89	8.27103e-85
SAMD1	Up-regulated	0.417936	0.334	0.02	4.85023e-89	1.16313e-84
TOGARAM1	Up-regulated	0.348099	0.254	0	5.30204e-89	1.27148e-84
RND3	Up-regulated	1.16699	0.254	0	5.94926e-89	1.42669e-84
BMI1	Up-regulated	0.68953	0.646	0.273	6.20747e-89	1.48861e-84
ATP6V1G1	Up-regulated	0.870492	0.893	0.746	6.75863e-89	1.62079e-84
NASP	Up-regulated	0.903651	0.539	0.182	7.14663e-89	1.71383e-84
BCAP31	Up-regulated	0.740947	0.744	0.432	1.0416e-88	2.49786e-84
EMC7	Up-regulated	0.675964	0.755	0.438	1.10152e-88	2.64155e-84
OTUD1	Up-regulated	1.56668	0.594	0.269	2.6506e-88	6.35642e-84
CANX	Up-regulated	0.70733	0.823	0.583	2.99598e-88	7.18467e-84
CLTA	Up-regulated	0.621655	0.643	0.291	3.84814e-88	9.22822e-84
KRAS	Up-regulated	0.596903	0.535	0.166	4.88534e-88	1.17155e-83
CDK13	Up-regulated	0.493272	0.381	0.048	6.80104e-88	1.63096e-83
HP1BP3	Up-regulated	0.687197	0.649	0.299	9.68219e-88	2.32189e-83
TOR3A	Up-regulated	0.725406	0.677	0.33	1.06301e-87	2.54921e-83
SQSTM1	Up-regulated	0.926391	0.801	0.525	1.20219e-87	2.88297e-83
RNF115	Up-regulated	0.556061	0.518	0.145	1.44548e-87	3.4664e-83
TPM4	Up-regulated	0.868237	0.759	0.478	1.52136e-87	3.64838e-83
BBX	Up-regulated	0.617577	0.559	0.192	1.55382e-87	3.72623e-83
DST	Up-regulated	0.799956	0.422	0.077	1.61219e-87	3.8662e-83
EIF1AX	Up-regulated	0.677216	0.754	0.451	2.19785e-87	5.27067e-83
ATP2B1-AS1	Up-regulated	0.465542	0.25	0	2.6841e-87	6.43675e-83
DHX36	Up-regulated	0.567396	0.5	0.141	3.75122e-87	8.9958e-83
AIG1	Up-regulated	0.562331	0.619	0.27	4.08783e-87	9.80302e-83
KLF13	Up-regulated	0.756654	0.741	0.452	7.68533e-87	1.84302e-82
CCNQ	Up-regulated	0.294202	0.248	0	9.09758e-87	2.18169e-82
XRCC5	Up-regulated	0.592826	0.64	0.278	4.62017e-86	1.10796e-81
PIM3	Up-regulated	0.742616	0.52	0.182	4.82151e-86	1.15625e-81
IFI27	Up-regulated	2.03437	0.365	0.071	5.92303e-86	1.4204e-81
XRN1	Up-regulated	0.560341	0.491	0.122	1.19207e-85	2.8587e-81
AIM2	Up-regulated	0.628314	0.427	0.089	1.43916e-85	3.45125e-81
PARP1	Up-regulated	0.749587	0.704	0.375	2.16013e-85	5.18021e-81
MAN2A1	Up-regulated	0.540305	0.483	0.128	2.67712e-85	6.42e-81
ERP29	Up-regulated	0.861289	0.918	0.804	2.86375e-85	6.86755e-81
AC007388.1	Up-regulated	0.305867	0.244	0	3.70214e-85	8.8781e-81
ANXA5	Up-regulated	0.696457	0.738	0.419	5.41883e-85	1.29949e-80
UBE2G2	Up-regulated	0.565478	0.494	0.142	5.79287e-85	1.38919e-80
SRSF10	Up-regulated	0.719365	0.655	0.289	7.50573e-85	1.79995e-80
AHNAK	Up-regulated	1.65717	0.589	0.353	8.48066e-85	2.03375e-80
SECISBP2	Up-regulated	0.56262	0.547	0.185	8.91516e-85	2.13794e-80
MRPL58	Up-regulated	0.253499	0.243	0	1.65229e-84	3.96235e-80
KMT2A	Up-regulated	0.64716	0.553	0.186	1.79352e-84	4.30103e-80
SRSF3	Up-regulated	0.841458	0.859	0.615	2.31016e-84	5.54e-80
NUCKS1	Up-regulated	0.754535	0.623	0.256	3.11637e-84	7.47336e-80
RHOB	Up-regulated	1.28216	0.698	0.404	3.50131e-84	8.39649e-80
YY1	Up-regulated	0.534771	0.538	0.18	3.67953e-84	8.82387e-80
CXXC5	Up-regulated	0.588192	0.592	0.238	4.26314e-84	1.02234e-79
C19orf53	Up-regulated	0.673914	0.857	0.65	7.23848e-84	1.73586e-79
HDGF	Up-regulated	0.540471	0.462	0.116	1.0224e-83	2.45183e-79
G3BP1	Up-regulated	0.554549	0.467	0.125	1.14263e-83	2.74013e-79
PSME2	Up-regulated	0.731382	0.818	0.584	1.20657e-83	2.89348e-79
PABPN1	Up-regulated	0.55984	0.534	0.176	1.58465e-83	3.80016e-79
WASHC4	Up-regulated	0.302737	0.24	0	1.65419e-83	3.96691e-79
MRPL41	Up-regulated	0.695723	0.754	0.445	1.88422e-83	4.51854e-79
ANKRD11	Up-regulated	0.791781	0.573	0.23	3.47109e-83	8.32402e-79
FUS	Up-regulated	0.897963	0.742	0.439	3.50862e-83	8.41402e-79
SRP14	Up-regulated	0.746399	0.93	0.837	4.40469e-83	1.05629e-78
CD320	Up-regulated	0.671268	0.582	0.233	4.40728e-83	1.05691e-78
ARF1	Up-regulated	0.716612	0.896	0.719	4.66214e-83	1.11803e-78
ST3GAL6	Up-regulated	0.586511	0.422	0.074	6.80255e-83	1.63132e-78
ZFAND5	Up-regulated	0.805739	0.611	0.282	9.57041e-83	2.29508e-78
TCEAL9	Up-regulated	0.437949	0.238	0	1.10757e-82	2.65607e-78
MED13L	Up-regulated	0.56223	0.501	0.151	1.20431e-82	2.88805e-78
ARID4B	Up-regulated	0.713651	0.579	0.225	1.37399e-82	3.29496e-78
SF3B1	Up-regulated	0.6538	0.658	0.301	2.01842e-82	4.84036e-78
OXR1	Up-regulated	0.577996	0.518	0.167	2.28152e-82	5.47131e-78
TLK1	Up-regulated	0.598249	0.569	0.208	4.04931e-82	9.71065e-78
AC103591.3	Up-regulated	0.479552	0.236	0	5.16603e-82	1.23887e-77
UBE2B	Up-regulated	0.591097	0.714	0.378	5.40305e-82	1.29571e-77
PRPF40A	Up-regulated	0.576914	0.588	0.224	6.51027e-82	1.56123e-77
SETBP1	Up-regulated	0.486511	0.327	0.031	6.99701e-82	1.67795e-77
PRKDC	Up-regulated	0.584361	0.454	0.116	7.47455e-82	1.79247e-77
MT-ND4L	Up-regulated	0.782706	0.863	0.635	7.72757e-82	1.85315e-77
SREK1	Up-regulated	0.622229	0.574	0.212	1.10517e-81	2.6503e-77
PTEN	Up-regulated	0.467004	0.42	0.084	1.20881e-81	2.89884e-77
PCBP2	Up-regulated	0.773858	0.846	0.626	1.28227e-81	3.07502e-77
NSA2	Up-regulated	0.662219	0.689	0.372	1.38632e-81	3.32454e-77
SRPRB	Up-regulated	0.594543	0.763	0.468	1.48981e-81	3.57271e-77
EIF2AK2	Up-regulated	0.629453	0.476	0.132	1.54846e-81	3.71336e-77
AL031777.3	Up-regulated	0.607116	0.235	0	2.02908e-81	4.86594e-77
NR3C1	Up-regulated	0.585921	0.537	0.186	2.1589e-81	5.17726e-77
RASSF6	Up-regulated	0.502474	0.294	0.015	3.01574e-81	7.23204e-77
CYHR1	Up-regulated	0.555355	0.582	0.212	3.13127e-81	7.50911e-77
WHRN	Up-regulated	0.474304	0.234	0	3.36322e-81	8.06533e-77
HNRNPR	Up-regulated	0.596654	0.639	0.294	4.58868e-81	1.10041e-76
IRF2BP2	Up-regulated	0.894975	0.633	0.331	5.81391e-81	1.39423e-76
TTC14	Up-regulated	0.603413	0.531	0.179	5.93589e-81	1.42348e-76
SLC44A1	Up-regulated	0.70963	0.61	0.278	7.67339e-81	1.84015e-76
MYCBP2	Up-regulated	0.65768	0.577	0.225	8.54406e-81	2.04895e-76
MYEOV	Up-regulated	0.305724	0.255	0.009	1.1723e-80	2.81129e-76
IGF1	Up-regulated	0.680957	0.47	0.118	1.28859e-80	3.09017e-76
AL133467.1	Up-regulated	0.375665	0.233	0	1.31614e-80	3.15623e-76
PPA1	Up-regulated	0.709113	0.733	0.461	2.13279e-80	5.11464e-76
AC008105.3	Up-regulated	0.392259	0.232	0	3.40868e-80	8.17436e-76
EIF2S3	Up-regulated	0.603819	0.572	0.235	3.5986e-80	8.6298e-76
YWHAZ	Up-regulated	0.703352	0.801	0.516	3.74272e-80	8.97543e-76
LDHB	Up-regulated	0.777762	0.818	0.6	4.37995e-80	1.05036e-75
TRIM28	Up-regulated	0.48118	0.442	0.1	4.52095e-80	1.08417e-75
PARP14	Up-regulated	0.569665	0.38	0.07	4.55049e-80	1.09125e-75
PIP4P2	Up-regulated	0.272915	0.231	0	5.04193e-80	1.20911e-75
GOLGA4	Up-regulated	0.729114	0.64	0.295	5.85788e-80	1.40478e-75
PTGES3	Up-regulated	0.648136	0.812	0.558	9.20651e-80	2.20781e-75
BRD2	Up-regulated	0.732612	0.74	0.429	9.40213e-80	2.25472e-75
LINC00513	Up-regulated	0.304296	0.23	0	1.2794e-79	3.06812e-75
RBM39	Up-regulated	0.770593	0.899	0.711	1.82681e-79	4.38088e-75
SEC31A	Up-regulated	0.610694	0.625	0.276	1.98357e-79	4.75681e-75
RNF19A	Up-regulated	0.562955	0.468	0.135	2.84107e-79	6.81317e-75
MFSD14C	Up-regulated	0.329542	0.229	0	3.36525e-79	8.0702e-75
CCL3	Up-regulated	2.40323	0.473	0.219	3.61839e-79	8.67727e-75
PPIB	Up-regulated	1.03961	0.949	0.906	3.88336e-79	9.31268e-75
UBE2H	Up-regulated	0.58404	0.59	0.231	4.87767e-79	1.16971e-74
WAC	Up-regulated	0.529609	0.571	0.212	5.11708e-79	1.22713e-74
DRAP1	Up-regulated	0.688329	0.776	0.484	6.72235e-79	1.61209e-74
TENT2	Up-regulated	0.280215	0.228	0	7.20724e-79	1.72837e-74
DTWD1	Up-regulated	0.507942	0.473	0.126	7.30493e-79	1.75179e-74
MBNL1	Up-regulated	0.6526	0.616	0.267	8.38152e-79	2.00997e-74
WASHC1	Up-regulated	0.287656	0.228	0	8.51775e-79	2.04264e-74
SPEN	Up-regulated	0.54064	0.401	0.078	8.89431e-79	2.13295e-74
EEF1AKMT2	Up-regulated	0.25236	0.228	0	1.21184e-78	2.90612e-74
SAP30	Up-regulated	0.382555	0.299	0.023	1.74889e-78	4.194e-74
GSPT1	Up-regulated	0.518944	0.544	0.19	2.02261e-78	4.85042e-74
KCNN3	Up-regulated	0.514262	0.4	0.068	2.17531e-78	5.21662e-74
RRBP1	Up-regulated	1.01854	0.73	0.462	2.29365e-78	5.5004e-74
CYTIP	Up-regulated	0.708537	0.779	0.493	2.4962e-78	5.98613e-74
DNAJC21	Up-regulated	0.453414	0.463	0.119	2.55615e-78	6.1299e-74
BMP6	Up-regulated	0.274593	0.227	0	3.17762e-78	7.62026e-74
MBD4	Up-regulated	0.573159	0.505	0.166	3.22523e-78	7.73441e-74
PDCD7	Up-regulated	0.391295	0.339	0.044	3.74433e-78	8.97927e-74
PGK1	Up-regulated	0.57908	0.727	0.401	3.935e-78	9.43653e-74
SMARCA5	Up-regulated	0.532267	0.522	0.16	4.24278e-78	1.01746e-73
STAT1	Up-regulated	0.669882	0.452	0.122	4.45857e-78	1.06921e-73
RAB21	Up-regulated	0.476921	0.447	0.105	4.54478e-78	1.08988e-73
RPL18	Up-regulated	1.10495	0.976	0.974	5.5253e-78	1.32502e-73
SUGP2	Up-regulated	0.469336	0.401	0.078	5.89175e-78	1.4129e-73
ATM	Up-regulated	0.607263	0.563	0.203	1.31441e-77	3.15208e-73
SMIM29	Up-regulated	0.281294	0.225	0	1.5604e-77	3.74199e-73
CASC4	Up-regulated	0.481087	0.527	0.177	1.7049e-77	4.08852e-73
GADD45GIP1	Up-regulated	0.632548	0.804	0.539	1.94558e-77	4.6657e-73
ZC3H15	Up-regulated	0.538105	0.668	0.314	2.32287e-77	5.57049e-73
SMG1	Up-regulated	0.552486	0.422	0.1	4.18144e-77	1.00275e-72
AL365361.1	Up-regulated	0.26853	0.224	0	4.47142e-77	1.07229e-72
KHDRBS1	Up-regulated	0.601847	0.57	0.238	5.11947e-77	1.2277e-72
CNOT9	Up-regulated	0.277289	0.223	0	6.11889e-77	1.46737e-72
HINT1	Up-regulated	1.05367	0.92	0.865	6.51841e-77	1.56318e-72
MRE11	Up-regulated	0.27561	0.223	0	7.22385e-77	1.73235e-72
RPL29	Up-regulated	1.05377	0.976	0.969	7.30222e-77	1.75115e-72
CHD4	Up-regulated	0.596576	0.473	0.137	8.74232e-77	2.0965e-72
ARIH1	Up-regulated	0.475926	0.432	0.097	1.03795e-76	2.4891e-72
Z93930.2	Up-regulated	0.446776	0.222	0	1.51004e-76	3.62122e-72
CREBZF	Up-regulated	0.532034	0.462	0.118	1.79972e-76	4.3159e-72
KDM2A	Up-regulated	0.533269	0.511	0.148	1.86387e-76	4.46974e-72
TCF3	Up-regulated	0.497262	0.466	0.121	2.00824e-76	4.81595e-72
TRA2A	Up-regulated	0.629405	0.608	0.257	2.12503e-76	5.09604e-72
MAN1A1	Up-regulated	0.689149	0.642	0.318	2.16778e-76	5.19854e-72
AC073111.5	Up-regulated	0.27246	0.222	0	2.26444e-76	5.43036e-72
JMY	Up-regulated	0.495898	0.409	0.09	3.92205e-76	9.40547e-72
DARS	Up-regulated	0.520711	0.55	0.206	5.05601e-76	1.21248e-71
LSAMP	Up-regulated	0.376126	0.221	0	5.47717e-76	1.31348e-71
ATXN1	Up-regulated	0.531918	0.471	0.137	6.45595e-76	1.5482e-71
RPSA	Up-regulated	1.00606	0.958	0.926	7.5478e-76	1.81004e-71
CCNI	Up-regulated	0.700629	0.842	0.628	8.40566e-76	2.01576e-71
BHLHE41	Up-regulated	0.604173	0.509	0.169	1.06495e-75	2.55386e-71
VPS13C	Up-regulated	0.582885	0.416	0.092	1.26246e-75	3.02752e-71
RB1CC1	Up-regulated	0.576547	0.521	0.188	1.36118e-75	3.26425e-71
ACTR3	Up-regulated	0.589984	0.656	0.326	1.4446e-75	3.4643e-71
UBXN4	Up-regulated	0.625428	0.782	0.522	1.47147e-75	3.52873e-71
NKAPD1	Up-regulated	0.264656	0.219	0	1.68011e-75	4.02907e-71
AC097376.2	Up-regulated	0.298615	0.219	0	3.0786e-75	7.3828e-71
SUMO2	Up-regulated	0.728341	0.876	0.712	5.20933e-75	1.24925e-70
ENDOG	Up-regulated	0.31989	0.299	0.022	5.28614e-75	1.26767e-70
ID1	Up-regulated	1.24525	0.399	0.122	7.45391e-75	1.78752e-70
FAM162A	Up-regulated	0.48708	0.562	0.222	2.06875e-74	4.96108e-70
UTRN	Up-regulated	0.54944	0.417	0.094	2.36958e-74	5.6825e-70
RNMT	Up-regulated	0.735055	0.549	0.219	3.28419e-74	7.87582e-70
SPCS2	Up-regulated	0.740173	0.956	0.946	5.91513e-74	1.41851e-69
ARPC5	Up-regulated	0.667617	0.635	0.315	1.05309e-73	2.52542e-69
GAPDH	Up-regulated	0.668445	0.927	0.817	1.08818e-73	2.60957e-69
MAT2A	Up-regulated	0.5249	0.429	0.115	1.20025e-73	2.87832e-69
STT3A	Up-regulated	0.516626	0.545	0.196	1.25385e-73	3.00687e-69
FOSB	Up-regulated	1.19796	0.889	0.75	1.3318e-73	3.19379e-69
C11orf58	Up-regulated	0.609325	0.815	0.571	1.60777e-73	3.85559e-69
PGGHG	Up-regulated	0.340214	0.214	0	1.81868e-73	4.36137e-69
CAST	Up-regulated	0.585498	0.654	0.333	2.53044e-73	6.06826e-69
SCAF11	Up-regulated	0.588414	0.621	0.272	2.71621e-73	6.51373e-69
ZNRF2	Up-regulated	0.29583	0.273	0.013	2.7385e-73	6.5672e-69
CASP1	Up-regulated	0.418691	0.406	0.089	3.85206e-73	9.23762e-69
DENND2C	Up-regulated	0.421868	0.268	0.02	4.44633e-73	1.06627e-68
BST2	Up-regulated	0.920148	0.848	0.677	4.57447e-73	1.097e-68
PIP4P1	Up-regulated	0.261408	0.213	0	4.86584e-73	1.16688e-68
ILF3	Up-regulated	0.565353	0.554	0.218	5.25446e-73	1.26007e-68
VIM	Up-regulated	1.52254	0.898	0.823	5.32577e-73	1.27717e-68
AC084033.3	Up-regulated	0.257661	0.213	0	6.05408e-73	1.45183e-68
GPR160	Up-regulated	0.649073	0.577	0.257	7.1625e-73	1.71764e-68
SMARCC1	Up-regulated	0.530209	0.403	0.102	7.68131e-73	1.84205e-68
ATP6V0E1	Up-regulated	1.03181	0.879	0.757	1.1369e-72	2.7264e-68
SNRPD3	Up-regulated	0.569537	0.634	0.304	1.1602e-72	2.78229e-68
HSD17B12	Up-regulated	0.462361	0.517	0.185	1.16529e-72	2.79449e-68
RIF1	Up-regulated	0.569513	0.383	0.084	1.22815e-72	2.94523e-68
CEBPB	Up-regulated	0.74996	0.572	0.238	1.32211e-72	3.17054e-68
KPNA4	Up-regulated	0.406527	0.369	0.061	1.86664e-72	4.47639e-68
OCIAD1	Up-regulated	0.536054	0.731	0.436	1.93815e-72	4.64787e-68
RRP36	Up-regulated	0.340929	0.342	0.049	2.3553e-72	5.64825e-68
CDYL	Up-regulated	0.422438	0.321	0.041	2.98263e-72	7.15263e-68
DNAJB14	Up-regulated	0.474072	0.44	0.116	3.03144e-72	7.26969e-68
LPIN1	Up-regulated	0.558956	0.444	0.125	3.83522e-72	9.19723e-68
FAM50A	Up-regulated	0.5782	0.507	0.179	4.70072e-72	1.12728e-67
RNASEH2C	Up-regulated	0.610086	0.734	0.461	1.1056e-71	2.65133e-67
TIPARP	Up-regulated	0.569624	0.398	0.094	1.18471e-71	2.84106e-67
HSPA5	Up-regulated	0.969593	0.929	0.83	1.32975e-71	3.18888e-67
KMT2C	Up-regulated	0.542401	0.49	0.157	1.51657e-71	3.63689e-67
TUBB4B	Up-regulated	0.876859	0.693	0.407	1.52308e-71	3.6525e-67
SON	Up-regulated	0.644078	0.833	0.557	1.6652e-71	3.99331e-67
OLA1	Up-regulated	0.42613	0.46	0.137	1.66703e-71	3.99771e-67
KPNB1	Up-regulated	0.570258	0.511	0.19	1.73899e-71	4.17027e-67
TMEM87A	Up-regulated	0.477542	0.459	0.134	2.47884e-71	5.9445e-67
KMT2E	Up-regulated	0.607454	0.715	0.397	3.59348e-71	8.61752e-67
ATP8B2	Up-regulated	0.418478	0.336	0.052	3.89494e-71	9.34044e-67
C2orf88	Up-regulated	0.532538	0.534	0.203	4.36376e-71	1.04647e-66
RAPGEF2	Up-regulated	0.488283	0.425	0.097	4.48457e-71	1.07544e-66
CD2AP	Up-regulated	0.438218	0.353	0.067	4.73666e-71	1.1359e-66
KLHL24	Up-regulated	0.472811	0.438	0.118	5.86776e-71	1.40715e-66
MEIS2	Up-regulated	0.371144	0.207	0	7.28261e-71	1.74644e-66
CELF1	Up-regulated	0.463259	0.426	0.113	9.02216e-71	2.16361e-66
EIF4G3	Up-regulated	0.368062	0.34	0.047	9.67267e-71	2.3196e-66
NSMCE3	Up-regulated	0.441478	0.437	0.113	9.75432e-71	2.33918e-66
CNPY3	Up-regulated	0.679878	0.562	0.243	1.2559e-70	3.01178e-66
MZT2A	Up-regulated	0.607289	0.726	0.423	1.38502e-70	3.32142e-66
AKAP9	Up-regulated	0.675059	0.726	0.429	1.39802e-70	3.35258e-66
ATF3	Up-regulated	1.22195	0.526	0.243	1.45349e-70	3.48562e-66
RAB3GAP2	Up-regulated	0.38718	0.314	0.039	1.63057e-70	3.91026e-66
NDUFS6	Up-regulated	0.572131	0.813	0.574	1.74531e-70	4.18543e-66
DKC1	Up-regulated	0.506527	0.436	0.131	2.07202e-70	4.9689e-66
SMAD5	Up-regulated	0.431703	0.33	0.045	2.53356e-70	6.07572e-66
EIF3K	Up-regulated	0.657647	0.871	0.724	3.31721e-70	7.955e-66
ZNF791	Up-regulated	0.560512	0.532	0.192	3.34526e-70	8.02227e-66
ZNF37A	Up-regulated	0.468834	0.4	0.096	3.38443e-70	8.1162e-66
CASP8	Up-regulated	0.536932	0.398	0.096	3.50534e-70	8.40616e-66
COPB1	Up-regulated	0.466547	0.505	0.167	5.22879e-70	1.25392e-65
PHF3	Up-regulated	0.492835	0.473	0.147	8.0966e-70	1.94165e-65
TAP1	Up-regulated	0.56655	0.591	0.238	8.24119e-70	1.97632e-65
SHLD2	Up-regulated	0.258433	0.204	0	9.44795e-70	2.26571e-65
PKN1	Up-regulated	0.403142	0.395	0.081	1.02498e-69	2.45801e-65
MCL1	Up-regulated	0.886389	0.904	0.719	1.36797e-69	3.28052e-65
COX20	Up-regulated	0.512303	0.557	0.206	1.42476e-69	3.41673e-65
DYNC1H1	Up-regulated	0.475297	0.389	0.093	1.46858e-69	3.52179e-65
SLTM	Up-regulated	0.535076	0.589	0.251	1.66188e-69	3.98536e-65
RSL24D1	Up-regulated	0.807772	0.783	0.58	2.06676e-69	4.95629e-65
ATXN7L3B	Up-regulated	0.43153	0.368	0.074	3.19448e-69	7.66069e-65
NOL7	Up-regulated	0.568329	0.71	0.414	4.37126e-69	1.04827e-64
SNRPE	Up-regulated	0.654286	0.768	0.509	4.69056e-69	1.12484e-64
RPL7L1	Up-regulated	0.473359	0.497	0.18	6.07802e-69	1.45757e-64
SRM	Up-regulated	0.824967	0.76	0.529	9.90656e-69	2.37569e-64
CIP2A	Up-regulated	0.331848	0.201	0	1.11007e-68	2.66205e-64
UQCRH	Up-regulated	0.983169	0.898	0.804	1.20923e-68	2.89986e-64
CUL3	Up-regulated	0.437869	0.413	0.106	1.3317e-68	3.19356e-64
ATP11B	Up-regulated	0.449429	0.4	0.093	1.37497e-68	3.29731e-64
ATP2A2	Up-regulated	0.450144	0.434	0.109	1.51198e-68	3.62587e-64
NDUFB5	Up-regulated	0.541722	0.669	0.365	1.83906e-68	4.41024e-64
IDS	Up-regulated	0.770113	0.678	0.376	1.92701e-68	4.62117e-64
MAGEA1	Up-regulated	0.428713	0.2	0	2.44461e-68	5.86242e-64
PRKD3	Up-regulated	0.561179	0.453	0.151	2.96145e-68	7.10185e-64
EIF3G	Up-regulated	0.767148	0.797	0.599	2.99998e-68	7.19425e-64
CAPRIN1	Up-regulated	0.400682	0.424	0.108	3.30698e-68	7.93047e-64
ZNF787	Up-regulated	0.27683	0.273	0.017	4.1444e-68	9.93869e-64
SEL1L	Up-regulated	0.831365	0.726	0.467	5.9205e-68	1.41979e-63
SMARCA4	Up-regulated	0.417097	0.389	0.086	6.37159e-68	1.52797e-63
AC091271.1	Up-regulated	0.430369	0.199	0	6.78869e-68	1.628e-63
EIF3M	Up-regulated	0.686062	0.702	0.449	6.9526e-68	1.6673e-63
MAZ	Up-regulated	0.466549	0.45	0.14	7.40567e-68	1.77595e-63
DYNLL1	Up-regulated	0.693505	0.885	0.772	7.63196e-68	1.83022e-63
MX1	Up-regulated	0.673243	0.41	0.11	8.31487e-68	1.99399e-63
GALNT2	Up-regulated	0.657634	0.507	0.212	1.29269e-67	3.10001e-63
FOXN3	Up-regulated	0.535748	0.549	0.228	1.31568e-67	3.15514e-63
ARHGAP4	Up-regulated	0.52573	0.429	0.125	1.34713e-67	3.23056e-63
CALR	Up-regulated	0.634712	0.92	0.81	1.54373e-67	3.70202e-63
SP110	Up-regulated	0.420645	0.334	0.06	1.65141e-67	3.96025e-63
TXNL1	Up-regulated	0.529022	0.664	0.369	2.31895e-67	5.56107e-63
STAG2	Up-regulated	0.504544	0.41	0.106	2.99451e-67	7.18114e-63
RSF1	Up-regulated	0.507052	0.529	0.205	3.32155e-67	7.96542e-63
AC016831.1	Up-regulated	0.268639	0.197	0	3.33509e-67	7.99788e-63
GAS2	Up-regulated	0.312621	0.197	0	4.20679e-67	1.00883e-62
REPIN1	Up-regulated	0.468893	0.441	0.134	4.28266e-67	1.02703e-62
TGOLN2	Up-regulated	0.452294	0.517	0.186	5.55217e-67	1.33147e-62
CPNE5	Up-regulated	0.574797	0.52	0.215	5.85069e-67	1.40305e-62
CBR1	Up-regulated	0.450145	0.412	0.11	1.15467e-66	2.76901e-62
DDX6	Up-regulated	0.573089	0.633	0.305	1.19536e-66	2.86659e-62
MRPL14	Up-regulated	0.564531	0.587	0.278	1.22135e-66	2.92892e-62
BAZ2B	Up-regulated	0.476217	0.412	0.11	1.38873e-66	3.33032e-62
CADM1	Up-regulated	0.578029	0.323	0.06	1.47723e-66	3.54255e-62
MINDY3	Up-regulated	0.268644	0.195	0	1.6325e-66	3.91489e-62
UHMK1	Up-regulated	0.395854	0.363	0.073	1.75076e-66	4.1985e-62
PDIA2	Up-regulated	1.54826	0.195	0	2.05814e-66	4.93562e-62
FAM13A	Up-regulated	0.452943	0.34	0.058	2.34653e-66	5.6272e-62
KMT2B	Up-regulated	0.346971	0.271	0.025	2.3677e-66	5.67798e-62
LYPLAL1	Up-regulated	0.396277	0.375	0.086	2.50103e-66	5.99772e-62
COPRS	Up-regulated	0.346161	0.363	0.065	2.50754e-66	6.01334e-62
CCT2	Up-regulated	0.487683	0.537	0.217	2.73299e-66	6.55397e-62
IARS	Up-regulated	0.516652	0.479	0.157	2.81057e-66	6.74003e-62
CCT4	Up-regulated	0.50784	0.603	0.283	3.05364e-66	7.32294e-62
GSTO1	Up-regulated	0.545446	0.573	0.257	3.06225e-66	7.34357e-62
CNOT2	Up-regulated	0.456766	0.446	0.131	3.22934e-66	7.74427e-62
EIF3E	Up-regulated	0.822503	0.84	0.67	3.36352e-66	8.06606e-62
SUB1	Up-regulated	0.592632	0.964	0.94	3.92682e-66	9.41692e-62
SSB	Up-regulated	0.506629	0.596	0.273	4.03081e-66	9.6663e-62
TMF1	Up-regulated	0.5043	0.523	0.205	4.82567e-66	1.15724e-61
C19orf24	Up-regulated	0.616604	0.717	0.468	4.92259e-66	1.18049e-61
CBX4	Up-regulated	0.434871	0.397	0.089	5.34382e-66	1.2815e-61
BAZ2A	Up-regulated	0.468451	0.468	0.156	6.28578e-66	1.50739e-61
EP300	Up-regulated	0.400476	0.371	0.08	8.02106e-66	1.92353e-61
SEC14L1	Up-regulated	0.570505	0.739	0.458	8.99917e-66	2.15809e-61
PGRMC2	Up-regulated	0.442162	0.559	0.231	9.63723e-66	2.3111e-61
DHX9	Up-regulated	0.472184	0.425	0.122	1.10327e-65	2.64574e-61
MLEC	Up-regulated	0.546404	0.724	0.442	1.16266e-65	2.78818e-61
SCYL2	Up-regulated	0.459752	0.301	0.045	1.17095e-65	2.80807e-61
TMCO1	Up-regulated	0.712657	0.803	0.567	1.269e-65	3.0432e-61
CFLAR	Up-regulated	0.795003	0.794	0.577	1.38644e-65	3.32482e-61
ERGIC1	Up-regulated	0.513578	0.569	0.259	2.88095e-65	6.9088e-61
CSK	Up-regulated	0.468038	0.424	0.115	4.3583e-65	1.04516e-60
CTAG2	Up-regulated	0.569379	0.191	0	4.70375e-65	1.12801e-60
RABGAP1L	Up-regulated	0.455168	0.419	0.122	5.39499e-65	1.29377e-60
ZNF644	Up-regulated	0.460976	0.442	0.137	6.2845e-65	1.50709e-60
SNRNP70	Up-regulated	0.625616	0.596	0.283	6.60687e-65	1.58439e-60
PTMA	Up-regulated	0.785236	0.976	0.967	1.06751e-64	2.56e-60
TMEM50A	Up-regulated	0.504684	0.718	0.426	1.39631e-64	3.3485e-60
ZFAND6	Up-regulated	0.550259	0.61	0.299	1.48272e-64	3.55571e-60
FCHSD2	Up-regulated	0.487341	0.399	0.106	2.76085e-64	6.62079e-60
MRPL34	Up-regulated	0.555566	0.611	0.331	2.88018e-64	6.90697e-60
RICTOR	Up-regulated	0.496577	0.46	0.145	2.92162e-64	7.00633e-60
VDAC2	Up-regulated	0.530043	0.715	0.448	3.50288e-64	8.40026e-60
SEC61B	Up-regulated	0.575385	0.96	0.92	3.53528e-64	8.47796e-60
JAK1	Up-regulated	0.505259	0.565	0.249	3.96651e-64	9.5121e-60
IPO7	Up-regulated	0.371123	0.365	0.073	4.58023e-64	1.09839e-59
BTBD3	Up-regulated	0.308565	0.221	0.007	4.92325e-64	1.18064e-59
PRPF4B	Up-regulated	0.53861	0.47	0.156	4.94386e-64	1.18559e-59
TMBIM4	Up-regulated	0.560299	0.796	0.584	5.71119e-64	1.3696e-59
PHACTR1	Up-regulated	1.06657	0.402	0.124	6.39001e-64	1.53239e-59
SMAP2	Up-regulated	0.67303	0.505	0.227	6.58074e-64	1.57813e-59
PTBP1	Up-regulated	0.50135	0.515	0.205	1.0753e-63	2.57867e-59
PSMA7	Up-regulated	1.21252	0.804	0.589	1.23564e-63	2.96318e-59
SUCO	Up-regulated	0.419187	0.39	0.108	1.39951e-63	3.35617e-59
METTL7A	Up-regulated	0.658946	0.552	0.235	1.47237e-63	3.53089e-59
EEF1E1	Up-regulated	0.45646	0.513	0.19	1.5944e-63	3.82353e-59
GAB1	Up-regulated	0.450311	0.403	0.102	1.60621e-63	3.85186e-59
DDHD1	Up-regulated	0.454776	0.363	0.077	1.7252e-63	4.13721e-59
HRAS	Up-regulated	0.285117	0.267	0.032	2.2585e-63	5.4161e-59
RPS11	Up-regulated	0.820995	0.976	0.965	2.55599e-63	6.12952e-59
PGP	Up-regulated	0.430577	0.403	0.105	2.58748e-63	6.20504e-59
IGHD	Up-regulated	4.17559	0.236	0.054	2.67122e-63	6.40584e-59
AP001160.1	Up-regulated	0.480862	0.187	0	2.70163e-63	6.47878e-59
GANAB	Up-regulated	0.451286	0.516	0.198	3.20617e-63	7.68872e-59
MRPL40	Up-regulated	0.482701	0.671	0.382	3.58885e-63	8.60642e-59
SRSF4	Up-regulated	0.517696	0.589	0.26	3.62707e-63	8.69807e-59
SUZ12	Up-regulated	0.375711	0.366	0.07	5.14365e-63	1.2335e-58
PRRC2A	Up-regulated	0.400737	0.348	0.067	5.32473e-63	1.27692e-58
SLC2A4RG	Up-regulated	0.37077	0.333	0.073	5.50781e-63	1.32083e-58
SNHG7	Up-regulated	0.567443	0.444	0.164	5.62279e-63	1.3484e-58
ESRRA	Up-regulated	0.352186	0.301	0.044	6.1693e-63	1.47946e-58
FAM133A	Up-regulated	0.296005	0.186	0	6.2962e-63	1.50989e-58
TENT4A	Up-regulated	0.268222	0.185	0	1.16611e-62	2.79645e-58
MAP3K1	Up-regulated	0.453282	0.389	0.089	1.1666e-62	2.79763e-58
PIGP	Up-regulated	0.489955	0.619	0.328	1.27065e-62	3.04714e-58
RCOR3	Up-regulated	0.403535	0.308	0.045	1.35878e-62	3.2585e-58
DLG1	Up-regulated	0.456286	0.438	0.129	1.48904e-62	3.57087e-58
NFATC2IP	Up-regulated	0.491011	0.395	0.096	1.60812e-62	3.85643e-58
RNF7	Up-regulated	0.490498	0.664	0.371	1.79378e-62	4.30166e-58
SLC35E1	Up-regulated	0.346012	0.344	0.062	2.16293e-62	5.18693e-58
THOC2	Up-regulated	0.5156	0.504	0.201	2.5066e-62	6.01107e-58
CRNDE	Up-regulated	0.403531	0.342	0.064	2.84296e-62	6.81771e-58
HGF	Up-regulated	0.392027	0.225	0.009	3.56299e-62	8.54442e-58
ARHGEF12	Up-regulated	0.419246	0.346	0.074	4.25526e-62	1.02045e-57
PDCD4	Up-regulated	0.683668	0.619	0.343	4.95689e-62	1.18871e-57
LRRC58	Up-regulated	0.418104	0.353	0.065	5.22768e-62	1.25365e-57
NAP1L1	Up-regulated	0.855617	0.802	0.576	5.45003e-62	1.30697e-57
MSRB2	Up-regulated	0.343807	0.406	0.108	6.11738e-62	1.46701e-57
ARPP19	Up-regulated	0.472777	0.526	0.209	6.47316e-62	1.55233e-57
CCT6A	Up-regulated	0.440994	0.491	0.186	7.47756e-62	1.79319e-57
KIAA0040	Up-regulated	0.386543	0.403	0.105	7.83767e-62	1.87955e-57
SMCHD1	Up-regulated	0.653711	0.561	0.254	1.03296e-61	2.47714e-57
BRD4	Up-regulated	0.462088	0.498	0.185	1.03937e-61	2.49252e-57
MAP4K3	Up-regulated	0.33963	0.249	0.022	1.09905e-61	2.63562e-57
EIF4G2	Up-regulated	0.532576	0.794	0.547	1.20842e-61	2.8979e-57
CALU	Up-regulated	0.489759	0.611	0.327	1.29629e-61	3.10864e-57
DUT	Up-regulated	0.72347	0.705	0.443	1.39095e-61	3.33565e-57
APEX1	Up-regulated	0.506319	0.566	0.256	1.42693e-61	3.42192e-57
STARD7	Up-regulated	0.483811	0.535	0.233	1.43775e-61	3.44787e-57
AL021453.1	Up-regulated	0.329195	0.182	0	1.51607e-61	3.63568e-57
MCTS1	Up-regulated	0.51495	0.64	0.355	1.66909e-61	4.00264e-57
TNS3	Up-regulated	0.327734	0.283	0.032	2.26527e-61	5.43234e-57
PPP1R2	Up-regulated	0.633153	0.707	0.44	2.56756e-61	6.15727e-57
FKBP5	Up-regulated	0.631803	0.344	0.093	3.60501e-61	8.64519e-57
SELPLG	Up-regulated	0.476652	0.409	0.126	3.67221e-61	8.80632e-57
CCT5	Up-regulated	0.421873	0.486	0.177	4.2506e-61	1.01934e-56
LMAN1	Up-regulated	0.676478	0.838	0.67	5.12293e-61	1.22853e-56
TSTD1	Up-regulated	0.627718	0.767	0.547	5.34656e-61	1.28216e-56
ATP6V0B	Up-regulated	0.640512	0.837	0.667	5.89911e-61	1.41466e-56
U2SURP	Up-regulated	0.533485	0.602	0.299	6.53067e-61	1.56612e-56
PURPL	Up-regulated	0.267029	0.18	0	7.86685e-61	1.88655e-56
MAN1A2	Up-regulated	0.458529	0.519	0.203	8.39705e-61	2.0137e-56
PPM1G	Up-regulated	0.492055	0.575	0.275	1.35973e-60	3.26078e-56
RPL30	Up-regulated	0.899793	0.974	0.977	1.40469e-60	3.36859e-56
GNB1	Up-regulated	0.397267	0.467	0.158	1.63604e-60	3.92339e-56
LEPROT	Up-regulated	0.421554	0.487	0.172	1.68623e-60	4.04375e-56
ERGIC2	Up-regulated	0.498079	0.713	0.455	1.8851e-60	4.52066e-56
RANBP2	Up-regulated	0.461276	0.422	0.121	2.34844e-60	5.63178e-56
RAD21	Up-regulated	0.494661	0.465	0.157	2.51202e-60	6.02407e-56
NAMPT	Up-regulated	0.765184	0.592	0.314	2.91752e-60	6.99651e-56
APPL1	Up-regulated	0.363998	0.363	0.084	3.66579e-60	8.79093e-56
SMC4	Up-regulated	0.863024	0.45	0.169	3.81914e-60	9.15867e-56
COPS2	Up-regulated	0.421719	0.438	0.147	3.98643e-60	9.55985e-56
ZNF593	Up-regulated	0.486179	0.647	0.353	4.00558e-60	9.60578e-56
MEF2D	Up-regulated	0.384873	0.381	0.089	4.3964e-60	1.0543e-55
ACBD6	Up-regulated	0.421075	0.44	0.142	4.53288e-60	1.08703e-55
FMNL1	Up-regulated	0.518889	0.473	0.174	4.91167e-60	1.17787e-55
LRRN1	Up-regulated	0.289735	0.198	0.006	5.4666e-60	1.31095e-55
MYL12A	Up-regulated	0.632709	0.846	0.645	5.77333e-60	1.3845e-55
EFHD2	Up-regulated	0.413553	0.387	0.103	6.5156e-60	1.5625e-55
OSBP	Up-regulated	0.338386	0.336	0.061	7.22695e-60	1.7331e-55
HLA-A	Up-regulated	0.810192	0.964	0.874	7.25015e-60	1.73866e-55
C1orf43	Up-regulated	0.499642	0.666	0.395	8.21865e-60	1.97091e-55
FTX	Up-regulated	0.396337	0.316	0.049	8.60507e-60	2.06358e-55
VARS	Up-regulated	0.410381	0.422	0.118	1.08208e-59	2.59494e-55
SMC3	Up-regulated	0.517396	0.459	0.161	1.28184e-59	3.07397e-55
QKI	Up-regulated	0.359408	0.347	0.068	1.32057e-59	3.16687e-55
AC060780.1	Up-regulated	0.252135	0.176	0	1.37845e-59	3.30566e-55
AL662844.4	Up-regulated	0.293832	0.176	0	1.61245e-59	3.86681e-55
CFAP97	Up-regulated	0.401079	0.427	0.137	1.77522e-59	4.25716e-55
BANF1	Up-regulated	0.553113	0.681	0.413	1.8543e-59	4.44679e-55
UBE2Q1	Up-regulated	0.331981	0.331	0.068	1.94051e-59	4.65354e-55
CERS2	Up-regulated	0.403606	0.466	0.172	2.15694e-59	5.17256e-55
AES	Up-regulated	0.583156	0.641	0.343	2.24173e-59	5.3759e-55
NR4A1	Up-regulated	0.705235	0.41	0.135	2.46485e-59	5.91095e-55
DAZAP1	Up-regulated	0.438458	0.516	0.206	2.50703e-59	6.01211e-55
ARL6IP4	Up-regulated	0.552419	0.882	0.692	2.55759e-59	6.13336e-55
MLLT3	Up-regulated	0.496007	0.454	0.158	2.72496e-59	6.53473e-55
TSPAN3	Up-regulated	0.427721	0.538	0.235	3.00185e-59	7.19874e-55
XIAP	Up-regulated	0.40577	0.384	0.096	3.59747e-59	8.6271e-55
MRPL3	Up-regulated	0.404792	0.522	0.219	4.06056e-59	9.73764e-55
BRK1	Up-regulated	0.627451	0.794	0.586	4.08544e-59	9.7973e-55
EDEM3	Up-regulated	0.402618	0.34	0.062	4.21856e-59	1.01165e-54
CCNY	Up-regulated	0.295948	0.305	0.052	4.99877e-59	1.19875e-54
KIAA1217	Up-regulated	0.330244	0.226	0.01	5.5888e-59	1.34025e-54
CSNK1A1	Up-regulated	0.47319	0.591	0.288	7.81141e-59	1.87325e-54
CLTC	Up-regulated	0.398536	0.402	0.115	7.92552e-59	1.90062e-54
DNAJC10	Up-regulated	0.509101	0.598	0.297	9.79735e-59	2.3495e-54
DBI	Up-regulated	0.615356	0.801	0.593	1.01581e-58	2.43601e-54
PA2G4	Up-regulated	0.494905	0.626	0.328	1.17543e-58	2.81879e-54
GATAD1	Up-regulated	0.311517	0.261	0.029	1.22706e-58	2.94262e-54
B3GAT3	Up-regulated	0.457776	0.504	0.198	1.70741e-58	4.09455e-54
NCOA3	Up-regulated	0.566725	0.544	0.25	1.94675e-58	4.66851e-54
NFKBIA	Up-regulated	1.1904	0.916	0.783	2.01844e-58	4.84042e-54
GABPB1-AS1	Up-regulated	0.581462	0.414	0.131	2.2446e-58	5.38276e-54
TSR3	Up-regulated	0.347999	0.433	0.124	3.13541e-58	7.51903e-54
RAD23B	Up-regulated	0.398627	0.469	0.16	3.55462e-58	8.52433e-54
MIS18BP1	Up-regulated	0.528266	0.421	0.137	7.88386e-58	1.89063e-53
USP3	Up-regulated	0.512385	0.481	0.186	2.05816e-57	4.93568e-53
UBE2E3	Up-regulated	0.436475	0.581	0.279	2.29204e-57	5.49655e-53
CPNE3	Up-regulated	0.409568	0.407	0.124	2.34671e-57	5.62765e-53
MT-ND2	Up-regulated	0.733447	0.988	0.936	3.67816e-57	8.82061e-53
TRAM1	Up-regulated	0.575131	0.889	0.75	4.23162e-57	1.01479e-52
THRAP3	Up-regulated	0.432723	0.525	0.214	4.36123e-57	1.04587e-52
TIMP2	Up-regulated	0.425997	0.34	0.086	4.55554e-57	1.09246e-52
SRP72	Up-regulated	0.491713	0.726	0.474	5.46325e-57	1.31014e-52
AREG	Up-regulated	1.38865	0.393	0.169	6.04007e-57	1.44847e-52
FNBP4	Up-regulated	0.477614	0.49	0.185	6.08405e-57	1.45902e-52
ZDHHC14	Up-regulated	0.41672	0.27	0.039	6.31549e-57	1.51452e-52
MFSD12	Up-regulated	0.312135	0.308	0.052	6.91348e-57	1.65792e-52
RSL1D1	Up-regulated	0.516146	0.639	0.366	7.31283e-57	1.75369e-52
SETX	Up-regulated	0.424143	0.355	0.081	8.21947e-57	1.97111e-52
VPS13A	Up-regulated	0.521386	0.356	0.096	9.93044e-57	2.38142e-52
NIPBL	Up-regulated	0.425213	0.411	0.115	1.00595e-56	2.41237e-52
PPP1R15A	Up-regulated	0.872859	0.869	0.699	1.02059e-56	2.44748e-52
TAF7	Up-regulated	0.546584	0.68	0.408	1.27404e-56	3.05527e-52
PMEPA1	Up-regulated	0.359525	0.316	0.061	1.47109e-56	3.52783e-52
RBM25	Up-regulated	0.571051	0.643	0.343	1.50721e-56	3.61443e-52
LSM12	Up-regulated	0.33153	0.385	0.099	1.57388e-56	3.77432e-52
CDC42	Up-regulated	0.585115	0.786	0.535	1.76422e-56	4.23078e-52
RAC2	Up-regulated	0.513532	0.725	0.461	1.81685e-56	4.35699e-52
ADPGK	Up-regulated	0.433484	0.477	0.179	1.92976e-56	4.62775e-52
ATIC	Up-regulated	0.347011	0.356	0.09	1.94845e-56	4.67258e-52
POGZ	Up-regulated	0.394765	0.338	0.077	2.0062e-56	4.81107e-52
NFIL3	Up-regulated	0.305273	0.257	0.028	2.2149e-56	5.31155e-52
AC087239.1	Up-regulated	0.276657	0.167	0	2.72972e-56	6.54615e-52
CFL1	Up-regulated	0.63743	0.893	0.775	2.81961e-56	6.76171e-52
CAV1	Up-regulated	0.587032	0.474	0.198	3.35611e-56	8.0483e-52
PPP1CB	Up-regulated	0.451441	0.549	0.246	4.24302e-56	1.01752e-51
AASDHPPT	Up-regulated	0.349982	0.38	0.106	4.3108e-56	1.03377e-51
USP14	Up-regulated	0.413974	0.412	0.131	4.99276e-56	1.19731e-51
PPP1R12A	Up-regulated	0.404482	0.43	0.137	5.17463e-56	1.24093e-51
SRSF7	Up-regulated	0.903021	0.807	0.6	5.84596e-56	1.40192e-51
RBM33	Up-regulated	0.436943	0.463	0.163	6.61655e-56	1.58671e-51
NENF	Up-regulated	0.718217	0.726	0.5	6.69106e-56	1.60458e-51
RPL14	Up-regulated	0.82174	0.972	0.952	7.07215e-56	1.69597e-51
SPTBN1	Up-regulated	0.412956	0.404	0.112	7.72102e-56	1.85158e-51
CNDP2	Up-regulated	0.450305	0.474	0.192	9.45147e-56	2.26656e-51
IQGAP1	Up-regulated	0.587458	0.588	0.307	9.90749e-56	2.37591e-51
YWHAE	Up-regulated	0.508077	0.758	0.536	1.11129e-55	2.66498e-51
DOCK8	Up-regulated	0.405151	0.468	0.163	1.53667e-55	3.68508e-51
SRGAP2	Up-regulated	0.374988	0.268	0.032	1.58096e-55	3.79129e-51
PHB2	Up-regulated	0.4601	0.612	0.328	1.9692e-55	4.72233e-51
KHSRP	Up-regulated	0.328056	0.32	0.062	2.6591e-55	6.37679e-51
XPO1	Up-regulated	0.406384	0.334	0.083	2.75361e-55	6.60342e-51
ARHGAP5	Up-regulated	0.413634	0.393	0.118	2.84777e-55	6.82923e-51
SUCLG1	Up-regulated	0.40566	0.496	0.195	2.98809e-55	7.16573e-51
NDUFAB1	Up-regulated	0.467865	0.754	0.506	3.84487e-55	9.22039e-51
TFG	Up-regulated	0.446892	0.594	0.298	4.27297e-55	1.0247e-50
RPL23	Up-regulated	0.875681	0.948	0.911	4.39263e-55	1.0534e-50
GPATCH2	Up-regulated	0.394157	0.312	0.058	4.73412e-55	1.13529e-50
IMPAD1	Up-regulated	0.316678	0.351	0.08	6.663e-55	1.59785e-50
PIAS1	Up-regulated	0.421585	0.435	0.14	7.82889e-55	1.87745e-50
THUMPD3-AS1	Up-regulated	0.52897	0.468	0.177	7.97542e-55	1.91259e-50
NOP58	Up-regulated	0.470241	0.579	0.288	8.02472e-55	1.92441e-50
FBXO22	Up-regulated	0.353166	0.34	0.078	8.56254e-55	2.05338e-50
ZNF275	Up-regulated	0.409752	0.359	0.094	8.7199e-55	2.09112e-50
VPS28	Up-regulated	0.495965	0.715	0.456	1.35599e-54	3.2518e-50
VPS37B	Up-regulated	0.590302	0.6	0.32	1.35754e-54	3.25552e-50
NBEA	Up-regulated	0.338805	0.216	0.013	1.37077e-54	3.28724e-50
PPIG	Up-regulated	0.503029	0.63	0.349	1.53065e-54	3.67065e-50
TMEM203	Up-regulated	0.258587	0.271	0.035	1.55692e-54	3.73365e-50
TGFB1	Up-regulated	0.414015	0.425	0.148	1.71911e-54	4.1226e-50
NT5DC2	Up-regulated	0.53529	0.408	0.147	1.7581e-54	4.21611e-50
KIF5B	Up-regulated	0.408306	0.513	0.214	1.93244e-54	4.63418e-50
ARF6	Up-regulated	0.572066	0.652	0.372	1.97409e-54	4.73407e-50
SPPL2A	Up-regulated	0.414623	0.416	0.141	2.05657e-54	4.93186e-50
CD55	Up-regulated	0.567716	0.631	0.363	2.0845e-54	4.99884e-50
MRPL4	Up-regulated	0.422402	0.472	0.196	2.30212e-54	5.5207e-50
BMP8B	Up-regulated	0.250286	0.221	0.015	2.30792e-54	5.53463e-50
KAT6B	Up-regulated	0.44033	0.395	0.115	2.38227e-54	5.71291e-50
DDX46	Up-regulated	0.502883	0.559	0.27	2.43068e-54	5.82902e-50
PHB	Up-regulated	0.44582	0.605	0.327	2.49569e-54	5.98492e-50
PLEKHH3	Up-regulated	0.332656	0.253	0.029	2.74632e-54	6.58596e-50
TRIM38	Up-regulated	0.371504	0.315	0.057	2.79803e-54	6.70996e-50
TMEM167A	Up-regulated	0.454647	0.733	0.48	2.8096e-54	6.73769e-50
NIFK	Up-regulated	0.360061	0.39	0.115	3.97521e-54	9.53295e-50
PNPLA2	Up-regulated	0.376171	0.371	0.105	4.26324e-54	1.02237e-49
HSPA1B	Up-regulated	1.47278	0.37	0.128	5.27069e-54	1.26396e-49
USP34	Up-regulated	0.430244	0.409	0.131	5.3366e-54	1.27977e-49
YTHDF1	Up-regulated	0.282169	0.279	0.039	5.53966e-54	1.32847e-49
PPTC7	Up-regulated	0.349177	0.278	0.049	5.57065e-54	1.3359e-49
ZNF24	Up-regulated	0.348044	0.388	0.1	7.06885e-54	1.69518e-49
SYNCRIP	Up-regulated	0.400317	0.487	0.193	7.19215e-54	1.72475e-49
CCDC71L	Up-regulated	0.251533	0.22	0.02	9.02373e-54	2.16398e-49
TLE3	Up-regulated	0.388976	0.425	0.134	9.41275e-54	2.25727e-49
MKLN1	Up-regulated	0.320609	0.297	0.049	9.59573e-54	2.30115e-49
UQCRFS1	Up-regulated	0.463941	0.699	0.433	1.02501e-53	2.45807e-49
RERE	Up-regulated	0.351005	0.317	0.058	1.1864e-53	2.84511e-49
IFI6	Up-regulated	1.42624	0.54	0.307	1.23347e-53	2.95798e-49
CHCHD1	Up-regulated	0.387178	0.539	0.24	1.62711e-53	3.90198e-49
DDX24	Up-regulated	0.600067	0.658	0.388	1.72211e-53	4.12979e-49
N4BP2L2	Up-regulated	0.562778	0.675	0.397	1.8118e-53	4.34487e-49
TSC22D3	Up-regulated	1.03335	0.899	0.786	2.17644e-53	5.21933e-49
IMP4	Up-regulated	0.410233	0.537	0.243	3.42583e-53	8.21548e-49
MRPL54	Up-regulated	0.468063	0.716	0.462	3.52806e-53	8.46063e-49
P4HB	Up-regulated	0.565308	0.892	0.766	3.61943e-53	8.67974e-49
GGNBP2	Up-regulated	0.450832	0.54	0.254	3.63822e-53	8.72481e-49
COPB2	Up-regulated	0.411839	0.48	0.185	3.68001e-53	8.82502e-49
ISG15	Up-regulated	1.09608	0.562	0.324	3.69389e-53	8.85833e-49
44445	Up-regulated	0.632896	0.502	0.253	3.90276e-53	9.3592e-49
ARGLU1	Up-regulated	0.67477	0.67	0.414	4.51967e-53	1.08386e-48
SAR1B	Up-regulated	0.471315	0.7	0.451	4.61477e-53	1.10667e-48
CHMP5	Up-regulated	0.420356	0.539	0.243	6.04509e-53	1.44967e-48
CTCF	Up-regulated	0.338686	0.318	0.067	6.37845e-53	1.52962e-48
DNAJC7	Up-regulated	0.439268	0.603	0.308	7.36884e-53	1.76712e-48
DERL1	Up-regulated	0.489613	0.763	0.545	7.52377e-53	1.80427e-48
WEE1	Up-regulated	0.437192	0.198	0.013	7.71763e-53	1.85076e-48
SRPK1	Up-regulated	0.354431	0.381	0.11	7.97662e-53	1.91287e-48
MRTO4	Up-regulated	0.312963	0.334	0.074	8.83324e-53	2.1183e-48
NDUFV2	Up-regulated	0.596262	0.743	0.526	8.8393e-53	2.11975e-48
LMO4	Up-regulated	0.576142	0.682	0.423	9.25056e-53	2.21838e-48
HNRNPH3	Up-regulated	0.482416	0.583	0.298	1.01166e-52	2.42605e-48
SAMD9	Up-regulated	0.386747	0.3	0.055	1.01411e-52	2.43194e-48
HIST1H2BC	Up-regulated	0.582406	0.303	0.07	1.06414e-52	2.55192e-48
KRR1	Up-regulated	0.391432	0.442	0.164	1.10753e-52	2.65597e-48
SSR1	Up-regulated	0.502995	0.76	0.522	1.29798e-52	3.1127e-48
BROX	Up-regulated	0.363674	0.339	0.084	1.35137e-52	3.24071e-48
SEC61A1	Up-regulated	0.551936	0.707	0.467	1.72859e-52	4.14534e-48
SRFBP1	Up-regulated	0.27102	0.267	0.039	1.77088e-52	4.24674e-48
FNIP2	Up-regulated	0.339337	0.235	0.023	2.3412e-52	5.61444e-48
BEX3	Up-regulated	0.270084	0.156	0	2.47327e-52	5.93116e-48
RSBN1L	Up-regulated	0.398776	0.457	0.167	3.07093e-52	7.36441e-48
PGRMC1	Up-regulated	0.349658	0.307	0.07	3.28924e-52	7.88794e-48
ZNF215	Up-regulated	0.261441	0.237	0.013	3.46439e-52	8.30796e-48
NOL8	Up-regulated	0.384819	0.34	0.087	3.54425e-52	8.49947e-48
MORF4L2	Up-regulated	0.532034	0.631	0.363	3.99539e-52	9.58135e-48
HIGD2A	Up-regulated	0.6145	0.769	0.568	4.16062e-52	9.97758e-48
PSMB8	Up-regulated	0.463197	0.682	0.404	4.30741e-52	1.03296e-47
SHC1	Up-regulated	0.39765	0.412	0.134	4.35862e-52	1.04524e-47
ZCCHC7	Up-regulated	0.401389	0.472	0.183	4.80354e-52	1.15194e-47
CSDE1	Up-regulated	0.508161	0.808	0.603	4.97526e-52	1.19312e-47
FAM173A	Up-regulated	0.450983	0.607	0.34	5.01277e-52	1.20211e-47
SRPRA	Up-regulated	0.49693	0.657	0.394	5.25454e-52	1.26009e-47
SYVN1	Up-regulated	0.477447	0.591	0.304	5.4883e-52	1.31615e-47
SRSF2	Up-regulated	0.626814	0.81	0.587	5.80566e-52	1.39225e-47
DDX3X	Up-regulated	0.705074	0.696	0.438	8.05948e-52	1.93274e-47
NUMA1	Up-regulated	0.333941	0.295	0.057	8.1212e-52	1.94754e-47
KLF9	Up-regulated	0.359721	0.276	0.051	1.07125e-51	2.56897e-47
CFL2	Up-regulated	0.437543	0.422	0.15	1.15254e-51	2.76391e-47
UBTF	Up-regulated	0.338028	0.323	0.076	1.37943e-51	3.30802e-47
ACTR2	Up-regulated	0.447879	0.549	0.266	1.50946e-51	3.61983e-47
UGCG	Up-regulated	0.301327	0.311	0.055	1.58643e-51	3.80441e-47
TPM3	Up-regulated	0.56726	0.661	0.41	1.60975e-51	3.86033e-47
GALNT1	Up-regulated	0.323628	0.332	0.076	1.63646e-51	3.9244e-47
COMMD4	Up-regulated	0.425351	0.465	0.186	1.64327e-51	3.94074e-47
ZNF770	Up-regulated	0.31411	0.313	0.067	2.13322e-51	5.11568e-47
GTPBP6	Up-regulated	0.330421	0.342	0.084	2.33468e-51	5.59879e-47
CSNK1G2	Up-regulated	0.289098	0.263	0.035	2.40565e-51	5.769e-47
CAMK2D	Up-regulated	0.317675	0.269	0.044	2.52658e-51	6.05899e-47
MALT1	Up-regulated	0.318566	0.297	0.057	2.6199e-51	6.28278e-47
ORMDL1	Up-regulated	0.473055	0.705	0.451	2.6237e-51	6.2919e-47
DYRK1A	Up-regulated	0.330598	0.286	0.054	2.67357e-51	6.41149e-47
IFT57	Up-regulated	0.422102	0.51	0.237	2.76178e-51	6.62301e-47
ITPR2	Up-regulated	0.30672	0.27	0.047	3.05647e-51	7.32972e-47
BDP1	Up-regulated	0.434859	0.372	0.118	3.47268e-51	8.32782e-47
MAGT1	Up-regulated	0.434428	0.513	0.234	3.73829e-51	8.96478e-47
ATXN10	Up-regulated	0.394913	0.469	0.198	3.88501e-51	9.31665e-47
ZMYND8	Up-regulated	0.420168	0.38	0.106	3.9102e-51	9.37706e-47
BIRC6	Up-regulated	0.390801	0.387	0.122	4.07841e-51	9.78043e-47
SND1-IT1	Up-regulated	0.357505	0.377	0.118	4.71628e-51	1.13101e-46
YIPF5	Up-regulated	0.388962	0.477	0.199	5.11098e-51	1.22566e-46
PSMA4	Up-regulated	0.511631	0.678	0.41	5.37906e-51	1.28995e-46
EXOSC5	Up-regulated	0.309907	0.337	0.081	5.54216e-51	1.32907e-46
SNHG8	Up-regulated	0.662943	0.782	0.609	6.15879e-51	1.47694e-46
SFT2D2	Up-regulated	0.405071	0.316	0.078	6.37766e-51	1.52943e-46
MOGS	Up-regulated	0.287077	0.312	0.068	7.26598e-51	1.74245e-46
MXI1	Up-regulated	0.343605	0.36	0.096	8.61442e-51	2.06582e-46
DCAF13	Up-regulated	0.322694	0.376	0.113	8.71893e-51	2.09089e-46
CCDC6	Up-regulated	0.332022	0.314	0.065	8.76347e-51	2.10157e-46
VBP1	Up-regulated	0.492582	0.538	0.263	8.99404e-51	2.15686e-46
BTG1	Up-regulated	0.733309	0.896	0.735	9.64064e-51	2.31192e-46
PHIP	Up-regulated	0.513917	0.491	0.214	1.02868e-50	2.46687e-46
ICE2	Up-regulated	0.33542	0.309	0.076	1.13549e-50	2.72301e-46
RBBP6	Up-regulated	0.476406	0.572	0.285	1.29198e-50	3.09829e-46
EDEM1	Up-regulated	0.403446	0.396	0.124	1.44439e-50	3.46378e-46
UCHL1	Up-regulated	0.361558	0.206	0.017	1.52251e-50	3.65114e-46
NCLN	Up-regulated	0.363614	0.446	0.172	1.56477e-50	3.75248e-46
PRRC2B	Up-regulated	0.351363	0.33	0.078	1.98479e-50	4.75973e-46
TOR1AIP2	Up-regulated	0.394645	0.418	0.145	2.02724e-50	4.86152e-46
PAK1IP1	Up-regulated	0.288321	0.302	0.065	2.04599e-50	4.90648e-46
MT-ND3	Up-regulated	0.835314	0.978	0.935	2.13092e-50	5.11015e-46
PPIF	Up-regulated	0.391451	0.329	0.096	2.20841e-50	5.29598e-46
LDLR	Up-regulated	0.580428	0.373	0.128	2.30678e-50	5.53188e-46
NIPA2	Up-regulated	0.384046	0.477	0.193	2.36097e-50	5.66184e-46
XRCC6	Up-regulated	0.40982	0.605	0.32	2.37244e-50	5.68936e-46
AKAP1	Up-regulated	0.256201	0.237	0.026	2.42007e-50	5.80356e-46
CBX3	Up-regulated	0.471892	0.67	0.39	2.69278e-50	6.45756e-46
ARID5B	Up-regulated	0.708479	0.58	0.315	2.81385e-50	6.7479e-46
NME1	Up-regulated	0.52351	0.699	0.474	2.84118e-50	6.81342e-46
HIST1H2BJ	Up-regulated	0.45987	0.248	0.041	2.90563e-50	6.96799e-46
C1QBP	Up-regulated	0.548957	0.687	0.465	3.84857e-50	9.22925e-46
GTF2A2	Up-regulated	0.472482	0.682	0.44	4.28763e-50	1.02822e-45
LCORL	Up-regulated	0.360186	0.34	0.084	4.51317e-50	1.0823e-45
RPN2	Up-regulated	0.601705	0.849	0.733	4.77305e-50	1.14463e-45
SCFD1	Up-regulated	0.429647	0.56	0.282	4.8049e-50	1.15226e-45
ARPC3	Up-regulated	0.471314	0.844	0.68	5.09755e-50	1.22244e-45
MYC	Up-regulated	0.908746	0.363	0.138	5.32546e-50	1.2771e-45
NONO	Up-regulated	0.449096	0.537	0.263	6.45777e-50	1.54864e-45
ABI2	Up-regulated	0.339889	0.304	0.068	6.62487e-50	1.58871e-45
UBE2R2	Up-regulated	0.309817	0.357	0.097	6.68989e-50	1.6043e-45
C21orf91	Up-regulated	0.28949	0.264	0.045	7.78327e-50	1.86651e-45
BACH1	Up-regulated	0.449384	0.402	0.141	7.85019e-50	1.88255e-45
NAP1L4	Up-regulated	0.406706	0.497	0.211	8.21156e-50	1.96921e-45
ARCN1	Up-regulated	0.33773	0.397	0.124	8.27454e-50	1.98432e-45
PRKG1	Up-regulated	0.339929	0.149	0	8.70689e-50	2.088e-45
CCND2	Up-regulated	0.581663	0.294	0.07	8.74943e-50	2.0982e-45
SF3B2	Up-regulated	0.488162	0.699	0.442	1.07905e-49	2.58767e-45
PCLAF	Up-regulated	0.486247	0.149	0	1.10272e-49	2.64443e-45
CACYBP	Up-regulated	0.513869	0.563	0.301	1.19284e-49	2.86055e-45
MEF2C	Up-regulated	0.563221	0.833	0.619	1.22439e-49	2.93621e-45
CNBP	Up-regulated	0.523222	0.806	0.624	1.29787e-49	3.11243e-45
EZR	Up-regulated	0.594725	0.709	0.452	1.39449e-49	3.34413e-45
NR1D1	Up-regulated	0.284043	0.196	0.016	1.46816e-49	3.52079e-45
METTL5	Up-regulated	0.379415	0.578	0.286	1.79509e-49	4.30479e-45
PCF11	Up-regulated	0.486309	0.547	0.26	1.85426e-49	4.4467e-45
SERINC1	Up-regulated	0.357	0.47	0.185	1.88453e-49	4.5193e-45
YWHAH	Up-regulated	0.520344	0.448	0.177	2.14002e-49	5.13198e-45
PCBP1	Up-regulated	0.507679	0.803	0.602	2.18401e-49	5.23747e-45
RALBP1	Up-regulated	0.341649	0.367	0.108	2.1907e-49	5.25352e-45
AHCYL1	Up-regulated	0.286359	0.289	0.051	2.28541e-49	5.48064e-45
ENO1	Up-regulated	0.597687	0.698	0.475	2.31326e-49	5.54743e-45
ZNF706	Up-regulated	0.528117	0.85	0.709	2.40624e-49	5.77041e-45
TRA2B	Up-regulated	0.611861	0.759	0.516	2.46616e-49	5.9141e-45
LRRK1	Up-regulated	0.366211	0.34	0.087	2.69113e-49	6.4536e-45
USF2	Up-regulated	0.358502	0.441	0.166	2.88597e-49	6.92085e-45
METTL9	Up-regulated	0.51262	0.646	0.401	2.90828e-49	6.97435e-45
TMEM161A	Up-regulated	0.2606	0.244	0.041	2.97601e-49	7.13677e-45
MYO6	Up-regulated	0.338435	0.289	0.058	3.49932e-49	8.39173e-45
PAGE5	Up-regulated	0.438668	0.147	0	3.52891e-49	8.46268e-45
PLA2G16	Up-regulated	0.491768	0.551	0.281	3.55112e-49	8.51594e-45
NUP210	Up-regulated	0.399553	0.352	0.102	3.56922e-49	8.55935e-45
TROVE2	Up-regulated	0.383934	0.429	0.158	3.64052e-49	8.73033e-45
BCLAF1	Up-regulated	0.519344	0.71	0.467	4.22379e-49	1.01291e-44
SLC25A42	Up-regulated	0.298319	0.286	0.055	4.46018e-49	1.0696e-44
PTBP3	Up-regulated	0.325483	0.285	0.055	4.54241e-49	1.08932e-44
IL6R	Up-regulated	0.374674	0.322	0.076	5.20924e-49	1.24923e-44
SNU13	Up-regulated	0.516353	0.834	0.67	5.21919e-49	1.25161e-44
NGLY1	Up-regulated	0.442304	0.594	0.312	5.7724e-49	1.38428e-44
PSMC6	Up-regulated	0.429534	0.551	0.278	6.7685e-49	1.62315e-44
CUX1	Up-regulated	0.358258	0.405	0.131	7.43166e-49	1.78219e-44
STUB1	Up-regulated	0.39483	0.654	0.375	8.04272e-49	1.92872e-44
RAB3IP	Up-regulated	0.304779	0.242	0.036	8.43455e-49	2.02269e-44
AFF4	Up-regulated	0.436745	0.438	0.157	8.97367e-49	2.15198e-44
PPHLN1	Up-regulated	0.418876	0.554	0.275	9.40789e-49	2.25611e-44
TCIRG1	Up-regulated	0.426861	0.468	0.198	9.75164e-49	2.33854e-44
SCARB2	Up-regulated	0.481097	0.545	0.286	1.00665e-48	2.41405e-44
TIPRL	Up-regulated	0.33606	0.407	0.138	1.03308e-48	2.47744e-44
UFL1	Up-regulated	0.382029	0.443	0.176	1.25674e-48	3.01378e-44
VMP1	Up-regulated	0.534702	0.491	0.224	1.43743e-48	3.4471e-44
PMM2	Up-regulated	0.318311	0.315	0.076	1.49456e-48	3.58411e-44
BTF3	Up-regulated	0.705267	0.915	0.853	1.71516e-48	4.11311e-44
AHCY	Up-regulated	0.394525	0.385	0.135	1.7368e-48	4.16503e-44
SAMD4B	Up-regulated	0.314522	0.318	0.078	2.03571e-48	4.88184e-44
MACF1	Up-regulated	0.39898	0.348	0.105	2.26676e-48	5.43592e-44
TNFAIP8	Up-regulated	0.385738	0.483	0.202	2.28468e-48	5.4789e-44
FAU	Up-regulated	0.817919	0.972	0.974	2.3752e-48	5.69597e-44
ZBTB44	Up-regulated	0.301691	0.306	0.061	2.4354e-48	5.84033e-44
PSMD11	Up-regulated	0.370652	0.477	0.192	2.88033e-48	6.90732e-44
C1orf122	Up-regulated	0.365626	0.538	0.254	2.91289e-48	6.9854e-44
AZGP1	Up-regulated	0.383943	0.144	0	2.98744e-48	7.16417e-44
NPLOC4	Up-regulated	0.306881	0.28	0.052	3.0993e-48	7.43244e-44
C11orf24	Up-regulated	0.346185	0.461	0.189	3.6155e-48	8.67033e-44
MS4A1	Up-regulated	1.6258	0.216	0.062	4.62713e-48	1.10963e-43
LTBP1	Up-regulated	0.403054	0.193	0.019	6.09831e-48	1.46244e-43
JTB	Up-regulated	0.647865	0.874	0.765	6.73383e-48	1.61484e-43
CHD7	Up-regulated	0.388216	0.339	0.092	6.77228e-48	1.62406e-43
APOL6	Up-regulated	0.328707	0.314	0.071	6.8995e-48	1.65457e-43
G3BP2	Up-regulated	0.394741	0.5	0.214	8.55673e-48	2.05199e-43
PKN2	Up-regulated	0.335272	0.293	0.06	9.53857e-48	2.28744e-43
MDM2	Up-regulated	0.489784	0.398	0.124	9.68435e-48	2.32241e-43
IARS2	Up-regulated	0.321222	0.33	0.086	9.76987e-48	2.34291e-43
CSRP1	Up-regulated	0.316092	0.352	0.1	1.02949e-47	2.46883e-43
FXR1	Up-regulated	0.371166	0.471	0.19	1.0551e-47	2.53024e-43
DDB1	Up-regulated	0.416231	0.477	0.205	1.07677e-47	2.5822e-43
AURKAIP1	Up-regulated	0.456964	0.8	0.612	1.15231e-47	2.76334e-43
SMIM7	Up-regulated	0.450362	0.621	0.362	1.70686e-47	4.09322e-43
DDX42	Up-regulated	0.304782	0.307	0.076	1.83364e-47	4.39726e-43
CCT7	Up-regulated	0.403855	0.607	0.343	1.94771e-47	4.6708e-43
SYNE2	Up-regulated	0.482854	0.355	0.118	2.20416e-47	5.28579e-43
XRN2	Up-regulated	0.380122	0.452	0.179	2.36734e-47	5.67712e-43
TRIM56	Up-regulated	0.331943	0.274	0.047	2.89615e-47	6.94525e-43
USP16	Up-regulated	0.459142	0.632	0.372	3.08496e-47	7.39803e-43
ELF2	Up-regulated	0.446736	0.4	0.163	4.41463e-47	1.05867e-42
CSKMT	Up-regulated	0.30096	0.141	0	4.74664e-47	1.13829e-42
HM13	Up-regulated	0.488461	0.834	0.673	5.39138e-47	1.29291e-42
SSBP3	Up-regulated	0.299357	0.29	0.058	5.78846e-47	1.38813e-42
PVT1	Up-regulated	0.319865	0.274	0.055	5.83907e-47	1.40027e-42
44264	Up-regulated	0.283576	0.287	0.061	6.3723e-47	1.52814e-42
MED13	Up-regulated	0.312089	0.306	0.064	7.06298e-47	1.69377e-42
PARP9	Up-regulated	0.289734	0.249	0.039	7.11769e-47	1.70689e-42
MRPL15	Up-regulated	0.303476	0.389	0.125	7.45208e-47	1.78708e-42
PLEKHA3	Up-regulated	0.294943	0.353	0.102	7.60849e-47	1.82459e-42
SRRM1	Up-regulated	0.520142	0.675	0.426	7.64408e-47	1.83313e-42
MORF4L1	Up-regulated	0.47937	0.753	0.519	7.88403e-47	1.89067e-42
EIF3D	Up-regulated	0.505083	0.681	0.458	8.30082e-47	1.99062e-42
CUTA	Up-regulated	0.691338	0.903	0.82	9.24039e-47	2.21594e-42
CDC5L	Up-regulated	0.349356	0.35	0.105	1.10517e-46	2.6503e-42
MAP3K2	Up-regulated	0.346189	0.377	0.121	1.12665e-46	2.70183e-42
AKAP8L	Up-regulated	0.320722	0.319	0.077	1.13328e-46	2.71772e-42
CHORDC1	Up-regulated	0.317301	0.283	0.061	1.14875e-46	2.75483e-42
EIF4G1	Up-regulated	0.401791	0.449	0.169	1.24743e-46	2.99147e-42
PTK2B	Up-regulated	0.541977	0.484	0.23	1.35545e-46	3.2505e-42
H2AFV	Up-regulated	0.611456	0.701	0.443	1.37464e-46	3.29651e-42
EPB41	Up-regulated	0.379779	0.393	0.141	1.45943e-46	3.49986e-42
IMP3	Up-regulated	0.402556	0.526	0.251	1.47804e-46	3.54449e-42
RPL5	Up-regulated	1.00889	0.95	0.951	1.58225e-46	3.79439e-42
CTBP1	Up-regulated	0.348834	0.37	0.124	1.83913e-46	4.41042e-42
LARS	Up-regulated	0.347115	0.384	0.116	1.95665e-46	4.69223e-42
TRPM7	Up-regulated	0.318336	0.257	0.048	2.00201e-46	4.80102e-42
SFXN4	Up-regulated	0.316869	0.37	0.113	2.1553e-46	5.16862e-42
CAPNS1	Up-regulated	0.324911	0.413	0.153	2.52163e-46	6.04712e-42
CLNS1A	Up-regulated	0.404338	0.554	0.292	2.53947e-46	6.08991e-42
WDR26	Up-regulated	0.356394	0.342	0.1	2.92484e-46	7.01405e-42
PSMD13	Up-regulated	0.365158	0.546	0.269	2.99601e-46	7.18473e-42
PRKCB	Up-regulated	0.484319	0.343	0.108	3.12712e-46	7.49915e-42
IPO9	Up-regulated	0.340627	0.283	0.057	3.23647e-46	7.76138e-42
ATXN2L	Up-regulated	0.377074	0.356	0.112	3.51414e-46	8.42725e-42
ATF6	Up-regulated	0.361053	0.401	0.147	3.61312e-46	8.66463e-42
CSNK2A1	Up-regulated	0.334193	0.386	0.124	3.63416e-46	8.71508e-42
MKNK2	Up-regulated	0.39937	0.399	0.141	3.64134e-46	8.73229e-42
BAG1	Up-regulated	0.471691	0.657	0.404	3.70814e-46	8.89249e-42
TXNDC11	Up-regulated	0.598718	0.745	0.549	3.806e-46	9.12717e-42
ARHGEF2	Up-regulated	0.271215	0.247	0.041	3.87842e-46	9.30084e-42
ELK4	Up-regulated	0.31468	0.266	0.047	3.99358e-46	9.57701e-42
CAMK1D	Up-regulated	0.323753	0.305	0.076	4.05894e-46	9.73375e-42
BUB3	Up-regulated	0.458383	0.541	0.283	4.11002e-46	9.85623e-42
TOP2B	Up-regulated	0.328826	0.325	0.097	4.98519e-46	1.1955e-41
HNRNPDL	Up-regulated	0.556507	0.844	0.666	5.02839e-46	1.20586e-41
TOMM22	Up-regulated	0.412105	0.636	0.378	5.73585e-46	1.37551e-41
NDUFS2	Up-regulated	0.356264	0.504	0.217	6.12817e-46	1.4696e-41
POLK	Up-regulated	0.324508	0.311	0.083	6.65064e-46	1.59489e-41
H2AFZ	Up-regulated	0.847145	0.858	0.734	6.89185e-46	1.65273e-41
RASA2	Up-regulated	0.317737	0.321	0.083	7.15591e-46	1.71606e-41
BTAF1	Up-regulated	0.359056	0.296	0.062	8.00043e-46	1.91858e-41
CERK	Up-regulated	0.291509	0.3	0.067	8.08024e-46	1.93772e-41
VOPP1	Up-regulated	0.464039	0.672	0.426	8.10375e-46	1.94336e-41
FH	Up-regulated	0.325518	0.357	0.11	8.56035e-46	2.05286e-41
AIMP1	Up-regulated	0.384922	0.529	0.256	8.71579e-46	2.09013e-41
MRPL42	Up-regulated	0.353181	0.496	0.225	9.18181e-46	2.20189e-41
TMEM243	Up-regulated	0.459176	0.74	0.519	9.28804e-46	2.22736e-41
CHD1	Up-regulated	0.378159	0.362	0.113	9.33196e-46	2.2379e-41
AL355075.4	Up-regulated	0.662538	0.137	0	1.00711e-45	2.41514e-41
UBE2D2	Up-regulated	0.498806	0.779	0.574	1.03909e-45	2.49185e-41
GHITM	Up-regulated	0.433238	0.722	0.497	1.04059e-45	2.49543e-41
ANKRD13D	Up-regulated	0.281792	0.25	0.038	1.06942e-45	2.56459e-41
HERC1	Up-regulated	0.365232	0.341	0.092	1.18473e-45	2.8411e-41
PSMA1	Up-regulated	0.45453	0.704	0.469	1.22514e-45	2.93801e-41
NDUFA5	Up-regulated	0.402131	0.659	0.401	1.52697e-45	3.66182e-41
TBC1D9	Up-regulated	0.416016	0.4	0.147	1.57333e-45	3.77301e-41
FAM3B	Up-regulated	0.444054	0.137	0	1.57885e-45	3.78623e-41
LSM2	Up-regulated	0.415368	0.565	0.289	1.62651e-45	3.90054e-41
PUS7L	Up-regulated	0.348228	0.39	0.129	1.62896e-45	3.9064e-41
CHML	Up-regulated	0.299232	0.2	0.016	1.65461e-45	3.96791e-41
44441	Up-regulated	0.410255	0.603	0.337	1.7355e-45	4.1619e-41
ALKBH7	Up-regulated	0.491309	0.771	0.58	1.9959e-45	4.78638e-41
PM20D2	Up-regulated	0.25628	0.268	0.051	2.01481e-45	4.83173e-41
SMC5	Up-regulated	0.327304	0.288	0.065	2.11986e-45	5.08364e-41
KCTD20	Up-regulated	0.291014	0.286	0.055	2.25073e-45	5.39748e-41
VCP	Up-regulated	0.427254	0.647	0.379	2.26146e-45	5.42322e-41
USP7	Up-regulated	0.328012	0.354	0.11	2.44137e-45	5.85464e-41
CAMLG	Up-regulated	0.401605	0.52	0.262	2.52436e-45	6.05366e-41
NAA10	Up-regulated	0.483982	0.625	0.378	2.64991e-45	6.35475e-41
AKIRIN1	Up-regulated	0.345213	0.428	0.172	2.77454e-45	6.65363e-41
MIB1	Up-regulated	0.284133	0.24	0.035	2.80913e-45	6.73658e-41
ZNF827	Up-regulated	0.283692	0.244	0.042	2.85318e-45	6.84221e-41
YWHAQ	Up-regulated	0.447671	0.619	0.369	2.87671e-45	6.89864e-41
GPATCH4	Up-regulated	0.330367	0.353	0.103	2.97578e-45	7.13623e-41
VAPA	Up-regulated	0.59324	0.699	0.494	3.52119e-45	8.44418e-41
ACAP2	Up-regulated	0.324209	0.351	0.103	4.03911e-45	9.68618e-41
PIK3C2A	Up-regulated	0.313146	0.33	0.086	4.14197e-45	9.93286e-41
UBAP2	Up-regulated	0.283508	0.265	0.042	4.20822e-45	1.00917e-40
NARS	Up-regulated	0.367373	0.479	0.199	4.26399e-45	1.02255e-40
ARL6IP5	Up-regulated	0.427115	0.561	0.307	4.28458e-45	1.02748e-40
RPS9	Up-regulated	0.810247	0.978	0.984	4.42154e-45	1.06033e-40
RRP15	Up-regulated	0.319027	0.314	0.087	5.74402e-45	1.37747e-40
ARPC2	Up-regulated	0.496569	0.836	0.657	6.19055e-45	1.48456e-40
ARHGAP21	Up-regulated	0.285459	0.214	0.029	6.19406e-45	1.4854e-40
RAB11FIP2	Up-regulated	0.253152	0.214	0.025	7.04305e-45	1.68899e-40
RNH1	Up-regulated	0.464947	0.674	0.43	8.94233e-45	2.14446e-40
ZNF800	Up-regulated	0.33409	0.321	0.092	9.1824e-45	2.20203e-40
CDC42SE1	Up-regulated	0.439223	0.429	0.176	9.82798e-45	2.35685e-40
VMA21	Up-regulated	0.383436	0.415	0.145	1.00732e-44	2.41565e-40
GNG5	Up-regulated	0.491023	0.802	0.612	1.00793e-44	2.41711e-40
SFMBT2	Up-regulated	0.311602	0.301	0.074	1.06518e-44	2.55442e-40
TAF9	Up-regulated	0.431413	0.611	0.362	1.08063e-44	2.59145e-40
ID2	Up-regulated	1.06224	0.477	0.281	1.10409e-44	2.64773e-40
THOC7	Up-regulated	0.387358	0.585	0.312	1.14228e-44	2.7393e-40
POLR1D	Up-regulated	0.485578	0.567	0.334	1.15441e-44	2.76839e-40
PPP6R1	Up-regulated	0.296675	0.297	0.067	1.21411e-44	2.91156e-40
PPP4R2	Up-regulated	0.298592	0.349	0.096	1.35055e-44	3.23876e-40
RFC1	Up-regulated	0.412907	0.467	0.208	1.44333e-44	3.46125e-40
NOP56	Up-regulated	0.442708	0.529	0.273	1.70099e-44	4.07915e-40
PRDX6	Up-regulated	0.443235	0.712	0.468	1.74237e-44	4.17837e-40
MRPS34	Up-regulated	0.429754	0.684	0.453	1.77733e-44	4.26222e-40
N4BP2	Up-regulated	0.41063	0.345	0.106	1.82186e-44	4.369e-40
CSNK1E	Up-regulated	0.349975	0.38	0.132	2.06867e-44	4.96088e-40
MPLKIP	Up-regulated	0.327425	0.425	0.167	2.10909e-44	5.05781e-40
MTR	Up-regulated	0.307408	0.238	0.042	2.20917e-44	5.29782e-40
PSMC5	Up-regulated	0.386308	0.612	0.353	2.45135e-44	5.87859e-40
ATF7IP	Up-regulated	0.390176	0.365	0.125	2.50249e-44	6.00123e-40
ATL3	Up-regulated	0.270755	0.289	0.064	2.58549e-44	6.20026e-40
ZNF451	Up-regulated	0.389595	0.376	0.132	2.62614e-44	6.29775e-40
RBM5	Up-regulated	0.403354	0.388	0.137	2.64903e-44	6.35265e-40
USP48	Up-regulated	0.41428	0.518	0.247	3.13955e-44	7.52896e-40
ORAI2	Up-regulated	0.449272	0.513	0.27	3.25076e-44	7.79565e-40
MPP6	Up-regulated	0.253108	0.231	0.036	3.25557e-44	7.80719e-40
SCAPER	Up-regulated	0.379952	0.361	0.108	3.37872e-44	8.10251e-40
TMPO	Up-regulated	0.478327	0.344	0.118	3.65061e-44	8.75453e-40
DEGS1	Up-regulated	0.380956	0.458	0.192	3.70737e-44	8.89065e-40
BRI3BP	Up-regulated	0.361486	0.226	0.041	3.87859e-44	9.30124e-40
POLR2H	Up-regulated	0.317322	0.445	0.177	5.19967e-44	1.24693e-39
SLAMF7	Up-regulated	0.54526	0.721	0.519	5.79143e-44	1.38884e-39
RPLP0	Up-regulated	0.876997	0.976	0.978	6.00752e-44	1.44066e-39
PEBP1	Up-regulated	0.504326	0.822	0.657	6.66594e-44	1.59856e-39
ADSS	Up-regulated	0.316939	0.337	0.094	7.46155e-44	1.78935e-39
CARS	Up-regulated	0.313303	0.322	0.102	7.47472e-44	1.79251e-39
RPS3A	Up-regulated	1.0118	0.975	0.991	7.89176e-44	1.89252e-39
ZFC3H1	Up-regulated	0.356326	0.32	0.084	8.2662e-44	1.98232e-39
EIF5A	Up-regulated	0.456801	0.81	0.621	8.49029e-44	2.03606e-39
RALGAPA1	Up-regulated	0.310618	0.271	0.058	8.63799e-44	2.07148e-39
MAGEA3	Up-regulated	0.253435	0.131	0	9.06551e-44	2.174e-39
CENPC	Up-regulated	0.345505	0.311	0.087	9.23698e-44	2.21512e-39
FMR1	Up-regulated	0.293091	0.223	0.032	9.81631e-44	2.35405e-39
PSMD8	Up-regulated	0.407982	0.754	0.541	9.83832e-44	2.35933e-39
CHID1	Up-regulated	0.411396	0.717	0.494	9.91105e-44	2.37677e-39
ZMAT3	Up-regulated	0.272558	0.242	0.036	1.02682e-43	2.46241e-39
DNMT1	Up-regulated	0.406545	0.304	0.09	1.03624e-43	2.48501e-39
H2AFY	Up-regulated	0.579158	0.514	0.267	1.23398e-43	2.9592e-39
SSSCA1	Up-regulated	0.402076	0.612	0.358	1.23712e-43	2.96673e-39
RPS8	Up-regulated	1.03662	0.973	0.981	1.30394e-43	3.12698e-39
TTLL7	Up-regulated	0.329436	0.313	0.08	1.33524e-43	3.20203e-39
GLRX2	Up-regulated	0.312338	0.341	0.105	1.43283e-43	3.43606e-39
PNPT1	Up-regulated	0.265041	0.265	0.057	1.77374e-43	4.25359e-39
CYSLTR1	Up-regulated	0.481142	0.407	0.158	1.8819e-43	4.51298e-39
TRNT1	Up-regulated	0.313429	0.325	0.087	2.00568e-43	4.80982e-39
CTSS	Up-regulated	0.612522	0.837	0.724	2.07676e-43	4.98029e-39
GART	Up-regulated	0.259907	0.257	0.047	2.1141e-43	5.06982e-39
RPS18	Up-regulated	1.03073	0.992	0.997	2.23726e-43	5.36518e-39
ALG3	Up-regulated	0.338451	0.467	0.215	2.24629e-43	5.38683e-39
ILF2	Up-regulated	0.423078	0.629	0.374	2.33457e-43	5.59854e-39
RPS24	Up-regulated	0.750461	0.967	0.971	2.3407e-43	5.61323e-39
C11orf96	Up-regulated	0.507698	0.139	0.003	2.44072e-43	5.85309e-39
NPTN	Up-regulated	0.260573	0.269	0.057	2.61952e-43	6.28188e-39
PHPT1	Up-regulated	0.501462	0.809	0.638	2.81551e-43	6.75189e-39
GTSF1	Up-regulated	0.296197	0.258	0.054	2.81681e-43	6.755e-39
UBE2D3	Up-regulated	0.432569	0.837	0.64	2.9204e-43	7.0034e-39
TAF4B	Up-regulated	0.3346	0.245	0.047	2.92906e-43	7.02418e-39
MRPL12	Up-regulated	0.390872	0.488	0.224	3.07259e-43	7.36837e-39
STIM2	Up-regulated	0.346108	0.35	0.109	3.18819e-43	7.64559e-39
DIDO1	Up-regulated	0.26726	0.267	0.055	3.36904e-43	8.0793e-39
PSMA3-AS1	Up-regulated	0.431092	0.466	0.202	3.47788e-43	8.34031e-39
DDX10	Up-regulated	0.275221	0.273	0.054	3.65442e-43	8.76367e-39
MLXIP	Up-regulated	0.355558	0.366	0.125	4.10623e-43	9.84715e-39
SRPK2	Up-regulated	0.323666	0.33	0.099	4.12971e-43	9.90346e-39
RDX	Up-regulated	0.373538	0.466	0.206	4.23352e-43	1.01524e-38
NBN	Up-regulated	0.268468	0.283	0.064	4.54374e-43	1.08963e-38
LSM8	Up-regulated	0.409396	0.655	0.394	4.93409e-43	1.18324e-38
IVD	Up-regulated	0.274587	0.266	0.055	5.3242e-43	1.2768e-38
CCNH	Up-regulated	0.359735	0.402	0.16	5.36019e-43	1.28543e-38
SPG11	Up-regulated	0.306459	0.279	0.065	5.50564e-43	1.32031e-38
HEXA	Up-regulated	0.410579	0.464	0.209	5.71191e-43	1.36977e-38
S100A11	Up-regulated	0.636775	0.711	0.526	5.94676e-43	1.42609e-38
MTCH1	Up-regulated	0.401655	0.464	0.206	6.13699e-43	1.47171e-38
INTS6	Up-regulated	0.46875	0.385	0.132	6.43717e-43	1.5437e-38
AFTPH	Up-regulated	0.347898	0.391	0.134	6.70156e-43	1.6071e-38
MRPS12	Up-regulated	0.313251	0.531	0.241	7.88693e-43	1.89136e-38
RPP25	Up-regulated	0.297221	0.277	0.068	8.35726e-43	2.00415e-38
CDK12	Up-regulated	0.349328	0.334	0.103	8.44333e-43	2.0248e-38
PPP6R3	Up-regulated	0.294689	0.306	0.077	9.11506e-43	2.18588e-38
SLC16A7	Up-regulated	0.280929	0.258	0.048	9.28763e-43	2.22727e-38
CAPZA1	Up-regulated	0.400952	0.603	0.324	1.0103e-42	2.42279e-38
FAF1	Up-regulated	0.304297	0.286	0.076	1.10152e-42	2.64154e-38
LSM4	Up-regulated	0.420457	0.611	0.353	1.15715e-42	2.77496e-38
NSD1	Up-regulated	0.382189	0.43	0.172	1.24485e-42	2.98527e-38
SPAG9	Up-regulated	0.342718	0.302	0.08	1.28642e-42	3.08497e-38
TMEM223	Up-regulated	0.291827	0.337	0.096	1.34146e-42	3.21695e-38
NUP153	Up-regulated	0.32948	0.243	0.051	1.37254e-42	3.29149e-38
GUK1	Up-regulated	0.54134	0.903	0.781	1.39034e-42	3.33417e-38
GCC2	Up-regulated	0.406963	0.473	0.212	1.40935e-42	3.37976e-38
ARMCX3	Up-regulated	0.477477	0.61	0.352	1.41291e-42	3.38829e-38
ID3	Up-regulated	0.543546	0.187	0.022	1.76902e-42	4.2423e-38
LTN1	Up-regulated	0.289726	0.313	0.078	1.89075e-42	4.5342e-38
YBX1	Up-regulated	0.657339	0.905	0.818	1.91665e-42	4.59632e-38
BTF3L4	Up-regulated	0.328499	0.48	0.201	1.96314e-42	4.7078e-38
COL4A3BP	Up-regulated	0.278081	0.282	0.06	2.00031e-42	4.79695e-38
SENP6	Up-regulated	0.349416	0.376	0.128	2.16211e-42	5.18496e-38
SRP54	Up-regulated	0.390395	0.536	0.262	2.26462e-42	5.43078e-38
KANK1	Up-regulated	0.260135	0.281	0.061	2.27645e-42	5.45914e-38
ATP1B1	Up-regulated	0.31048	0.258	0.062	2.32563e-42	5.57708e-38
MRPL17	Up-regulated	0.313083	0.399	0.157	2.66761e-42	6.39719e-38
HIST1H2AG	Up-regulated	0.409331	0.205	0.031	2.67112e-42	6.40562e-38
ALDH1L2	Up-regulated	0.262573	0.213	0.025	2.729e-42	6.54442e-38
RPL9	Up-regulated	0.758356	0.967	0.983	2.77169e-42	6.64679e-38
MGA	Up-regulated	0.264888	0.225	0.032	2.90972e-42	6.97781e-38
HMGXB4	Up-regulated	0.321284	0.266	0.057	3.03506e-42	7.27839e-38
LARP4	Up-regulated	0.277942	0.289	0.067	3.29802e-42	7.90898e-38
GMPS	Up-regulated	0.319886	0.28	0.067	3.41209e-42	8.18252e-38
CSNK1G3	Up-regulated	0.316002	0.368	0.126	3.65198e-42	8.75782e-38
SP100	Up-regulated	0.43371	0.54	0.295	3.96684e-42	9.51287e-38
SNX29	Up-regulated	0.345621	0.31	0.09	4.06113e-42	9.73899e-38
EDF1	Up-regulated	0.412587	0.922	0.834	4.10122e-42	9.83513e-38
UFC1	Up-regulated	0.458439	0.822	0.65	4.1388e-42	9.92526e-38
SIAH2	Up-regulated	0.432915	0.395	0.16	4.17507e-42	1.00122e-37
TNRC6A	Up-regulated	0.340271	0.323	0.093	4.35866e-42	1.04525e-37
PURB	Up-regulated	0.280156	0.248	0.049	4.69448e-42	1.12578e-37
XRRA1	Up-regulated	0.330851	0.374	0.125	4.85423e-42	1.16409e-37
ZBTB43	Up-regulated	0.402374	0.335	0.109	4.92467e-42	1.18099e-37
HERC5	Up-regulated	0.363268	0.279	0.06	4.95525e-42	1.18832e-37
CDC73	Up-regulated	0.309839	0.339	0.109	5.06084e-42	1.21364e-37
GM2A	Up-regulated	0.297678	0.304	0.087	5.12351e-42	1.22867e-37
PCMTD1	Up-regulated	0.414091	0.575	0.328	5.49865e-42	1.31863e-37
FBXO33	Up-regulated	0.280449	0.271	0.058	6.19746e-42	1.48621e-37
NCBP2	Up-regulated	0.345475	0.457	0.209	6.64115e-42	1.59261e-37
FGFR3	Up-regulated	0.759689	0.126	0	6.84256e-42	1.64091e-37
PSMD4	Up-regulated	0.382271	0.59	0.331	7.63758e-42	1.83157e-37
USP47	Up-regulated	0.297687	0.31	0.08	8.01736e-42	1.92264e-37
RIC3	Up-regulated	0.412833	0.363	0.147	9.31955e-42	2.23492e-37
FCRL2	Up-regulated	0.530445	0.364	0.15	1.02128e-41	2.44913e-37
PHF14	Up-regulated	0.359818	0.377	0.135	1.06259e-41	2.5482e-37
NELFE	Up-regulated	0.35946	0.545	0.278	1.14313e-41	2.74133e-37
RBPJ	Up-regulated	0.343303	0.413	0.169	1.25683e-41	3.014e-37
TEX264	Up-regulated	0.374102	0.527	0.263	1.31021e-41	3.14202e-37
LNPEP	Up-regulated	0.30217	0.274	0.067	1.40009e-41	3.35755e-37
CDKN2C	Up-regulated	0.648551	0.22	0.061	1.45765e-41	3.49559e-37
RNF13	Up-regulated	0.339645	0.471	0.215	1.47961e-41	3.54826e-37
AIP	Up-regulated	0.362333	0.518	0.265	1.55324e-41	3.72483e-37
UCHL5	Up-regulated	0.32925	0.373	0.141	1.67906e-41	4.02656e-37
SERPINB1	Up-regulated	0.378761	0.451	0.211	1.79552e-41	4.30583e-37
TNPO1	Up-regulated	0.28228	0.292	0.076	1.88144e-41	4.51188e-37
GON4L	Up-regulated	0.321545	0.331	0.097	1.8859e-41	4.52258e-37
EIF2AK3	Up-regulated	0.426933	0.461	0.199	1.99244e-41	4.77808e-37
HELLS	Up-regulated	0.446366	0.22	0.036	2.00894e-41	4.81764e-37
ZNF652	Up-regulated	0.290128	0.314	0.083	2.03025e-41	4.86874e-37
CCNB1IP1	Up-regulated	0.262323	0.251	0.055	2.03269e-41	4.8746e-37
HNRNPL	Up-regulated	0.346762	0.376	0.134	2.15948e-41	5.17866e-37
IER3	Up-regulated	0.874962	0.267	0.083	2.39041e-41	5.73244e-37
TRIM52	Up-regulated	0.316213	0.265	0.049	2.45921e-41	5.89744e-37
HLTF	Up-regulated	0.25046	0.257	0.049	2.4595e-41	5.89814e-37
SFSWAP	Up-regulated	0.283252	0.305	0.083	2.56023e-41	6.13969e-37
TMEM18	Up-regulated	0.306034	0.367	0.122	2.73599e-41	6.56117e-37
RUFY3	Up-regulated	0.276175	0.21	0.026	2.75544e-41	6.60782e-37
IKZF3	Up-regulated	0.349181	0.404	0.153	3.06626e-41	7.35319e-37
SLC2A5	Up-regulated	0.306452	0.18	0.017	3.1041e-41	7.44393e-37
FDPS	Up-regulated	0.418732	0.605	0.359	3.21185e-41	7.70233e-37
DCUN1D5	Up-regulated	0.290169	0.385	0.158	3.35475e-41	8.04503e-37
C12orf10	Up-regulated	0.27364	0.365	0.122	3.56344e-41	8.5455e-37
NHP2	Up-regulated	0.421544	0.66	0.423	3.63368e-41	8.71392e-37
MFN1	Up-regulated	0.267654	0.254	0.054	3.6796e-41	8.82405e-37
DDX3Y	Up-regulated	0.54848	0.296	0.106	3.92455e-41	9.41145e-37
PNPLA8	Up-regulated	0.362206	0.394	0.154	4.34959e-41	1.04307e-36
TMEM106B	Up-regulated	0.294438	0.377	0.128	4.40158e-41	1.05554e-36
NDUFA10	Up-regulated	0.342424	0.459	0.211	4.70471e-41	1.12824e-36
LONP1	Up-regulated	0.285564	0.256	0.044	5.43921e-41	1.30438e-36
CEP97	Up-regulated	0.29209	0.243	0.048	5.64698e-41	1.3542e-36
DUSP22	Up-regulated	0.442967	0.56	0.315	5.65718e-41	1.35665e-36
NUTM2B-AS1	Up-regulated	0.315516	0.334	0.118	5.70868e-41	1.369e-36
PBRM1	Up-regulated	0.312522	0.351	0.116	6.02148e-41	1.44401e-36
POLR2B	Up-regulated	0.327918	0.36	0.128	6.4112e-41	1.53747e-36
GRINA	Up-regulated	0.316555	0.398	0.154	6.43856e-41	1.54403e-36
SLC7A1	Up-regulated	0.291869	0.258	0.06	6.77243e-41	1.6241e-36
IDH3G	Up-regulated	0.390447	0.471	0.23	6.96713e-41	1.67079e-36
SETD5	Up-regulated	0.343614	0.392	0.138	7.52647e-41	1.80492e-36
SETD2	Up-regulated	0.320318	0.267	0.064	7.70224e-41	1.84707e-36
PIGBOS1	Up-regulated	0.325307	0.389	0.15	8.11895e-41	1.94701e-36
RER1	Up-regulated	0.406211	0.737	0.525	8.73288e-41	2.09423e-36
RAB4A	Up-regulated	0.363003	0.457	0.212	1.03469e-40	2.4813e-36
LTBP3	Up-regulated	0.330189	0.377	0.141	1.07734e-40	2.58357e-36
PSMD1	Up-regulated	0.292612	0.343	0.108	1.15117e-40	2.76063e-36
HIST1H2BD	Up-regulated	0.503916	0.278	0.087	1.17946e-40	2.82847e-36
SESN1	Up-regulated	0.315783	0.252	0.052	1.28732e-40	3.08712e-36
SPTLC1	Up-regulated	0.251203	0.304	0.076	1.37439e-40	3.29592e-36
PSMA5	Up-regulated	0.371012	0.614	0.362	1.3945e-40	3.34415e-36
ATXN2	Up-regulated	0.274512	0.261	0.057	1.4654e-40	3.51417e-36
TMEM126A	Up-regulated	0.314306	0.488	0.221	1.64816e-40	3.95246e-36
CCDC88C	Up-regulated	0.368753	0.415	0.172	1.80368e-40	4.3254e-36
NDUFA8	Up-regulated	0.354844	0.537	0.276	1.95329e-40	4.68419e-36
ACTN4	Up-regulated	0.357446	0.367	0.126	2.21328e-40	5.30767e-36
HSPA4	Up-regulated	0.282841	0.358	0.109	2.25595e-40	5.41e-36
GARS	Up-regulated	0.355255	0.41	0.169	2.30156e-40	5.51937e-36
HTATSF1	Up-regulated	0.335817	0.35	0.126	2.55205e-40	6.12008e-36
CHMP2A	Up-regulated	0.379519	0.708	0.477	2.70984e-40	6.49847e-36
TSNAX	Up-regulated	0.294802	0.364	0.124	2.81991e-40	6.76244e-36
KLHL6	Up-regulated	0.348457	0.357	0.129	2.89807e-40	6.94985e-36
C12orf57	Up-regulated	0.49769	0.826	0.641	2.96117e-40	7.10119e-36
ALG2	Up-regulated	0.325801	0.456	0.201	3.02492e-40	7.25405e-36
APH1A	Up-regulated	0.387709	0.551	0.307	3.0769e-40	7.37871e-36
ZNF22	Up-regulated	0.293501	0.385	0.138	3.13564e-40	7.51958e-36
OTUD4	Up-regulated	0.263423	0.234	0.041	3.48735e-40	8.36301e-36
RAB14	Up-regulated	0.294118	0.354	0.118	3.49884e-40	8.39057e-36
C16orf72	Up-regulated	0.338577	0.364	0.124	3.66663e-40	8.79295e-36
VPS51	Up-regulated	0.474653	0.547	0.328	3.70633e-40	8.88815e-36
CCDC82	Up-regulated	0.284506	0.275	0.07	4.02927e-40	9.66258e-36
ALG13	Up-regulated	0.370958	0.474	0.234	4.57674e-40	1.09755e-35
MPC2	Up-regulated	0.488678	0.662	0.433	4.70069e-40	1.12727e-35
AHCTF1	Up-regulated	0.269459	0.217	0.036	4.77517e-40	1.14513e-35
NCOA7	Up-regulated	0.330723	0.318	0.09	4.78267e-40	1.14693e-35
SDE2	Up-regulated	0.293214	0.252	0.058	5.58722e-40	1.33987e-35
SLFN13	Up-regulated	0.383059	0.22	0.042	5.63477e-40	1.35128e-35
FAF2	Up-regulated	0.271144	0.301	0.086	5.67756e-40	1.36154e-35
CDKN2A	Up-regulated	0.382386	0.41	0.164	6.61026e-40	1.58521e-35
RBFA	Up-regulated	0.310637	0.322	0.105	6.91585e-40	1.65849e-35
KIF2A	Up-regulated	0.279295	0.31	0.089	6.97976e-40	1.67382e-35
PDCD5	Up-regulated	0.380487	0.653	0.429	7.24101e-40	1.73647e-35
DPEP1	Up-regulated	0.669206	0.219	0.048	7.59991e-40	1.82253e-35
HNRNPM	Up-regulated	0.394231	0.682	0.422	7.91036e-40	1.89698e-35
CDC37	Up-regulated	0.401717	0.576	0.331	8.98772e-40	2.15535e-35
AP3D1	Up-regulated	0.330149	0.406	0.164	9.02468e-40	2.16421e-35
YME1L1	Up-regulated	0.483586	0.552	0.285	9.08697e-40	2.17915e-35
ATP1B3	Up-regulated	0.364072	0.432	0.188	9.54234e-40	2.28835e-35
EPN1	Up-regulated	0.302062	0.398	0.163	9.73328e-40	2.33414e-35
RHOA	Up-regulated	0.460683	0.801	0.61	1.08033e-39	2.59073e-35
SRSF6	Up-regulated	0.443947	0.545	0.305	1.10735e-39	2.65553e-35
YTHDC1	Up-regulated	0.402098	0.476	0.227	1.24607e-39	2.98819e-35
CD47	Up-regulated	0.444214	0.689	0.453	1.2505e-39	2.99882e-35
BRIX1	Up-regulated	0.294677	0.37	0.131	1.43296e-39	3.43639e-35
PHF20L1	Up-regulated	0.312083	0.353	0.125	1.45369e-39	3.48609e-35
COX14	Up-regulated	0.427314	0.641	0.403	1.49084e-39	3.57519e-35
MIER1	Up-regulated	0.297317	0.352	0.11	1.6124e-39	3.86669e-35
MRPL47	Up-regulated	0.303294	0.467	0.218	1.66943e-39	4.00345e-35
CDK14	Up-regulated	0.305663	0.279	0.065	1.71148e-39	4.10431e-35
RSRP1	Up-regulated	0.576471	0.635	0.406	1.72632e-39	4.13989e-35
FNDC3A	Up-regulated	0.437499	0.507	0.262	1.75294e-39	4.20372e-35
LAGE3	Up-regulated	0.420982	0.537	0.302	1.75579e-39	4.21055e-35
EMC2	Up-regulated	0.262686	0.362	0.116	1.7858e-39	4.28252e-35
PDS5A	Up-regulated	0.312975	0.355	0.121	1.84084e-39	4.41452e-35
CNIH4	Up-regulated	0.338703	0.401	0.166	1.87749e-39	4.5024e-35
LCOR	Up-regulated	0.274327	0.248	0.055	1.93594e-39	4.64257e-35
NEMF	Up-regulated	0.382076	0.447	0.202	2.02796e-39	4.86326e-35
UBA2	Up-regulated	0.331003	0.408	0.164	2.06384e-39	4.94929e-35
NDUFA12	Up-regulated	0.360138	0.669	0.419	2.09837e-39	5.0321e-35
NDUFS5	Up-regulated	0.420502	0.826	0.651	2.26783e-39	5.43848e-35
POLR2K	Up-regulated	0.406716	0.727	0.51	2.38397e-39	5.71699e-35
PAK2	Up-regulated	0.313953	0.416	0.163	2.39019e-39	5.73191e-35
TMX1	Up-regulated	0.378409	0.482	0.23	2.55923e-39	6.1373e-35
CEP57	Up-regulated	0.325406	0.36	0.126	2.56916e-39	6.1611e-35
B4GALT3	Up-regulated	0.427917	0.573	0.334	2.61101e-39	6.26145e-35
RPL37	Up-regulated	0.691329	0.97	0.958	2.76217e-39	6.62395e-35
SIN3A	Up-regulated	0.321037	0.295	0.09	2.79276e-39	6.69732e-35
ZNF106	Up-regulated	0.326485	0.334	0.119	2.84997e-39	6.83451e-35
SMC2	Up-regulated	0.348059	0.26	0.064	3.0428e-39	7.29693e-35
NDUFB10	Up-regulated	0.404469	0.789	0.613	3.10933e-39	7.45648e-35
ZMAT1	Up-regulated	0.292681	0.196	0.025	3.21019e-39	7.69835e-35
RBM26	Up-regulated	0.357017	0.401	0.154	3.21205e-39	7.70283e-35
NDNF	Up-regulated	0.306678	0.203	0.025	3.21271e-39	7.70439e-35
INPP4A	Up-regulated	0.363511	0.357	0.131	3.23538e-39	7.75876e-35
SEC24D	Up-regulated	0.423731	0.487	0.244	3.2931e-39	7.89719e-35
CD200	Up-regulated	0.265207	0.178	0.02	3.61904e-39	8.67883e-35
TMED3	Up-regulated	0.425891	0.572	0.35	3.65402e-39	8.76271e-35
MLLT6	Up-regulated	0.287297	0.276	0.064	3.81828e-39	9.15663e-35
SRP19	Up-regulated	0.371214	0.617	0.376	3.89666e-39	9.34457e-35
IFIH1	Up-regulated	0.271758	0.239	0.054	4.04423e-39	9.69846e-35
PPP4R3A	Up-regulated	0.299635	0.308	0.092	4.47611e-39	1.07342e-34
TMEM208	Up-regulated	0.434032	0.727	0.544	4.77198e-39	1.14437e-34
SPPL3	Up-regulated	0.25292	0.269	0.062	4.8855e-39	1.17159e-34
TBC1D15	Up-regulated	0.30334	0.324	0.106	5.05221e-39	1.21157e-34
LAPTM4B	Up-regulated	0.262895	0.189	0.017	5.9848e-39	1.43522e-34
PAXBP1	Up-regulated	0.252353	0.214	0.033	6.62978e-39	1.58989e-34
UTP18	Up-regulated	0.27402	0.31	0.094	6.82691e-39	1.63716e-34
RNASEH2B	Up-regulated	0.376573	0.471	0.234	6.86445e-39	1.64616e-34
IL5RA	Up-regulated	0.553391	0.231	0.062	7.01867e-39	1.68315e-34
RANBP1	Up-regulated	0.50048	0.68	0.471	7.1429e-39	1.71294e-34
MTX2	Up-regulated	0.29095	0.391	0.157	7.32523e-39	1.75666e-34
UBR5	Up-regulated	0.354674	0.359	0.116	8.25876e-39	1.98053e-34
HELZ	Up-regulated	0.300829	0.315	0.103	8.30095e-39	1.99065e-34
PTPN7	Up-regulated	0.435644	0.445	0.209	9.33851e-39	2.23947e-34
RNPC3	Up-regulated	0.302881	0.213	0.032	9.62248e-39	2.30757e-34
EDNRB	Up-regulated	0.404792	0.117	0	9.65893e-39	2.31631e-34
TCEA3	Up-regulated	0.420544	0.172	0.025	1.00658e-38	2.41387e-34
LRPPRC	Up-regulated	0.269919	0.294	0.078	1.02209e-38	2.45107e-34
HSPA13	Up-regulated	0.365355	0.526	0.281	1.02242e-38	2.45186e-34
PRRC1	Up-regulated	0.297307	0.324	0.105	1.0269e-38	2.46261e-34
FGD5-AS1	Up-regulated	0.30347	0.3	0.09	1.03985e-38	2.49367e-34
UQCR10	Up-regulated	0.464745	0.803	0.638	1.14364e-38	2.74257e-34
NDUFS8	Up-regulated	0.446012	0.744	0.564	1.15074e-38	2.75959e-34
IREB2	Up-regulated	0.288872	0.302	0.094	1.1837e-38	2.83862e-34
44262	Up-regulated	0.293894	0.359	0.121	1.19885e-38	2.87497e-34
UBE2E1	Up-regulated	0.409297	0.508	0.265	1.27212e-38	3.05067e-34
GOLIM4	Up-regulated	0.272423	0.316	0.089	1.31059e-38	3.14291e-34
RSRC2	Up-regulated	0.450097	0.629	0.372	1.32792e-38	3.18449e-34
ANKRD17	Up-regulated	0.288297	0.291	0.078	1.43123e-38	3.43223e-34
CCAR1	Up-regulated	0.337993	0.378	0.145	1.43593e-38	3.44349e-34
FAM129A	Up-regulated	0.326042	0.216	0.035	1.48564e-38	3.56271e-34
FCRLA	Up-regulated	0.543661	0.38	0.151	1.55901e-38	3.73865e-34
DNM1L	Up-regulated	0.301264	0.292	0.087	1.68445e-38	4.03948e-34
CCDC50	Up-regulated	0.377741	0.484	0.238	1.71215e-38	4.1059e-34
RAD23A	Up-regulated	0.4184	0.679	0.44	1.71528e-38	4.11341e-34
USP1	Up-regulated	0.409087	0.317	0.106	1.92235e-38	4.60998e-34
SFXN1	Up-regulated	0.309172	0.295	0.092	1.94414e-38	4.66225e-34
TWISTNB	Up-regulated	0.286516	0.325	0.11	1.94888e-38	4.67361e-34
SPTAN1	Up-regulated	0.270941	0.279	0.064	2.04807e-38	4.91147e-34
GTPBP4	Up-regulated	0.283492	0.344	0.113	2.15198e-38	5.16065e-34
XAF1	Up-regulated	0.362552	0.228	0.041	2.25167e-38	5.39972e-34
CCSAP	Up-regulated	0.259387	0.168	0.015	2.33044e-38	5.58864e-34
BBC3	Up-regulated	0.325247	0.344	0.1	2.34813e-38	5.63105e-34
HBP1	Up-regulated	0.337076	0.399	0.164	2.49296e-38	5.97836e-34
TMEM126B	Up-regulated	0.317059	0.417	0.182	2.51052e-38	6.02048e-34
TMEM248	Up-regulated	0.313118	0.477	0.224	2.58484e-38	6.19871e-34
CCNDBP1	Up-regulated	0.425439	0.592	0.363	2.70971e-38	6.49816e-34
ARFGAP3	Up-regulated	0.373136	0.541	0.295	2.80006e-38	6.71481e-34
PAPSS1	Up-regulated	0.292908	0.387	0.147	2.94158e-38	7.05419e-34
GRK6	Up-regulated	0.358144	0.456	0.222	3.00948e-38	7.21703e-34
NFKB1	Up-regulated	0.301633	0.287	0.086	3.12891e-38	7.50344e-34
EMB	Up-regulated	0.320367	0.467	0.215	3.20321e-38	7.68162e-34
FAM133B	Up-regulated	0.42616	0.578	0.331	3.38509e-38	8.11778e-34
BTG3	Up-regulated	0.417083	0.441	0.208	3.48278e-38	8.35205e-34
TXLNA	Up-regulated	0.250897	0.259	0.058	3.62334e-38	8.68914e-34
FGFR1	Up-regulated	0.382511	0.136	0.01	3.69548e-38	8.86214e-34
NOC3L	Up-regulated	0.252353	0.246	0.057	3.80251e-38	9.11879e-34
NOLC1	Up-regulated	0.308038	0.345	0.128	3.98395e-38	9.5539e-34
AP3B1	Up-regulated	0.291362	0.319	0.096	4.00006e-38	9.59255e-34
ZNF326	Up-regulated	0.305366	0.298	0.094	4.07412e-38	9.77015e-34
FBXO11	Up-regulated	0.261768	0.258	0.061	4.25371e-38	1.02008e-33
PRPF38B	Up-regulated	0.413263	0.584	0.323	4.78247e-38	1.14688e-33
TMEM123	Up-regulated	0.443155	0.599	0.374	5.32133e-38	1.27611e-33
TCERG1	Up-regulated	0.326977	0.338	0.11	5.79938e-38	1.39075e-33
SURF4	Up-regulated	0.362415	0.644	0.411	6.20615e-38	1.4883e-33
EIF2A	Up-regulated	0.400263	0.64	0.423	6.92668e-38	1.66109e-33
POLE4	Up-regulated	0.339358	0.458	0.218	7.84178e-38	1.88054e-33
COMTD1	Up-regulated	0.349379	0.428	0.203	8.21408e-38	1.96982e-33
LMNA	Up-regulated	1.28875	0.675	0.536	9.07721e-38	2.17681e-33
PRDM2	Up-regulated	0.380142	0.453	0.209	9.53893e-38	2.28753e-33
SUCLG2	Up-regulated	0.305617	0.42	0.17	9.7152e-38	2.3298e-33
MSN	Up-regulated	0.345176	0.437	0.193	1.09207e-37	2.61888e-33
PPP2R5A	Up-regulated	0.252591	0.227	0.048	1.1105e-37	2.66309e-33
ZNF638	Up-regulated	0.352269	0.342	0.118	1.11536e-37	2.67475e-33
SYF2	Up-regulated	0.375186	0.608	0.355	1.12935e-37	2.7083e-33
TAX1BP1	Up-regulated	0.367744	0.614	0.371	1.1573e-37	2.77533e-33
ASXL1	Up-regulated	0.342609	0.394	0.15	1.21476e-37	2.91311e-33
KTN1	Up-regulated	0.454707	0.621	0.407	1.23877e-37	2.97069e-33
NUFIP2	Up-regulated	0.327587	0.341	0.108	1.32091e-37	3.16768e-33
CADPS2	Up-regulated	0.263422	0.252	0.039	1.34412e-37	3.22333e-33
IMMT	Up-regulated	0.270426	0.325	0.108	1.40033e-37	3.35813e-33
TSEN15	Up-regulated	0.333294	0.374	0.15	1.5229e-37	3.65207e-33
PARK7	Up-regulated	0.429446	0.83	0.69	1.67545e-37	4.01789e-33
WDR43	Up-regulated	0.291806	0.353	0.122	1.77295e-37	4.2517e-33
BCL11A	Up-regulated	0.280976	0.234	0.051	1.90429e-37	4.56668e-33
NAA15	Up-regulated	0.266814	0.314	0.097	2.02956e-37	4.86708e-33
RBM6	Up-regulated	0.357039	0.484	0.225	2.10379e-37	5.04511e-33
MDH2	Up-regulated	0.370413	0.61	0.376	2.14206e-37	5.13686e-33
UVRAG	Up-regulated	0.291983	0.261	0.062	2.15566e-37	5.16949e-33
FAM208A	Up-regulated	0.253573	0.236	0.045	2.16698e-37	5.19664e-33
THUMPD1	Up-regulated	0.322217	0.383	0.148	2.21367e-37	5.30861e-33
RBM8A	Up-regulated	0.409594	0.701	0.488	2.21851e-37	5.32021e-33
DUSP6	Up-regulated	0.493745	0.205	0.045	2.27247e-37	5.44962e-33
TRIM33	Up-regulated	0.276887	0.294	0.08	2.57653e-37	6.17878e-33
C15orf61	Up-regulated	0.337805	0.489	0.254	2.76579e-37	6.63265e-33
ADH5	Up-regulated	0.269525	0.358	0.129	2.97824e-37	7.14212e-33
MRPL21	Up-regulated	0.339593	0.504	0.269	2.99898e-37	7.19186e-33
ARID2	Up-regulated	0.274678	0.262	0.065	3.27939e-37	7.8643e-33
ADNP	Up-regulated	0.264989	0.267	0.062	3.57947e-37	8.58392e-33
ABCF1	Up-regulated	0.343652	0.421	0.176	3.59529e-37	8.62186e-33
BEX2	Up-regulated	0.445441	0.378	0.16	3.66213e-37	8.78215e-33
STOML2	Up-regulated	0.34834	0.632	0.382	3.81326e-37	9.14458e-33
TMEM109	Up-regulated	0.354001	0.455	0.217	4.24034e-37	1.01688e-32
LAMTOR1	Up-regulated	0.384958	0.668	0.443	4.24673e-37	1.01841e-32
MRPS21	Up-regulated	0.497448	0.713	0.525	4.29401e-37	1.02975e-32
FNIP1	Up-regulated	0.405037	0.424	0.192	4.31737e-37	1.03535e-32
ZNF518A	Up-regulated	0.298002	0.288	0.076	4.55883e-37	1.09325e-32
MCTP2	Up-regulated	0.277115	0.277	0.065	4.87872e-37	1.16997e-32
SULF2	Up-regulated	0.428441	0.407	0.188	5.23188e-37	1.25466e-32
SBNO1	Up-regulated	0.288486	0.288	0.089	5.39445e-37	1.29364e-32
PSIP1	Up-regulated	0.410346	0.432	0.208	5.86796e-37	1.4072e-32
RBM4	Up-regulated	0.324136	0.357	0.141	5.99195e-37	1.43693e-32
HMGN1	Up-regulated	0.447672	0.829	0.654	7.14568e-37	1.71361e-32
MAN2C1	Up-regulated	0.31779	0.279	0.076	7.18528e-37	1.7231e-32
HMCES	Up-regulated	0.311165	0.408	0.17	7.26108e-37	1.74128e-32
CORO1C	Up-regulated	0.292553	0.306	0.093	7.98238e-37	1.91425e-32
MRPL43	Up-regulated	0.304682	0.518	0.262	8.00162e-37	1.91887e-32
SKP1	Up-regulated	0.452213	0.855	0.706	8.03304e-37	1.9264e-32
ARID3A	Up-regulated	0.335892	0.409	0.167	8.46953e-37	2.03108e-32
TUBA4A	Up-regulated	0.42255	0.537	0.311	9.34579e-37	2.24121e-32
RNPEPL1	Up-regulated	0.344272	0.424	0.19	9.56701e-37	2.29427e-32
ZBED5	Up-regulated	0.251692	0.245	0.061	9.84822e-37	2.3617e-32
CUL5	Up-regulated	0.263454	0.279	0.078	1.02898e-36	2.4676e-32
GNL1	Up-regulated	0.373418	0.384	0.167	1.04676e-36	2.51024e-32
EIF5	Up-regulated	0.499697	0.712	0.51	1.22134e-36	2.92889e-32
NUP50	Up-regulated	0.259016	0.264	0.067	1.32797e-36	3.18459e-32
AIDA	Up-regulated	0.319927	0.37	0.145	1.40801e-36	3.37654e-32
COX6C	Up-regulated	0.446515	0.876	0.778	1.42498e-36	3.41725e-32
RPS27L	Up-regulated	0.441333	0.899	0.808	1.53051e-36	3.67032e-32
EEF1A1	Up-regulated	0.715761	0.991	0.991	1.85648e-36	4.45203e-32
RPLP1	Up-regulated	0.802796	0.992	0.997	1.87546e-36	4.49755e-32
CAND1	Up-regulated	0.345844	0.362	0.141	2.0951e-36	5.02427e-32
PSMD2	Up-regulated	0.319618	0.49	0.244	2.24333e-36	5.37972e-32
ULK3	Up-regulated	0.251615	0.239	0.055	2.29917e-36	5.51365e-32
CTNNB1	Up-regulated	0.346992	0.364	0.137	2.38907e-36	5.72922e-32
CDK4	Up-regulated	0.324338	0.445	0.206	2.41015e-36	5.77977e-32
MYL12B	Up-regulated	0.434673	0.732	0.532	2.41981e-36	5.80296e-32
ALDH9A1	Up-regulated	0.267682	0.381	0.142	2.42034e-36	5.80422e-32
ING5	Up-regulated	0.257345	0.266	0.073	2.42501e-36	5.81543e-32
PRDX1	Up-regulated	0.483597	0.817	0.685	2.60121e-36	6.23796e-32
ANKRD12	Up-regulated	0.463523	0.683	0.458	3.00494e-36	7.20614e-32
SNRK	Up-regulated	0.260437	0.239	0.061	3.30069e-36	7.91538e-32
IQGAP2	Up-regulated	0.286764	0.275	0.071	3.41774e-36	8.19607e-32
IDH3A	Up-regulated	0.261266	0.32	0.1	3.57555e-36	8.57453e-32
PHC3	Up-regulated	0.323787	0.332	0.122	4.03817e-36	9.68393e-32
TMBIM6	Up-regulated	0.505357	0.921	0.869	4.7389e-36	1.13643e-31
NDUFA4	Up-regulated	0.492692	0.904	0.846	5.54376e-36	1.32945e-31
SND1	Up-regulated	0.342441	0.585	0.349	5.59234e-36	1.3411e-31
REXO2	Up-regulated	0.35969	0.622	0.394	5.64329e-36	1.35332e-31
FAM208B	Up-regulated	0.298774	0.299	0.083	6.08509e-36	1.45927e-31
SERINC3	Up-regulated	0.300366	0.441	0.188	6.26684e-36	1.50285e-31
PTPN18	Up-regulated	0.307542	0.299	0.102	7.32035e-36	1.75549e-31
TMED4	Up-regulated	0.366673	0.711	0.507	7.48212e-36	1.79429e-31
CCDC47	Up-regulated	0.292945	0.453	0.189	7.65972e-36	1.83688e-31
WDR46	Up-regulated	0.264965	0.356	0.124	7.91355e-36	1.89775e-31
AC025164.1	Up-regulated	0.276638	0.108	0	8.209e-36	1.9686e-31
ARID3B	Up-regulated	0.260487	0.253	0.07	8.24112e-36	1.9763e-31
IFNGR1	Up-regulated	0.274148	0.288	0.087	8.47099e-36	2.03143e-31
NPEPPS	Up-regulated	0.285738	0.295	0.083	8.59475e-36	2.06111e-31
ARV1	Up-regulated	0.26304	0.325	0.11	9.62631e-36	2.30849e-31
PER1	Up-regulated	0.348636	0.276	0.093	9.75623e-36	2.33964e-31
MECP2	Up-regulated	0.350466	0.328	0.122	1.08284e-35	2.59676e-31
SDC1	Up-regulated	0.448867	0.757	0.564	1.10516e-35	2.65028e-31
PMVK	Up-regulated	0.353931	0.597	0.353	1.22802e-35	2.94491e-31
REST	Up-regulated	0.274718	0.311	0.105	1.23421e-35	2.95977e-31
COA6	Up-regulated	0.25526	0.306	0.09	1.30806e-35	3.13685e-31
CLDND1	Up-regulated	0.318133	0.464	0.219	1.44595e-35	3.46752e-31
EIF2S1	Up-regulated	0.277034	0.413	0.169	1.47132e-35	3.52836e-31
STX16	Up-regulated	0.286134	0.281	0.081	1.48248e-35	3.55514e-31
TPGS1	Up-regulated	0.326458	0.404	0.177	1.51491e-35	3.63292e-31
MRPL20	Up-regulated	0.368703	0.744	0.547	1.54054e-35	3.69437e-31
SPTY2D1	Up-regulated	0.307995	0.374	0.142	1.57915e-35	3.78695e-31
44261	Up-regulated	0.3753	0.526	0.291	1.6176e-35	3.87918e-31
GADD45B	Up-regulated	0.791919	0.605	0.43	1.74368e-35	4.18152e-31
BCAS2	Up-regulated	0.340218	0.522	0.279	1.767e-35	4.23743e-31
BASP1	Up-regulated	0.46192	0.266	0.099	1.94838e-35	4.67242e-31
RTF1	Up-regulated	0.373723	0.551	0.314	1.99464e-35	4.78334e-31
GAGE2A	Up-regulated	0.258975	0.107	0	2.16057e-35	5.18126e-31
SCAMP5	Up-regulated	0.27054	0.322	0.102	2.17748e-35	5.22181e-31
SSNA1	Up-regulated	0.346717	0.609	0.371	2.18703e-35	5.24472e-31
DAP3	Up-regulated	0.312501	0.48	0.235	2.3182e-35	5.55927e-31
WDR83OS	Up-regulated	0.381428	0.811	0.642	2.33917e-35	5.60956e-31
RANBP9	Up-regulated	0.250019	0.256	0.061	2.44135e-35	5.85461e-31
BRD7	Up-regulated	0.263435	0.311	0.094	2.55568e-35	6.12877e-31
GTF2B	Up-regulated	0.283915	0.386	0.153	2.56684e-35	6.15553e-31
ROCK1	Up-regulated	0.344687	0.401	0.179	2.66359e-35	6.38756e-31
SIGMAR1	Up-regulated	0.273353	0.319	0.116	2.71817e-35	6.51843e-31
PTAR1	Up-regulated	0.268053	0.249	0.067	2.91207e-35	6.98344e-31
ANKRD44	Up-regulated	0.347846	0.368	0.145	2.94537e-35	7.06329e-31
PCM1	Up-regulated	0.3713	0.378	0.145	3.24203e-35	7.7747e-31
TRIM69	Up-regulated	0.277661	0.296	0.094	3.38396e-35	8.11506e-31
CCDC112	Up-regulated	0.300453	0.34	0.128	3.39433e-35	8.13994e-31
ERC1	Up-regulated	0.282562	0.259	0.068	3.62778e-35	8.69979e-31
OAS1	Up-regulated	0.327719	0.339	0.115	3.79851e-35	9.10921e-31
TMEM106C	Up-regulated	0.466521	0.359	0.172	4.0329e-35	9.67129e-31
CASP10	Up-regulated	0.355001	0.439	0.203	4.08108e-35	9.78685e-31
PSMB9	Up-regulated	0.406247	0.714	0.51	4.13579e-35	9.91803e-31
RBM38	Up-regulated	0.32905	0.318	0.119	4.37546e-35	1.04928e-30
CEP128	Up-regulated	0.312245	0.228	0.055	4.53979e-35	1.08869e-30
UQCC3	Up-regulated	0.31272	0.471	0.233	4.71235e-35	1.13007e-30
TSSC4	Up-regulated	0.302987	0.449	0.208	4.79304e-35	1.14942e-30
HAT1	Up-regulated	0.295989	0.347	0.132	4.80967e-35	1.15341e-30
SLC25A4	Up-regulated	0.334606	0.499	0.272	4.84837e-35	1.16269e-30
SNRNP200	Up-regulated	0.344395	0.388	0.161	5.03662e-35	1.20783e-30
BCL7C	Up-regulated	0.268208	0.317	0.113	5.59871e-35	1.34263e-30
LACTB	Up-regulated	0.259346	0.247	0.067	5.70136e-35	1.36724e-30
FAM3C	Up-regulated	0.418306	0.68	0.469	5.80037e-35	1.39099e-30
TMEM9	Up-regulated	0.307258	0.374	0.153	6.80617e-35	1.63219e-30
ADD3	Up-regulated	0.384059	0.369	0.16	7.0677e-35	1.69491e-30
JADE1	Up-regulated	0.304588	0.326	0.116	7.18771e-35	1.72368e-30
SSR2	Up-regulated	0.469043	0.926	0.872	7.27384e-35	1.74434e-30
ATAD2	Up-regulated	0.380673	0.176	0.032	7.92953e-35	1.90158e-30
PHF6	Up-regulated	0.256072	0.248	0.061	8.05456e-35	1.93157e-30
SCAMP2	Up-regulated	0.406534	0.561	0.334	8.8269e-35	2.11678e-30
MTHFD2L	Up-regulated	0.252028	0.247	0.06	9.17541e-35	2.20036e-30
PBXIP1	Up-regulated	0.499966	0.405	0.209	9.49574e-35	2.27717e-30
PPP1R35	Up-regulated	0.265355	0.334	0.116	9.822e-35	2.35541e-30
SEC63	Up-regulated	0.373088	0.584	0.349	9.89903e-35	2.37389e-30
TMEM41B	Up-regulated	0.253185	0.313	0.097	1.00895e-34	2.41957e-30
PSMB2	Up-regulated	0.355451	0.64	0.414	1.15035e-34	2.75865e-30
TAPBP	Up-regulated	0.415109	0.799	0.616	1.17561e-34	2.81922e-30
ST13	Up-regulated	0.408815	0.659	0.448	1.21756e-34	2.91983e-30
MAP2K7	Up-regulated	0.276525	0.323	0.109	1.22883e-34	2.94687e-30
MRPS25	Up-regulated	0.265971	0.349	0.124	1.24348e-34	2.982e-30
LYPLA1	Up-regulated	0.311949	0.494	0.266	1.2805e-34	3.07078e-30
UBA6	Up-regulated	0.29963	0.314	0.103	1.3691e-34	3.28325e-30
PDCD6	Up-regulated	0.330979	0.596	0.358	1.37524e-34	3.29796e-30
GAMT	Up-regulated	0.317535	0.326	0.128	1.53658e-34	3.68487e-30
NUDC	Up-regulated	0.334841	0.578	0.33	1.55469e-34	3.72829e-30
ERAP2	Up-regulated	0.35933	0.408	0.188	1.58984e-34	3.81259e-30
RPL8	Up-regulated	0.73668	0.981	0.991	1.61257e-34	3.86712e-30
MALAT1	Up-regulated	0.316336	0.992	0.984	1.76851e-34	4.24107e-30
COX8A	Up-regulated	0.433291	0.835	0.717	1.80839e-34	4.33671e-30
UPF3A	Up-regulated	0.397889	0.453	0.234	1.82524e-34	4.3771e-30
CALM2	Up-regulated	0.476757	0.821	0.683	1.82705e-34	4.38146e-30
LY9	Up-regulated	0.429505	0.386	0.182	1.85623e-34	4.45144e-30
STAG1	Up-regulated	0.327116	0.349	0.135	2.17234e-34	5.20949e-30
MPHOSPH10	Up-regulated	0.264615	0.316	0.105	2.28145e-34	5.47115e-30
PDLIM1	Up-regulated	0.371466	0.414	0.205	2.37953e-34	5.70636e-30
ATP2A3	Up-regulated	0.323277	0.366	0.142	2.4742e-34	5.93338e-30
ENSA	Up-regulated	0.417154	0.693	0.475	2.54772e-34	6.10968e-30
MALSU1	Up-regulated	0.255585	0.378	0.156	2.58459e-34	6.1981e-30
PRDX3	Up-regulated	0.334744	0.525	0.292	2.97185e-34	7.1268e-30
BAZ1B	Up-regulated	0.32478	0.338	0.118	3.0234e-34	7.25042e-30
HUWE1	Up-regulated	0.251074	0.282	0.078	3.04408e-34	7.3e-30
CD38	Up-regulated	0.46807	0.783	0.641	3.24508e-34	7.78204e-30
GRSF1	Up-regulated	0.261826	0.359	0.142	3.58094e-34	8.58746e-30
SUMO1	Up-regulated	0.394346	0.701	0.494	3.64866e-34	8.74986e-30
CHST15	Up-regulated	0.297689	0.311	0.105	3.67683e-34	8.81742e-30
COA1	Up-regulated	0.298676	0.455	0.228	3.7856e-34	9.07825e-30
SF3B6	Up-regulated	0.360845	0.721	0.504	3.87983e-34	9.30423e-30
CLTB	Up-regulated	0.315238	0.515	0.269	4.03895e-34	9.68581e-30
PPM1K	Up-regulated	0.349396	0.465	0.234	4.31385e-34	1.0345e-29
ST8SIA4	Up-regulated	0.277487	0.359	0.126	4.37342e-34	1.04879e-29
ZNF148	Up-regulated	0.260453	0.316	0.103	4.81234e-34	1.15405e-29
LIMD1	Up-regulated	0.263208	0.254	0.067	5.421e-34	1.30001e-29
RBM41	Up-regulated	0.25664	0.203	0.038	5.61305e-34	1.34606e-29
POU2F1	Up-regulated	0.279671	0.288	0.089	6.01064e-34	1.44141e-29
TPT1	Up-regulated	0.565908	0.981	0.969	6.42147e-34	1.53993e-29
NKAP	Up-regulated	0.274006	0.34	0.128	6.80564e-34	1.63206e-29
NUP62	Up-regulated	0.291482	0.258	0.074	6.9326e-34	1.66251e-29
RNASET2	Up-regulated	0.478774	0.812	0.702	7.42408e-34	1.78037e-29
FHL1	Up-regulated	0.271773	0.202	0.045	8.16883e-34	1.95897e-29
PRDX5	Up-regulated	0.399568	0.854	0.733	8.21893e-34	1.97098e-29
KATNBL1	Up-regulated	0.297594	0.378	0.164	8.77445e-34	2.1042e-29
FIBP	Up-regulated	0.313101	0.482	0.241	9.37416e-34	2.24802e-29
PRELID1	Up-regulated	0.413656	0.856	0.735	1.00138e-33	2.4014e-29
TBCA	Up-regulated	0.376746	0.784	0.615	1.09012e-33	2.61422e-29
INSR	Up-regulated	0.349425	0.336	0.119	1.09714e-33	2.63105e-29
PITPNB	Up-regulated	0.2654	0.328	0.112	1.11178e-33	2.66616e-29
TARS	Up-regulated	0.270183	0.352	0.121	1.12622e-33	2.70078e-29
ARL14EP	Up-regulated	0.270468	0.363	0.137	1.17202e-33	2.81061e-29
DECR1	Up-regulated	0.303286	0.499	0.259	1.32191e-33	3.17007e-29
CHD6	Up-regulated	0.288893	0.285	0.087	1.36966e-33	3.28458e-29
DENND3	Up-regulated	0.287572	0.274	0.08	1.43965e-33	3.45243e-29
SMC1A	Up-regulated	0.28859	0.282	0.084	1.46861e-33	3.52188e-29
RPL19	Up-regulated	0.697362	0.974	0.98	1.46911e-33	3.52307e-29
E2F1	Up-regulated	0.251252	0.128	0.01	1.495e-33	3.58517e-29
SVIP	Up-regulated	0.432547	0.763	0.59	1.52329e-33	3.65301e-29
H2AFJ	Up-regulated	0.386678	0.497	0.278	1.53318e-33	3.67672e-29
LAMTOR2	Up-regulated	0.314408	0.622	0.376	1.63557e-33	3.92225e-29
STRAP	Up-regulated	0.328783	0.554	0.321	1.72179e-33	4.12903e-29
NCOA2	Up-regulated	0.250431	0.28	0.074	1.83244e-33	4.39437e-29
PEX2	Up-regulated	0.265959	0.37	0.147	1.83649e-33	4.40409e-29
NIT2	Up-regulated	0.259006	0.359	0.141	1.95181e-33	4.68065e-29
HSPH1	Up-regulated	0.381706	0.311	0.116	1.99848e-33	4.79255e-29
SLU7	Up-regulated	0.282376	0.399	0.18	2.00981e-33	4.81972e-29
LSM6	Up-regulated	0.304099	0.49	0.254	2.04126e-33	4.89513e-29
SDCCAG8	Up-regulated	0.319213	0.314	0.118	2.2793e-33	5.46598e-29
SKIL	Up-regulated	0.324266	0.375	0.166	2.30572e-33	5.52934e-29
BMS1	Up-regulated	0.261603	0.287	0.092	2.48384e-33	5.95651e-29
ARHGDIA	Up-regulated	0.357421	0.677	0.451	2.55345e-33	6.12342e-29
RPS23	Up-regulated	0.951392	0.976	0.991	2.63291e-33	6.31398e-29
OSBPL8	Up-regulated	0.258652	0.283	0.089	3.09802e-33	7.42936e-29
RTCB	Up-regulated	0.254567	0.335	0.119	3.27768e-33	7.86021e-29
HCLS1	Up-regulated	0.341843	0.543	0.305	3.3006e-33	7.91518e-29
IQCB1	Up-regulated	0.306853	0.372	0.163	3.32517e-33	7.9741e-29
NXPE3	Up-regulated	0.370093	0.401	0.185	3.33759e-33	8.00387e-29
HPS4	Up-regulated	0.276957	0.256	0.077	3.39544e-33	8.14261e-29
TTC17	Up-regulated	0.307412	0.453	0.214	3.43725e-33	8.24287e-29
AGO3	Up-regulated	0.260378	0.249	0.068	3.55838e-33	8.53335e-29
TACC1	Up-regulated	0.290017	0.274	0.089	3.7567e-33	9.00895e-29
OTUD5	Up-regulated	0.276303	0.335	0.124	4.09157e-33	9.81199e-29
CMSS1	Up-regulated	0.263103	0.35	0.129	4.36076e-33	1.04575e-28
RPL22	Up-regulated	0.594435	0.947	0.935	4.47328e-33	1.07274e-28
NDUFB11	Up-regulated	0.425171	0.888	0.817	4.85885e-33	1.1652e-28
FAM111A	Up-regulated	0.278295	0.218	0.048	4.97687e-33	1.1935e-28
UBE2Q2	Up-regulated	0.259569	0.299	0.102	4.98393e-33	1.1952e-28
DNAJC19	Up-regulated	0.303733	0.554	0.317	5.05134e-33	1.21136e-28
MRPS16	Up-regulated	0.330256	0.575	0.35	5.14495e-33	1.23381e-28
FCGR2B	Up-regulated	0.377373	0.478	0.254	5.19644e-33	1.24616e-28
EPS15	Up-regulated	0.280828	0.37	0.147	5.24288e-33	1.2573e-28
UBXN1	Up-regulated	0.400509	0.608	0.388	5.32412e-33	1.27678e-28
EMC3	Up-regulated	0.319858	0.573	0.317	5.3615e-33	1.28574e-28
RYBP	Up-regulated	0.256794	0.299	0.105	6.80122e-33	1.631e-28
RRP12	Up-regulated	0.359149	0.276	0.089	7.00518e-33	1.67991e-28
C1orf35	Up-regulated	0.309635	0.287	0.096	7.23016e-33	1.73386e-28
PSMG4	Up-regulated	0.272783	0.368	0.148	7.46343e-33	1.7898e-28
CISD1	Up-regulated	0.268336	0.357	0.144	7.51773e-33	1.80283e-28
ERP44	Up-regulated	0.338034	0.663	0.432	7.61039e-33	1.82505e-28
UBA52	Up-regulated	0.645376	0.957	0.968	8.12298e-33	1.94797e-28
CNOT6L	Up-regulated	0.278681	0.291	0.103	9.01288e-33	2.16138e-28
ERO1A	Up-regulated	0.282376	0.399	0.169	9.10823e-33	2.18424e-28
RCC2	Up-regulated	0.267974	0.236	0.054	9.44862e-33	2.26587e-28
CCDC90B	Up-regulated	0.292361	0.484	0.243	1.02714e-32	2.46318e-28
MIR222HG	Up-regulated	0.296883	0.162	0.022	1.09908e-32	2.63571e-28
ZNF280D	Up-regulated	0.278696	0.325	0.122	1.10184e-32	2.64233e-28
KNTC1	Up-regulated	0.251026	0.193	0.036	1.10917e-32	2.6599e-28
MRPS18B	Up-regulated	0.306868	0.462	0.23	1.14197e-32	2.73855e-28
PPP3CA	Up-regulated	0.324391	0.383	0.157	1.15093e-32	2.76004e-28
DENND5B	Up-regulated	0.301989	0.399	0.164	1.2669e-32	3.03815e-28
NME3	Up-regulated	0.362317	0.598	0.376	1.32915e-32	3.18745e-28
PPIP5K2	Up-regulated	0.261632	0.281	0.087	1.36899e-32	3.28298e-28
DDX39B	Up-regulated	0.265132	0.254	0.071	1.39077e-32	3.3352e-28
UBR2	Up-regulated	0.291434	0.337	0.122	1.45458e-32	3.48823e-28
PRKRIP1	Up-regulated	0.257009	0.326	0.11	1.52354e-32	3.6536e-28
ABHD5	Up-regulated	0.313173	0.266	0.081	1.58865e-32	3.80973e-28
ATP6AP1	Up-regulated	0.33835	0.498	0.262	1.61721e-32	3.87823e-28
TXN2	Up-regulated	0.34842	0.535	0.315	1.86302e-32	4.46771e-28
NSL1	Up-regulated	0.27821	0.328	0.121	1.93464e-32	4.63946e-28
C1GALT1C1	Up-regulated	0.287064	0.436	0.203	1.94209e-32	4.65732e-28
PIK3R1	Up-regulated	0.288227	0.262	0.077	1.98649e-32	4.7638e-28
ANXA2	Up-regulated	0.420555	0.688	0.471	2.14855e-32	5.15243e-28
DAZAP2	Up-regulated	0.381131	0.644	0.422	2.18323e-32	5.23561e-28
MAP4	Up-regulated	0.276514	0.305	0.099	2.20172e-32	5.27995e-28
IKZF1	Up-regulated	0.340244	0.434	0.209	2.25567e-32	5.40932e-28
SMIM19	Up-regulated	0.314201	0.468	0.24	2.69087e-32	6.45299e-28
UBQLN1	Up-regulated	0.307913	0.426	0.201	2.79015e-32	6.69106e-28
CELF2	Up-regulated	0.378721	0.438	0.233	2.81551e-32	6.75188e-28
PPP1CC	Up-regulated	0.409283	0.686	0.49	3.20735e-32	7.69154e-28
NDUFB3	Up-regulated	0.326139	0.71	0.5	3.34543e-32	8.02268e-28
CCDC59	Up-regulated	0.342166	0.542	0.314	3.43088e-32	8.2276e-28
IMPDH2	Up-regulated	0.34353	0.427	0.215	3.47441e-32	8.33199e-28
LIMS1	Up-regulated	0.302951	0.386	0.16	4.04456e-32	9.69925e-28
USP22	Up-regulated	0.273801	0.288	0.09	4.24246e-32	1.01738e-27
SPATS2	Up-regulated	0.372712	0.659	0.448	4.56236e-32	1.0941e-27
MSL3	Up-regulated	0.285453	0.332	0.128	5.16445e-32	1.23849e-27
CTSC	Up-regulated	0.317361	0.384	0.185	5.19784e-32	1.24649e-27
CREG1	Up-regulated	0.308799	0.393	0.195	5.34051e-32	1.28071e-27
PHF1	Up-regulated	0.379146	0.463	0.253	5.36723e-32	1.28712e-27
TBCEL	Up-regulated	0.456347	0.311	0.122	5.49594e-32	1.31798e-27
USP36	Up-regulated	0.25007	0.235	0.06	5.70426e-32	1.36794e-27
NFIC	Up-regulated	0.275086	0.252	0.078	5.97437e-32	1.43271e-27
PIEZO1	Up-regulated	0.308925	0.265	0.071	6.60967e-32	1.58506e-27
ITGA4	Up-regulated	0.357597	0.449	0.225	7.45461e-32	1.78769e-27
LAX1	Up-regulated	0.309801	0.29	0.099	7.86266e-32	1.88554e-27
WDR33	Up-regulated	0.311522	0.476	0.259	8.0398e-32	1.92803e-27
TALDO1	Up-regulated	0.350661	0.63	0.414	8.2572e-32	1.98016e-27
USP9X	Up-regulated	0.266539	0.265	0.081	8.29386e-32	1.98895e-27
YIPF3	Up-regulated	0.314197	0.616	0.387	9.00759e-32	2.16011e-27
MRPS11	Up-regulated	0.282797	0.414	0.189	9.03219e-32	2.16601e-27
ABCB9	Up-regulated	0.483054	0.459	0.249	9.17711e-32	2.20076e-27
TBC1D1	Up-regulated	0.273898	0.338	0.141	9.24303e-32	2.21657e-27
ATP6V1F	Up-regulated	0.344564	0.692	0.478	9.9271e-32	2.38062e-27
DIAPH1	Up-regulated	0.252607	0.245	0.076	1.00485e-31	2.40973e-27
HECTD1	Up-regulated	0.302182	0.342	0.14	1.11553e-31	2.67515e-27
GLRX5	Up-regulated	0.253819	0.427	0.188	1.2872e-31	3.08683e-27
SS18	Up-regulated	0.284374	0.312	0.113	1.3617e-31	3.26549e-27
SUPT5H	Up-regulated	0.316098	0.43	0.193	1.40055e-31	3.35867e-27
TMED1	Up-regulated	0.268943	0.351	0.145	1.54215e-31	3.69823e-27
ADGRE5	Up-regulated	0.395002	0.44	0.227	1.6909e-31	4.05496e-27
UQCC2	Up-regulated	0.376369	0.541	0.32	1.85331e-31	4.44442e-27
ARRDC3	Up-regulated	0.427038	0.399	0.19	2.02962e-31	4.86723e-27
CYSTM1	Up-regulated	0.271993	0.382	0.179	2.03272e-31	4.87466e-27
CHD2	Up-regulated	0.401201	0.523	0.297	2.25471e-31	5.40702e-27
PPP2R5E	Up-regulated	0.269797	0.321	0.131	2.27859e-31	5.4643e-27
RHEB	Up-regulated	0.346301	0.685	0.474	2.39772e-31	5.74997e-27
TUBA1C	Up-regulated	0.325814	0.342	0.147	2.43995e-31	5.85125e-27
RTCA	Up-regulated	0.254885	0.355	0.151	2.45691e-31	5.89191e-27
TMEM38B	Up-regulated	0.25251	0.296	0.103	2.48179e-31	5.95158e-27
C15orf40	Up-regulated	0.287198	0.357	0.151	2.51318e-31	6.02686e-27
GOLGA8B	Up-regulated	0.386047	0.299	0.11	2.56343e-31	6.14736e-27
CBX7	Up-regulated	0.262483	0.285	0.099	2.67127e-31	6.40597e-27
MTCH2	Up-regulated	0.251535	0.373	0.15	2.82623e-31	6.77757e-27
STAT2	Up-regulated	0.271395	0.289	0.084	2.84925e-31	6.83278e-27
PSMG2	Up-regulated	0.271147	0.459	0.214	2.91229e-31	6.98395e-27
IFI44L	Up-regulated	0.348191	0.146	0.016	2.97664e-31	7.13829e-27
TUFM	Up-regulated	0.367413	0.736	0.558	2.99754e-31	7.1884e-27
ATP1A1	Up-regulated	0.29458	0.313	0.116	3.38553e-31	8.11883e-27
NABP1	Up-regulated	0.380639	0.332	0.118	3.54661e-31	8.50513e-27
PRPF8	Up-regulated	0.260156	0.331	0.115	4.10243e-31	9.83803e-27
NFX1	Up-regulated	0.267724	0.296	0.1	4.49047e-31	1.07686e-26
SERINC2	Up-regulated	0.289211	0.129	0.012	4.59377e-31	1.10163e-26
RAB30-AS1	Up-regulated	0.307658	0.357	0.148	4.78898e-31	1.14845e-26
MON2	Up-regulated	0.270387	0.291	0.081	5.00639e-31	1.20058e-26
ANP32E	Up-regulated	0.338921	0.455	0.23	5.13608e-31	1.23168e-26
RPS3	Up-regulated	0.835964	0.977	0.985	5.29654e-31	1.27016e-26
SECISBP2L	Up-regulated	0.261644	0.279	0.086	5.36862e-31	1.28745e-26
ASCC3	Up-regulated	0.279046	0.298	0.108	5.54699e-31	1.33022e-26
DNTTIP2	Up-regulated	0.312549	0.372	0.157	5.80494e-31	1.39208e-26
DCAF8	Up-regulated	0.266568	0.328	0.128	5.8684e-31	1.4073e-26
COX5B	Up-regulated	0.362911	0.867	0.738	6.1071e-31	1.46454e-26
TLN1	Up-regulated	0.260969	0.335	0.121	6.2587e-31	1.5009e-26
AGO2	Up-regulated	0.272757	0.254	0.078	7.43268e-31	1.78243e-26
S1PR4	Up-regulated	0.333902	0.311	0.119	7.64907e-31	1.83432e-26
TIMM8B	Up-regulated	0.322823	0.503	0.265	7.67759e-31	1.84116e-26
CYBA	Up-regulated	0.477216	0.976	0.972	7.78507e-31	1.86694e-26
QTRT1	Up-regulated	0.348814	0.444	0.228	7.89944e-31	1.89436e-26
C6orf89	Up-regulated	0.257033	0.392	0.174	8.01182e-31	1.92132e-26
DNASE2	Up-regulated	0.37408	0.42	0.219	8.53873e-31	2.04767e-26
CCDC14	Up-regulated	0.256356	0.218	0.055	8.59708e-31	2.06167e-26
SMAD2	Up-regulated	0.255527	0.285	0.096	8.98658e-31	2.15507e-26
SNX6	Up-regulated	0.258292	0.368	0.145	9.27103e-31	2.22329e-26
BZW1	Up-regulated	0.30703	0.506	0.276	1.01015e-30	2.42245e-26
OFD1	Up-regulated	0.325907	0.359	0.156	1.02633e-30	2.46125e-26
BRWD1	Up-regulated	0.288456	0.33	0.131	1.13451e-30	2.72068e-26
USP8	Up-regulated	0.323471	0.409	0.19	1.14584e-30	2.74785e-26
C1orf21	Up-regulated	0.273815	0.187	0.039	1.23033e-30	2.95046e-26
ATG2A	Up-regulated	0.305865	0.269	0.09	1.23094e-30	2.95191e-26
WHAMM	Up-regulated	0.274434	0.271	0.094	1.32107e-30	3.16806e-26
FYTTD1	Up-regulated	0.272838	0.359	0.151	1.41873e-30	3.40226e-26
SNF8	Up-regulated	0.27184	0.481	0.241	1.42175e-30	3.40951e-26
LY6E	Up-regulated	0.665923	0.547	0.411	1.43225e-30	3.43468e-26
FKBP14	Up-regulated	0.26242	0.275	0.084	1.45374e-30	3.48622e-26
DMTF1	Up-regulated	0.25279	0.25	0.073	1.66752e-30	3.99888e-26
HAX1	Up-regulated	0.360539	0.772	0.596	1.70848e-30	4.0971e-26
POLE3	Up-regulated	0.311096	0.375	0.163	1.95908e-30	4.69807e-26
CDKN1A	Up-regulated	0.564637	0.498	0.302	1.96621e-30	4.71518e-26
ATOX1	Up-regulated	0.448065	0.745	0.57	2.15761e-30	5.17418e-26
CNTRL	Up-regulated	0.298344	0.287	0.089	2.18023e-30	5.2284e-26
RPS2	Up-regulated	0.701394	0.972	0.951	2.20301e-30	5.28304e-26
EMD	Up-regulated	0.389217	0.442	0.253	2.21163e-30	5.30371e-26
STK4	Up-regulated	0.407356	0.605	0.385	2.34179e-30	5.61585e-26
HIPK1	Up-regulated	0.289267	0.256	0.087	2.62202e-30	6.28787e-26
HIST1H2BN	Up-regulated	0.481395	0.247	0.09	2.66415e-30	6.38889e-26
ETNK1	Up-regulated	0.276799	0.374	0.166	2.73505e-30	6.55892e-26
SAMD9L	Up-regulated	0.279919	0.284	0.096	2.77049e-30	6.64391e-26
CDKN1B	Up-regulated	0.304953	0.354	0.15	2.80453e-30	6.72554e-26
GRHPR	Up-regulated	0.265045	0.415	0.202	2.91124e-30	6.98144e-26
RPS19	Up-regulated	0.6069	0.988	0.994	3.05138e-30	7.31752e-26
PAIP2	Up-regulated	0.341302	0.695	0.471	3.06737e-30	7.35585e-26
HMGN3	Up-regulated	0.329072	0.713	0.515	3.12832e-30	7.50202e-26
KIAA2026	Up-regulated	0.259824	0.284	0.083	3.13797e-30	7.52518e-26
CYCS	Up-regulated	0.408433	0.84	0.712	3.24758e-30	7.78801e-26
MRPL36	Up-regulated	0.340956	0.486	0.265	3.41995e-30	8.20138e-26
TRMT112	Up-regulated	0.447805	0.878	0.801	4.81322e-30	1.15426e-25
SCAND1	Up-regulated	0.377133	0.763	0.574	4.8774e-30	1.16965e-25
GPRIN3	Up-regulated	0.26667	0.173	0.035	5.64929e-30	1.35476e-25
TET1	Up-regulated	0.25058	0.16	0.023	5.96932e-30	1.4315e-25
RAP2C	Up-regulated	0.275689	0.267	0.097	6.60255e-30	1.58336e-25
TMX2	Up-regulated	0.284529	0.451	0.228	6.84982e-30	1.64266e-25
FAM53C	Up-regulated	0.348463	0.331	0.138	7.32454e-30	1.7565e-25
HPRT1	Up-regulated	0.329006	0.272	0.109	7.76682e-30	1.86256e-25
CREBBP	Up-regulated	0.253951	0.255	0.077	7.98841e-30	1.9157e-25
FAM207A	Up-regulated	0.253165	0.37	0.156	8.00134e-30	1.9188e-25
SNRPF	Up-regulated	0.333691	0.624	0.397	8.52268e-30	2.04382e-25
CRIPT	Up-regulated	0.253924	0.399	0.179	1.0346e-29	2.48108e-25
IFRD2	Up-regulated	0.256478	0.362	0.156	1.29996e-29	3.11743e-25
BNIP2	Up-regulated	0.291586	0.419	0.212	1.38455e-29	3.32029e-25
CRTAP	Up-regulated	0.269436	0.353	0.153	1.39854e-29	3.35383e-25
TRABD	Up-regulated	0.344451	0.567	0.337	1.41958e-29	3.40429e-25
PSMD14	Up-regulated	0.252735	0.43	0.195	1.46704e-29	3.5181e-25
BAZ1A	Up-regulated	0.286678	0.329	0.137	1.59574e-29	3.82674e-25
PKM	Up-regulated	0.277901	0.524	0.299	1.62298e-29	3.89207e-25
TUBB	Up-regulated	0.827906	0.664	0.467	1.69323e-29	4.06054e-25
KDM6B	Up-regulated	0.283745	0.234	0.073	1.74e-29	4.17271e-25
HIST1H1E	Up-regulated	0.255332	0.161	0.029	1.79379e-29	4.30168e-25
TNFSF10	Up-regulated	0.290761	0.209	0.049	1.96432e-29	4.71064e-25
NDUFA2	Up-regulated	0.339936	0.746	0.56	2.01095e-29	4.82247e-25
EPB41L4A-AS1	Up-regulated	0.326257	0.444	0.244	2.01843e-29	4.84039e-25
MRFAP1	Up-regulated	0.301319	0.518	0.294	2.08868e-29	5.00887e-25
OXLD1	Up-regulated	0.253734	0.375	0.16	2.11813e-29	5.07949e-25
SERP1	Up-regulated	0.436283	0.932	0.888	2.25922e-29	5.41785e-25
ZCCHC8	Up-regulated	0.296645	0.248	0.077	2.2688e-29	5.4408e-25
EPC1	Up-regulated	0.350821	0.617	0.395	2.27482e-29	5.45525e-25
MFF	Up-regulated	0.338715	0.573	0.363	2.40992e-29	5.77923e-25
RBBP4	Up-regulated	0.341101	0.534	0.312	2.67104e-29	6.40542e-25
BICD1	Up-regulated	0.260213	0.258	0.083	2.81106e-29	6.74121e-25
TAF15	Up-regulated	0.259541	0.306	0.118	2.91698e-29	6.99521e-25
HIST2H2BF	Up-regulated	0.271467	0.168	0.028	3.12793e-29	7.50109e-25
ATP2B1	Up-regulated	0.367992	0.394	0.199	3.20325e-29	7.68172e-25
MCM3	Up-regulated	0.3197	0.228	0.077	3.27207e-29	7.84676e-25
GOLPH3	Up-regulated	0.255498	0.433	0.211	3.33357e-29	7.99424e-25
CCDC88B	Up-regulated	0.262297	0.229	0.067	3.46837e-29	8.3175e-25
TIMM13	Up-regulated	0.3796	0.596	0.39	3.7389e-29	8.96626e-25
RPS21	Up-regulated	0.522834	0.951	0.935	4.05622e-29	9.72722e-25
OSTC	Up-regulated	0.351072	0.856	0.776	4.88679e-29	1.1719e-24
CRBN	Up-regulated	0.283279	0.403	0.198	5.35985e-29	1.28535e-24
PPP2CA	Up-regulated	0.309748	0.502	0.279	6.05058e-29	1.45099e-24
SNX5	Up-regulated	0.285472	0.363	0.169	6.26918e-29	1.50341e-24
CIR1	Up-regulated	0.307682	0.526	0.297	6.36331e-29	1.52598e-24
JOSD1	Up-regulated	0.251377	0.238	0.068	6.50935e-29	1.56101e-24
SPG7	Up-regulated	0.283737	0.296	0.105	6.79984e-29	1.63067e-24
ASNS	Up-regulated	0.276601	0.315	0.113	7.3979e-29	1.77409e-24
PIGT	Up-regulated	0.300061	0.509	0.289	7.66114e-29	1.83722e-24
TLE4	Up-regulated	0.456685	0.409	0.208	8.31557e-29	1.99416e-24
TMEM14B	Up-regulated	0.36915	0.685	0.481	8.96341e-29	2.14951e-24
PSME4	Up-regulated	0.262734	0.287	0.094	9.63544e-29	2.31068e-24
EZH2	Up-regulated	0.31925	0.185	0.048	9.84856e-29	2.36178e-24
[truncated: 600 more rows]
