# Supplementary material for: Single-cell analysis of multiple myelomas refines the molecular features of bortezomib treatment responsiveness
Source: Exp Mol Med. 2022 Nov 15;54(11):1967–78. doi: 10.1038/s12276-022-00884-z (PMC9723182; doi:10.1038/s12276-022-00884-z)
Supplement: Supplementary file 8 — Supplementary Table 7 [file 12276_2022_884_MOESM8_ESM.xls]

## Sheet: Supplementary Table 7
Supplementary Table 7. Differentially expressed genes identified in the suboptimal responder group compared to the optimal responder group
Gene	Event	Avg_log2FC*	pct.1**	pct.2**	p_val§	p_val_adj§	Validation
IGLL5	Up-regulated	7.27476	0.376	0.236	0	0
MS4A1	Up-regulated	2.02844	0.293	0.032	0	0	Yes
RPL10	Up-regulated	1.95516	0.996	0.974	0	0
NPM1	Up-regulated	1.77864	0.953	0.861	0	0	Yes
PDIA2	Up-regulated	1.62624	0.259	0.044	0	0	Yes
STMN1	Up-regulated	1.61221	0.42	0.174	0	0
EEF1B2	Up-regulated	1.577	0.973	0.922	0	0	Yes
RPL4	Up-regulated	1.57637	0.959	0.899	0	0
RGS1	Up-regulated	1.56361	0.608	0.258	0	0	Yes
RPS23	Up-regulated	1.55176	0.985	0.954	0	0
RPL18A	Up-regulated	1.53179	0.988	0.955	0	0
RPS13	Up-regulated	1.53086	0.971	0.927	0	0
H3F3A	Up-regulated	1.52836	0.967	0.924	0	0
RPS2	Up-regulated	1.52151	0.984	0.943	0	0
RPL39	Up-regulated	1.51386	0.977	0.935	0	0
RPS8	Up-regulated	1.50764	0.982	0.953	0	0
RPS3	Up-regulated	1.4765	0.986	0.956	0	0
RPS5	Up-regulated	1.47481	0.975	0.934	0	0
LINC01781	Up-regulated	1.46872	0.758	0.374	0	0
ZFP36L2	Up-regulated	1.44714	0.846	0.621	0	0
CXCR4	Up-regulated	1.44682	0.783	0.514	0	0	Yes
CCND1	Up-regulated	1.44395	0.328	0.058	0	0	Yes
IGHA2	Up-regulated	1.43851	0.434	0.208	0	0
PSMA7	Up-regulated	1.4352	0.832	0.739	0	0	Yes
RPS18	Up-regulated	1.37403	0.996	0.982	0	0
UQCRH	Up-regulated	1.3647	0.926	0.831	0	0	Yes
SLC25A5	Up-regulated	1.33936	0.851	0.671	0	0
RPLP0	Up-regulated	1.33314	0.984	0.955	0	0
RPL11	Up-regulated	1.32828	0.988	0.958	0	0
LAMP5	Up-regulated	1.3265	0.554	0.145	0	0	Yes
RPL15	Up-regulated	1.31622	0.981	0.948	0	0
RPL23	Up-regulated	1.30902	0.966	0.905	0	0
RPL19	Up-regulated	1.29544	0.985	0.95	0	0
RPS3A	Up-regulated	1.29156	0.983	0.955	0	0
RPS4X	Up-regulated	1.28981	0.984	0.943	0	0
RPSA	Up-regulated	1.28869	0.968	0.933	0	0
RPS9	Up-regulated	1.28621	0.986	0.959	0	0
COX5A	Up-regulated	1.2843	0.895	0.82	0	0	Yes
RPL27A	Up-regulated	1.27362	0.98	0.935	0	0
RPS15	Up-regulated	1.26925	0.988	0.967	0	0
RPL5	Up-regulated	1.26846	0.969	0.904	0	0
NACA	Up-regulated	1.26557	0.97	0.917	0	0
RPL24	Up-regulated	1.24568	0.979	0.934	0	0
DUSP2	Up-regulated	1.24469	0.472	0.234	0	0	Yes
HMGN2	Up-regulated	1.24089	0.796	0.662	0	0
RPLP1	Up-regulated	1.24083	0.996	0.984	0	0
RPS14	Up-regulated	1.23773	0.988	0.96	0	0
AREG	Up-regulated	1.22588	0.429	0.307	0	0
HINT1	Up-regulated	1.22096	0.939	0.876	0	0
RPS28	Up-regulated	1.20912	0.98	0.946	0	0
RPLP2	Up-regulated	1.20656	0.984	0.948	0	0
PHACTR1	Up-regulated	1.20133	0.482	0.212	0	0
PPIA	Up-regulated	1.1975	0.941	0.875	0	0
RPL7A	Up-regulated	1.19648	0.985	0.95	0	0
RPL8	Up-regulated	1.19634	0.988	0.965	0	0
RPL10A	Up-regulated	1.19309	0.975	0.928	0	0
RPS21	Up-regulated	1.18756	0.964	0.918	0	0
RPS7	Up-regulated	1.17683	0.971	0.929	0	0
RPL6	Up-regulated	1.17551	0.975	0.94	0	0
ATP6V0E1	Up-regulated	1.17403	0.908	0.811	0	0
IGLV2-23	Up-regulated	1.17158	0.153	0.017	0	0
RPL32	Up-regulated	1.16872	0.987	0.962	0	0
MT-CO1	Up-regulated	1.16203	0.997	0.976	0	0
RPL36	Up-regulated	1.15802	0.983	0.963	0	0
TUBB	Up-regulated	1.15738	0.708	0.558	0	0
UBA52	Up-regulated	1.15562	0.969	0.928	0	0
BST2	Up-regulated	1.15081	0.89	0.748	0	0	Yes
NAP1L1	Up-regulated	1.14718	0.857	0.673	0	0
BTF3	Up-regulated	1.14464	0.936	0.866	0	0
RPS24	Up-regulated	1.14154	0.978	0.942	0	0
RPS25	Up-regulated	1.14135	0.974	0.939	0	0
RPL18	Up-regulated	1.13652	0.985	0.954	0	0
FAU	Up-regulated	1.13258	0.982	0.948	0	0
PTMA	Up-regulated	1.12009	0.982	0.962	0	0
RACK1	Up-regulated	1.11621	0.96	0.932	0	0	Yes
RPL3	Up-regulated	1.11618	0.986	0.96	0	0
RPL29	Up-regulated	1.11578	0.986	0.955	0	0
PPIB	Up-regulated	1.10576	0.96	0.925	0	0
MT-ND4	Up-regulated	1.10503	0.997	0.979	0	0
RPS27A	Up-regulated	1.10141	0.986	0.972	0	0
EEF2	Up-regulated	1.0913	0.921	0.883	0	0
CD53	Up-regulated	1.08817	0.868	0.65	0	0	Yes
RPS6	Up-regulated	1.07327	0.982	0.952	0	0
RAN	Up-regulated	1.07307	0.869	0.708	0	0
RPL22	Up-regulated	1.07152	0.962	0.912	0	0
EIF3E	Up-regulated	1.06939	0.879	0.747	0	0
RPL37	Up-regulated	1.06637	0.979	0.95	0	0
RPL21	Up-regulated	1.06624	0.974	0.941	0	0
RPS15A	Up-regulated	1.06102	0.977	0.947	0	0
RPS26	Up-regulated	1.06089	0.937	0.88	0	0
YBX1	Up-regulated	1.05563	0.925	0.856	0	0
HNRNPA1	Up-regulated	1.04909	0.92	0.842	0	0
RPL30	Up-regulated	1.04387	0.982	0.957	0	0
RPL12	Up-regulated	1.03635	0.975	0.937	0	0
MYC	Up-regulated	1.03527	0.432	0.201	0	0	Yes
RPL9	Up-regulated	1.02522	0.977	0.942	0	0
RPL14	Up-regulated	1.02281	0.979	0.956	0	0
MT-CO3	Up-regulated	1.00065	0.998	0.984	0	0
ID1	Up-regulated	0.999359	0.457	0.264	0	0
IGLV6-57	Up-regulated	0.990443	0.336	0.165	0	0
TSC22D3	Up-regulated	0.987093	0.908	0.876	0	0	Yes
MT-CO2	Up-regulated	0.985664	0.998	0.989	0	0
RPL7	Up-regulated	0.982514	0.961	0.913	0	0
IGKV2-24	Up-regulated	0.981896	0.129	0	0	0
RPL41	Up-regulated	0.974834	0.99	0.973	0	0
NCL	Up-regulated	0.966728	0.904	0.778	0	0
RPS16	Up-regulated	0.964793	0.983	0.944	0	0
HSP90AB1	Up-regulated	0.961997	0.962	0.884	0	0	Yes
UQCRB	Up-regulated	0.961855	0.912	0.832	0	0
RPS19	Up-regulated	0.956574	0.994	0.976	0	0
ANP32B	Up-regulated	0.954445	0.851	0.714	0	0
RPL35	Up-regulated	0.950994	0.983	0.962	0	0
RPS20	Up-regulated	0.948036	0.928	0.831	0	0
RPL23A	Up-regulated	0.943465	0.971	0.931	0	0
HMGB2	Up-regulated	0.940766	0.543	0.407	0	0
RPL34	Up-regulated	0.9372	0.981	0.957	0	0
RSL24D1	Up-regulated	0.934558	0.82	0.696	0	0
EEF1A1	Up-regulated	0.920231	0.994	0.984	0	0
SEC11A	Up-regulated	0.919484	0.806	0.679	0	0	Yes
COX7C	Up-regulated	0.917198	0.936	0.869	0	0
RPL35A	Up-regulated	0.907562	0.976	0.952	0	0
ATP5MC3	Up-regulated	0.904133	0.886	0.78	0	0
GYPC	Up-regulated	0.899675	0.883	0.736	0	0
ENO1	Up-regulated	0.899112	0.759	0.552	0	0
RPS4Y1	Up-regulated	0.89294	0.368	0.293	0	0
TYMS	Up-regulated	0.89177	0.276	0.086	0	0
MT-CYB	Up-regulated	0.88947	0.996	0.974	0	0
DUSP1	Up-regulated	0.889334	0.906	0.888	0	0
H2AFZ	Up-regulated	0.888753	0.874	0.822	0	0
CDKN2C	Up-regulated	0.888241	0.291	0.052	0	0
EIF3F	Up-regulated	0.887382	0.815	0.702	0	0
SLC25A6	Up-regulated	0.885718	0.922	0.8	0	0
TUBA1B	Up-regulated	0.881343	0.789	0.729	0	0
NASP	Up-regulated	0.88087	0.603	0.388	0	0
RPL27	Up-regulated	0.880193	0.954	0.919	0	0
ACTG1	Up-regulated	0.877619	0.933	0.856	0	0
MT-ATP6	Up-regulated	0.87612	0.996	0.977	0	0
PIM1	Up-regulated	0.874095	0.602	0.314	0	0	Yes
RPS11	Up-regulated	0.873112	0.983	0.959	0	0
RPL13A	Up-regulated	0.87291	0.976	0.961	0	0
RPL28	Up-regulated	0.868887	0.992	0.977	0	0
SMC4	Up-regulated	0.865962	0.498	0.335	0	0
LDHB	Up-regulated	0.861884	0.86	0.718	0	0
PPP1R14B	Up-regulated	0.858519	0.814	0.635	0	0
JUNB	Up-regulated	0.857258	0.892	0.765	0	0	Yes
RPL37A	Up-regulated	0.856622	0.977	0.955	0	0
RPS29	Up-regulated	0.845943	0.972	0.939	0	0
ZFAS1	Up-regulated	0.843848	0.655	0.479	0	0
EID1	Up-regulated	0.842322	0.857	0.731	0	0
DUT	Up-regulated	0.84177	0.755	0.585	0	0
MDH1	Up-regulated	0.837873	0.766	0.559	0	0
EIF3M	Up-regulated	0.835852	0.75	0.59	0	0	Yes
CD320	Up-regulated	0.834081	0.674	0.365	0	0	Yes
HSPD1	Up-regulated	0.833986	0.797	0.6	0	0
SRP14	Up-regulated	0.832954	0.946	0.892	0	0
SRP9	Up-regulated	0.830852	0.824	0.671	0	0	Yes
EIF3H	Up-regulated	0.827167	0.81	0.643	0	0
SERF2	Up-regulated	0.826072	0.982	0.96	0	0
RPS12	Up-regulated	0.823423	0.987	0.962	0	0
SLC25A3	Up-regulated	0.823156	0.858	0.677	0	0
NOP53	Up-regulated	0.816796	0.836	0.746	0	0	Yes
ISG15	Up-regulated	0.812304	0.628	0.404	0	0
SRM	Up-regulated	0.80256	0.792	0.683	0	0
ATP5MG	Up-regulated	0.799672	0.936	0.889	0	0
EIF4B	Up-regulated	0.79347	0.831	0.672	0	0
ATP5MC2	Up-regulated	0.791943	0.908	0.83	0	0
SNHG8	Up-regulated	0.791825	0.814	0.705	0	0
TOMM20	Up-regulated	0.78804	0.871	0.768	0	0
EEF1D	Up-regulated	0.787617	0.974	0.944	0	0
PFDN5	Up-regulated	0.785097	0.943	0.896	0	0
RPL36A	Up-regulated	0.784575	0.756	0.577	0	0
RPL31	Up-regulated	0.784378	0.878	0.779	0	0
HIGD2A	Up-regulated	0.783457	0.809	0.673	0	0
SET	Up-regulated	0.782967	0.862	0.753	0	0
HSPE1	Up-regulated	0.782483	0.845	0.715	0	0
SSR3	Up-regulated	0.782326	0.953	0.907	0	0	Yes
HOMER3	Up-regulated	0.779285	0.466	0.373	0	0
SERBP1	Up-regulated	0.778515	0.839	0.672	0	0
GPX4	Up-regulated	0.7776	0.816	0.696	0	0
CUTA	Up-regulated	0.776831	0.921	0.862	0	0
DDT	Up-regulated	0.774028	0.836	0.704	0	0
TNFRSF17	Up-regulated	0.772303	0.916	0.847	0	0	Yes
SEPT6	Up-regulated	0.771445	0.579	0.32	0	0
BCAP31	Up-regulated	0.770722	0.794	0.624	0	0	Yes
IFI16	Up-regulated	0.767441	0.737	0.55	0	0
ATP6V1G1	Up-regulated	0.762334	0.911	0.849	0	0
RPL26	Up-regulated	0.761166	0.959	0.919	0	0
HNRNPU	Up-regulated	0.759777	0.91	0.876	0	0
MT-ND2	Up-regulated	0.759751	0.992	0.977	0	0
IGHV5-51	Up-regulated	0.75927	0.129	0	0	0
H2AFY	Up-regulated	0.751852	0.584	0.35	0	0
FOSB	Up-regulated	0.749104	0.897	0.869	0	0
MZT2B	Up-regulated	0.748149	0.9	0.802	0	0
BRK1	Up-regulated	0.740008	0.832	0.705	0	0
RPS27	Up-regulated	0.739193	0.987	0.973	0	0
CIRBP	Up-regulated	0.738766	0.92	0.831	0	0
C11orf1	Up-regulated	0.738507	0.639	0.455	0	0
MT-ND5	Up-regulated	0.736714	0.988	0.963	0	0
PDCD4	Up-regulated	0.730621	0.692	0.445	0	0
NSA2	Up-regulated	0.72913	0.751	0.543	0	0
RPS10	Up-regulated	0.726062	0.899	0.847	0	0
RPL13	Up-regulated	0.72339	0.995	0.985	0	0
CPEB4	Up-regulated	0.721249	0.826	0.664	0	0
TOMM7	Up-regulated	0.721008	0.905	0.857	0	0
ID2	Up-regulated	0.720799	0.503	0.416	0	0
RANBP1	Up-regulated	0.715916	0.732	0.556	0	0
GAPDH	Up-regulated	0.712285	0.94	0.896	0	0
FUNDC2	Up-regulated	0.708422	0.688	0.511	0	0
EIF3G	Up-regulated	0.706956	0.808	0.77	0	0
ATP5PO	Up-regulated	0.706862	0.809	0.717	0	0
PCBP2	Up-regulated	0.705318	0.875	0.776	0	0
QPCT	Up-regulated	0.705256	0.413	0.265	0	0
TPT1	Up-regulated	0.704384	0.99	0.959	0	0
SELENOH	Up-regulated	0.70334	0.838	0.693	0	0
PPA1	Up-regulated	0.701267	0.771	0.644	0	0
NENF	Up-regulated	0.696219	0.763	0.639	0	0
RTF2	Up-regulated	0.695454	0.52	0.355	0	0
RTRAF	Up-regulated	0.693639	0.831	0.679	0	0
CCDC85B	Up-regulated	0.691931	0.772	0.703	0	0
HNRNPA3	Up-regulated	0.688722	0.901	0.81	0	0
MRPL14	Up-regulated	0.68826	0.661	0.413	0	0
EIF3L	Up-regulated	0.68758	0.729	0.565	0	0
HSPA8	Up-regulated	0.686473	0.926	0.874	0	0
CNPY3	Up-regulated	0.685377	0.619	0.426	0	0
MT-ND1	Up-regulated	0.68457	0.995	0.981	0	0
PARK7	Up-regulated	0.680664	0.863	0.752	0	0
DBI	Up-regulated	0.679274	0.84	0.706	0	0
EGR1	Up-regulated	0.67787	0.513	0.413	0	0	Yes
HNRNPAB	Up-regulated	0.677641	0.668	0.475	0	0
PARP1	Up-regulated	0.66974	0.748	0.598	0	0
PEBP1	Up-regulated	0.666945	0.848	0.758	0	0
COX6C	Up-regulated	0.666206	0.897	0.827	0	0
COX8A	Up-regulated	0.665954	0.864	0.766	0	0
C19orf53	Up-regulated	0.665675	0.883	0.793	0	0
GSTO1	Up-regulated	0.665562	0.645	0.402	0	0
FKBP5	Up-regulated	0.662864	0.391	0.233	0	0
CAV1	Up-regulated	0.662512	0.532	0.336	0	0
UQCR10	Up-regulated	0.660437	0.839	0.717	0	0
ATP5IF1	Up-regulated	0.659171	0.841	0.703	0	0
CHCHD2	Up-regulated	0.657346	0.914	0.865	0	0
ATP6V0B	Up-regulated	0.656719	0.864	0.774	0	0
CNBP	Up-regulated	0.654986	0.839	0.73	0	0
MZT2A	Up-regulated	0.651482	0.774	0.611	0	0
EPRS	Up-regulated	0.651435	0.699	0.614	0	0
MRPL41	Up-regulated	0.651051	0.794	0.658	0	0
RPL38	Up-regulated	0.650913	0.945	0.908	0	0
MT-ND6	Up-regulated	0.649823	0.73	0.581	0	0
VDAC1	Up-regulated	0.64147	0.724	0.533	0	0
CENPF	Up-regulated	0.641436	0.16	0.042	0	0
RSL1D1	Up-regulated	0.63929	0.699	0.499	0	0
TRIR	Up-regulated	0.639014	0.855	0.756	0	0
LAGE3	Up-regulated	0.638219	0.616	0.35	0	0
GPR160	Up-regulated	0.637111	0.626	0.459	0	0
PAXX	Up-regulated	0.635119	0.559	0.318	0	0
RCN2	Up-regulated	0.634441	0.743	0.571	0	0
CKS2	Up-regulated	0.634232	0.458	0.204	0	0
VBP1	Up-regulated	0.633611	0.6	0.391	0	0
SNRPD1	Up-regulated	0.632411	0.72	0.549	0	0
SERP1	Up-regulated	0.629188	0.949	0.891	0	0
IL6ST	Up-regulated	0.628329	0.664	0.477	0	0	Yes
C1QBP	Up-regulated	0.627015	0.715	0.623	0	0
SOD1	Up-regulated	0.626759	0.825	0.733	0	0
P4HB	Up-regulated	0.624651	0.905	0.861	0	0
PPP1CC	Up-regulated	0.623654	0.738	0.564	0	0
H2AFV	Up-regulated	0.623558	0.716	0.664	0	0
IL16	Up-regulated	0.62281	0.512	0.212	0	0
TXN	Up-regulated	0.620578	0.922	0.863	0	0
DUSP5	Up-regulated	0.619229	0.757	0.619	0	0
NAA10	Up-regulated	0.616788	0.677	0.504	0	0
TMEM106C	Up-regulated	0.611921	0.414	0.229	0	0
CFL1	Up-regulated	0.611724	0.909	0.854	0	0
ID3	Up-regulated	0.611087	0.245	0.052	0	0
CLTA	Up-regulated	0.610641	0.706	0.495	0	0
DPP7	Up-regulated	0.608853	0.747	0.625	0	0
EDF1	Up-regulated	0.608349	0.937	0.886	0	0
ATP5F1E	Up-regulated	0.6077	0.947	0.919	0	0
ODC1	Up-regulated	0.607248	0.796	0.686	0	0
ARF1	Up-regulated	0.606732	0.912	0.858	0	0
MIR4435-2HG	Up-regulated	0.605956	0.456	0.191	0	0
CCT8	Up-regulated	0.605061	0.75	0.649	0	0
GUK1	Up-regulated	0.604923	0.917	0.872	0	0
LSM4	Up-regulated	0.604612	0.671	0.47	0	0
SRSF3	Up-regulated	0.60445	0.875	0.821	0	0
H1FX	Up-regulated	0.603285	0.904	0.842	0	0
NDUFV2	Up-regulated	0.603097	0.762	0.697	0	0
FAM50A	Up-regulated	0.602813	0.575	0.343	0	0
ATP5F1D	Up-regulated	0.60161	0.875	0.882	0	0
HMGB1	Up-regulated	0.59926	0.914	0.839	0	0
CLINT1	Up-regulated	0.593428	0.747	0.579	0	0
NDUFC2	Up-regulated	0.592487	0.816	0.716	0	0
SUMO2	Up-regulated	0.592119	0.891	0.838	0	0
NOP10	Up-regulated	0.591884	0.758	0.666	0	0
NHP2	Up-regulated	0.591672	0.71	0.541	0	0
COX7B	Up-regulated	0.59159	0.822	0.726	0	0
GALNT2	Up-regulated	0.590987	0.556	0.39	0	0
PRDX5	Up-regulated	0.590461	0.88	0.795	0	0
VEGFB	Up-regulated	0.589963	0.637	0.406	0	0
FAM3B	Up-regulated	0.58927	0.192	0.005	0	0
IL5RA	Up-regulated	0.586499	0.25	0.184	0	0
RPL22L1	Up-regulated	0.582771	0.8	0.676	0	0
NME1	Up-regulated	0.577872	0.735	0.612	0	0
ARPC2	Up-regulated	0.577431	0.863	0.772	0	0
CARHSP1	Up-regulated	0.576585	0.449	0.306	0	0
MCTS1	Up-regulated	0.576335	0.7	0.495	0	0
ARID5B	Up-regulated	0.575285	0.607	0.517	0	0
IRAK1	Up-regulated	0.574666	0.663	0.493	0	0
PNN	Up-regulated	0.572163	0.743	0.562	0	0
ATP5PB	Up-regulated	0.571027	0.685	0.483	0	0
SNRPE	Up-regulated	0.570867	0.804	0.681	0	0
LY9	Up-regulated	0.570577	0.451	0.231	0	0
SEC61B	Up-regulated	0.570474	0.966	0.946	0	0
APEX1	Up-regulated	0.56991	0.635	0.403	0	0
HNRNPK	Up-regulated	0.569052	0.876	0.806	0	0
SNU13	Up-regulated	0.56819	0.862	0.766	0	0
HELLS	Up-regulated	0.567725	0.276	0.086	0	0
RNASEH2C	Up-regulated	0.567439	0.772	0.644	0	0
ST13	Up-regulated	0.567124	0.71	0.538	0	0
EIF2S3	Up-regulated	0.567111	0.633	0.428	0	0
UBE2D2	Up-regulated	0.564013	0.814	0.697	0	0
NDUFS8	Up-regulated	0.563558	0.783	0.651	0	0
CTSZ	Up-regulated	0.563327	0.818	0.685	0	0
GTF2A2	Up-regulated	0.561693	0.718	0.597	0	0
ATP5PF	Up-regulated	0.560121	0.883	0.83	0	0
POLR1D	Up-regulated	0.559612	0.619	0.444	0	0
EIF4A2	Up-regulated	0.557562	0.879	0.788	0	0
TRMT112	Up-regulated	0.556692	0.895	0.838	0	0
C19orf24	Up-regulated	0.556224	0.742	0.659	0	0
CCT3	Up-regulated	0.554726	0.73	0.612	0	0
ARPC5	Up-regulated	0.55414	0.671	0.549	0	0
MPC2	Up-regulated	0.55399	0.697	0.578	0	0
ALOX5AP	Up-regulated	0.552779	0.313	0.088	0	0
PABPC1	Up-regulated	0.552209	0.926	0.878	0	0
CSTB	Up-regulated	0.551617	0.678	0.545	0	0
TIMM13	Up-regulated	0.551315	0.64	0.493	0	0
PSMA4	Up-regulated	0.551284	0.716	0.589	0	0
NDUFB5	Up-regulated	0.549918	0.714	0.562	0	0
EIF2AK4	Up-regulated	0.549374	0.598	0.486	0	0	Yes
BTG1	Up-regulated	0.54692	0.91	0.861	0	0
TALDO1	Up-regulated	0.546919	0.679	0.515	0	0
CD52	Up-regulated	0.546657	0.304	0.097	0	0
VPS51	Up-regulated	0.546603	0.586	0.453	0	0
PAGE5	Up-regulated	0.54472	0.204	0.011	0	0
MESD	Up-regulated	0.544312	0.78	0.716	0	0
RAC2	Up-regulated	0.543809	0.773	0.611	0	0
EIF3D	Up-regulated	0.541731	0.713	0.606	0	0
TCEA3	Up-regulated	0.541188	0.218	0.064	0	0
FBP1	Up-regulated	0.540985	0.31	0.193	0	0
SNRPD3	Up-regulated	0.540959	0.683	0.518	0	0
ANP32A	Up-regulated	0.538439	0.682	0.524	0	0
DEK	Up-regulated	0.538419	0.2	0.064	0	0
DKC1	Up-regulated	0.537947	0.508	0.264	0	0
UBXN1	Up-regulated	0.537831	0.645	0.52	0	0
SKP1	Up-regulated	0.537766	0.88	0.795	0	0
VAPA	Up-regulated	0.537704	0.712	0.668	0	0
CD58	Up-regulated	0.537394	0.232	0.068	0	0
ERP29	Up-regulated	0.537256	0.933	0.881	0	0
AIM2	Up-regulated	0.537007	0.499	0.256	0	0
NDUFB4	Up-regulated	0.536795	0.853	0.778	0	0
CLNS1A	Up-regulated	0.535034	0.613	0.412	0	0
SLBP	Up-regulated	0.534044	0.382	0.201	0	0
PDLIM1	Up-regulated	0.53385	0.5	0.209	0	0
MRPL55	Up-regulated	0.53204	0.673	0.554	0	0
TMPO	Up-regulated	0.531258	0.396	0.22	0	0
HNRNPF	Up-regulated	0.530641	0.707	0.585	0	0
COX14	Up-regulated	0.530244	0.687	0.531	0	0
DNPH1	Up-regulated	0.529145	0.584	0.383	0	0
COX5B	Up-regulated	0.526392	0.887	0.822	0	0
TMEM14B	Up-regulated	0.52595	0.723	0.596	0	0
EIF3K	Up-regulated	0.525264	0.886	0.836	0	0
PCLAF	Up-regulated	0.524873	0.185	0.062	0	0
SRSF11	Up-regulated	0.524027	0.758	0.618	0	0
BUB3	Up-regulated	0.523505	0.592	0.42	0	0
ALKBH7	Up-regulated	0.522222	0.793	0.716	0	0
PA2G4	Up-regulated	0.520601	0.672	0.517	0	0
METTL9	Up-regulated	0.520028	0.678	0.57	0	0
NDUFS5	Up-regulated	0.519822	0.851	0.766	0	0
TBCA	Up-regulated	0.517549	0.81	0.721	0	0
SMC3	Up-regulated	0.517353	0.512	0.333	0	0
FGFR1	Up-regulated	0.517272	0.191	0.006	0	0
SEPT7	Up-regulated	0.517249	0.73	0.63	0	0
TPD52	Up-regulated	0.516644	0.786	0.71	0	0
YWHAQ	Up-regulated	0.516245	0.671	0.497	0	0
NUCKS1	Up-regulated	0.515526	0.646	0.567	0	0
SSB	Up-regulated	0.515468	0.65	0.467	0	0
SRSF10	Up-regulated	0.514637	0.692	0.568	0	0
MEF2C	Up-regulated	0.514347	0.857	0.774	0	0
SVIP	Up-regulated	0.514323	0.808	0.656	0	0
GNG5	Up-regulated	0.512385	0.83	0.735	0	0
TMED3	Up-regulated	0.511603	0.618	0.462	0	0
PSME2	Up-regulated	0.510689	0.84	0.765	0	0
ATP5MC1	Up-regulated	0.510393	0.815	0.734	0	0
C11orf58	Up-regulated	0.510386	0.842	0.75	0	0
NDUFA2	Up-regulated	0.510248	0.78	0.663	0	0
ARPC3	Up-regulated	0.50988	0.868	0.788	0	0
BAG1	Up-regulated	0.50982	0.697	0.561	0	0
IGKV3-11	Up-regulated	0.509564	0.201	0.062	0	0
TMEM123	Up-regulated	0.508758	0.639	0.505	0	0
SRRM1	Up-regulated	0.508166	0.716	0.578	0	0
TAF1D	Up-regulated	0.508141	0.679	0.494	0	0
SNHG7	Up-regulated	0.508021	0.501	0.308	0	0
UXT	Up-regulated	0.507482	0.784	0.684	0	0
SSBP1	Up-regulated	0.507215	0.802	0.7	0	0
COA4	Up-regulated	0.506773	0.618	0.429	0	0
TPI1	Up-regulated	0.506714	0.757	0.65	0	0
EMD	Up-regulated	0.504328	0.5	0.305	0	0
RNASEH2B	Up-regulated	0.50244	0.542	0.301	0	0
NEDD8	Up-regulated	0.50222	0.827	0.712	0	0
RPS17	Up-regulated	0.501929	0.587	0.47	0	0
TMED9	Up-regulated	0.501792	0.886	0.834	0	0
WEE1	Up-regulated	0.499537	0.257	0.058	0	0
DRAP1	Up-regulated	0.498565	0.801	0.715	0	0
PCBP1	Up-regulated	0.498418	0.827	0.745	0	0
LSM3	Up-regulated	0.498198	0.734	0.628	0	0
NDUFAF8	Up-regulated	0.497616	0.711	0.558	0	0
CHCHD10	Up-regulated	0.496112	0.843	0.768	0	0
VDAC2	Up-regulated	0.4954	0.747	0.639	0	0
COX7A2L	Up-regulated	0.493887	0.77	0.666	0	0
UBE2E1	Up-regulated	0.493433	0.564	0.375	0	0
MRPL34	Up-regulated	0.493191	0.645	0.529	0	0
HACD3	Up-regulated	0.492911	0.529	0.297	0	0
ARL4A	Up-regulated	0.491868	0.469	0.305	0	0
RPL36AL	Up-regulated	0.491613	0.951	0.903	0	0
EIF5A	Up-regulated	0.491563	0.833	0.756	0	0
TXNL4A	Up-regulated	0.491201	0.745	0.626	0	0
ARGLU1	Up-regulated	0.490555	0.71	0.574	0	0
XRCC5	Up-regulated	0.489906	0.685	0.532	0	0
ATP5F1A	Up-regulated	0.488894	0.787	0.744	0	0
PSMA1	Up-regulated	0.488459	0.733	0.635	0	0
EIF1AX	Up-regulated	0.488044	0.787	0.676	0	0
PSME1	Up-regulated	0.487761	0.842	0.767	0	0
PAICS	Up-regulated	0.487076	0.556	0.368	0	0
NDUFB11	Up-regulated	0.486494	0.903	0.854	0	0
NME4	Up-regulated	0.485998	0.508	0.32	0	0
PTTG1	Up-regulated	0.485828	0.267	0.115	0	0
SRSF9	Up-regulated	0.485737	0.833	0.755	0	0
ATP6V1F	Up-regulated	0.485499	0.73	0.6	0	0
SLC38A1	Up-regulated	0.484375	0.58	0.379	0	0
COMMD6	Up-regulated	0.481347	0.671	0.569	0	0
LTBP1	Up-regulated	0.480764	0.241	0.076	0	0
SUMO1	Up-regulated	0.480146	0.734	0.622	0	0
KPNB1	Up-regulated	0.479141	0.564	0.384	0	0
DUSP6	Up-regulated	0.479025	0.244	0.112	0	0
HNRNPC	Up-regulated	0.478746	0.858	0.772	0	0
PTGES3	Up-regulated	0.477577	0.834	0.759	0	0
CCT2	Up-regulated	0.476154	0.595	0.399	0	0
TEX264	Up-regulated	0.475936	0.582	0.397	0	0
NR4A1	Up-regulated	0.475433	0.449	0.316	0	0
CCL3	Up-regulated	0.475166	0.549	0.293	0	0	Yes
PRELID1	Up-regulated	0.474766	0.873	0.817	0	0
LSM2	Up-regulated	0.474606	0.614	0.448	0	0
B4GALT1	Up-regulated	0.47395	0.448	0.285	0	0
MRPL57	Up-regulated	0.473073	0.671	0.503	0	0
BRI3	Up-regulated	0.472316	0.694	0.546	0	0
MRPL20	Up-regulated	0.471982	0.773	0.676	0	0
FUS	Up-regulated	0.471766	0.766	0.687	0	0
PABPC4	Up-regulated	0.471703	0.792	0.71	0	0
MORF4L1	Up-regulated	0.470629	0.776	0.698	0	0
HNRNPDL	Up-regulated	0.47023	0.858	0.81	0	0
PRKDC	Up-regulated	0.469514	0.504	0.333	0	0
NDUFB9	Up-regulated	0.469494	0.7	0.585	0	0
AHCY	Up-regulated	0.468781	0.451	0.229	0	0
EMC7	Up-regulated	0.467335	0.771	0.717	0	0
NDUFAB1	Up-regulated	0.467295	0.779	0.693	0	0
CLIC1	Up-regulated	0.467243	0.924	0.886	0	0
CD47	Up-regulated	0.466676	0.714	0.629	0	0
NXPE3	Up-regulated	0.466451	0.478	0.218	0	0
MPG	Up-regulated	0.466442	0.623	0.461	0	0
COX4I1	Up-regulated	0.466074	0.91	0.858	0	0
PRDX6	Up-regulated	0.465664	0.738	0.651	0	0
ETFA	Up-regulated	0.465481	0.54	0.348	0	0
LUC7L3	Up-regulated	0.464917	0.699	0.594	0	0
HMGN1	Up-regulated	0.463592	0.851	0.776	0	0
TCF4	Up-regulated	0.463414	0.718	0.579	0	0
MBNL1	Up-regulated	0.463333	0.659	0.514	0	0
BLOC1S1	Up-regulated	0.463288	0.598	0.452	0	0
UQCR11	Up-regulated	0.462405	0.811	0.769	0	0
COMMD4	Up-regulated	0.462201	0.523	0.327	0	0
MAGEA1	Up-regulated	0.461662	0.251	0.081	0	0
BEX2	Up-regulated	0.46037	0.406	0.311	0	0
TMEM179B	Up-regulated	0.459288	0.662	0.49	0	0
USP1	Up-regulated	0.459227	0.358	0.22	0	0
EEF1E1	Up-regulated	0.459202	0.565	0.392	0	0
TCF19	Up-regulated	0.459092	0.213	0.03	0	0
GPSM3	Up-regulated	0.459065	0.661	0.504	0	0
ARL6IP4	Up-regulated	0.459002	0.899	0.843	0	0
NDUFS7	Up-regulated	0.458696	0.709	0.608	0	0
TMEM156	Up-regulated	0.458166	0.398	0.219	0	0
LAMTOR4	Up-regulated	0.45696	0.764	0.644	0	0
HNRNPR	Up-regulated	0.456609	0.681	0.54	0	0
PAIP2	Up-regulated	0.456247	0.731	0.608	0	0
TUFM	Up-regulated	0.455608	0.761	0.676	0	0
RNMT	Up-regulated	0.455362	0.577	0.481	0	0
PHB2	Up-regulated	0.455046	0.653	0.515	0	0
MSI2	Up-regulated	0.454816	0.651	0.532	0	0
ATP5F1B	Up-regulated	0.454175	0.758	0.716	0	0
SCAMP2	Up-regulated	0.453752	0.592	0.486	0	0
IMPDH2	Up-regulated	0.453708	0.484	0.294	0	0
NCAM1	Up-regulated	0.453245	0.403	0.304	0	0
DNAJC15	Up-regulated	0.452346	0.646	0.466	0	0
ACADM	Up-regulated	0.452312	0.472	0.27	0	0
MIS18BP1	Up-regulated	0.451658	0.475	0.293	0	0
SNRPF	Up-regulated	0.451613	0.665	0.528	0	0
BCL2L11	Up-regulated	0.451043	0.552	0.354	0	0
SF1	Up-regulated	0.450742	0.836	0.754	0	0
DDX46	Up-regulated	0.450669	0.611	0.436	0	0
RASSF6	Up-regulated	0.450598	0.351	0.157	0	0
RBX1	Up-regulated	0.450551	0.764	0.67	0	0
CYSLTR1	Up-regulated	0.450231	0.427	0.358	0	0
PPM1G	Up-regulated	0.449956	0.619	0.469	0	0
PKM	Up-regulated	0.449876	0.572	0.408	0	0
TOP1	Up-regulated	0.449329	0.71	0.607	0	0
RBMX	Up-regulated	0.448337	0.638	0.51	0	0
HMGA1	Up-regulated	0.447843	0.492	0.283	0	0
SRRM2	Up-regulated	0.447346	0.88	0.829	0	0
AP1S2	Up-regulated	0.44675	0.453	0.343	0	0
MRPL36	Up-regulated	0.445468	0.525	0.393	0	0
CAMLG	Up-regulated	0.442035	0.573	0.392	0	0
IMP3	Up-regulated	0.441782	0.572	0.415	0	0
TXNL1	Up-regulated	0.441067	0.694	0.591	0	0
MCM7	Up-regulated	0.441028	0.312	0.152	0	0
EPB41L4A-AS1	Up-regulated	0.440143	0.5	0.31	0	0
MINDY2	Up-regulated	0.439593	0.404	0.274	0	0
HLA-DQB1	Up-regulated	0.439052	0.228	0.05	0	0
BANF1	Up-regulated	0.438835	0.718	0.593	0	0
RPS27L	Up-regulated	0.438734	0.911	0.871	0	0
SUCLG1	Up-regulated	0.438659	0.55	0.367	0	0
HNRNPA0	Up-regulated	0.438162	0.678	0.585	0	0
ACP1	Up-regulated	0.438029	0.648	0.504	0	0
ACBD3	Up-regulated	0.437408	0.612	0.537	0	0
NONO	Up-regulated	0.4364	0.589	0.412	0	0
IDH3G	Up-regulated	0.435249	0.523	0.348	0	0
PIGP	Up-regulated	0.434961	0.661	0.52	0	0
CCT4	Up-regulated	0.434946	0.642	0.511	0	0
BRI3BP	Up-regulated	0.434914	0.28	0.096	0	0
MRPS34	Up-regulated	0.434205	0.715	0.612	0	0
YIF1A	Up-regulated	0.434026	0.644	0.527	0	0
FCRL2	Up-regulated	0.433785	0.404	0.269	4.2E-313	0
MRPL12	Up-regulated	0.433695	0.539	0.366	0	0
C19orf70	Up-regulated	0.43321	0.782	0.718	0	0
HNRNPA2B1	Up-regulated	0.43278	0.965	0.947	0	0
VAMP8	Up-regulated	0.43262	0.685	0.556	0	0
RPL7L1	Up-regulated	0.431951	0.557	0.355	0	0
TSTD1	Up-regulated	0.430557	0.786	0.723	0	0
MCM3	Up-regulated	0.428591	0.281	0.103	0	0
RIC3	Up-regulated	0.428457	0.413	0.245	0	0
PRDX2	Up-regulated	0.428432	0.781	0.664	0	0
DDX21	Up-regulated	0.428198	0.702	0.572	0	0
SF3B5	Up-regulated	0.427858	0.774	0.705	0	0
MORF4L2	Up-regulated	0.427291	0.654	0.576	0	0
C6orf48	Up-regulated	0.426103	0.525	0.369	0	0
UBE2T	Up-regulated	0.426041	0.243	0.077	0	0
TMX1	Up-regulated	0.425744	0.53	0.368	0	0
DNAJC9	Up-regulated	0.42567	0.319	0.171	0	0
EIF2A	Up-regulated	0.425353	0.666	0.579	0	0
SMDT1	Up-regulated	0.425088	0.808	0.767	0	0
DNASE2	Up-regulated	0.424808	0.451	0.344	0	0
COX6A1	Up-regulated	0.424798	0.877	0.822	0	0
PCNA	Up-regulated	0.424701	0.341	0.185	0	0
SNRPD2	Up-regulated	0.424559	0.753	0.672	0	0
LAMTOR1	Up-regulated	0.424015	0.696	0.603	0	0
CCNDBP1	Up-regulated	0.42394	0.623	0.52	0	0
BCL2	Up-regulated	0.423779	0.708	0.578	0	0	Yes
GAMT	Up-regulated	0.423052	0.388	0.176	0	0
GADD45GIP1	Up-regulated	0.422964	0.819	0.766	0	0
PSIP1	Up-regulated	0.422064	0.472	0.34	0	0
VMA21	Up-regulated	0.42092	0.461	0.304	0	0
C12orf57	Up-regulated	0.420826	0.844	0.781	0	0
KHDRBS1	Up-regulated	0.420758	0.61	0.474	0	0
CTSA	Up-regulated	0.420455	0.456	0.272	0	0
ARHGDIB	Up-regulated	0.420052	0.598	0.419	0	0
APRT	Up-regulated	0.419823	0.78	0.703	0	0
PRKCB	Up-regulated	0.419684	0.368	0.284	0	0
B3GAT3	Up-regulated	0.419237	0.542	0.413	0	0
LMO4	Up-regulated	0.417897	0.709	0.617	0	0
MKI67	Up-regulated	0.417653	0.146	0.032	0	0
AURKAIP1	Up-regulated	0.417493	0.818	0.758	0	0
AKAP13	Up-regulated	0.417425	0.674	0.527	0	0
ST3GAL6	Up-regulated	0.416994	0.462	0.327	0	0
COMMD3	Up-regulated	0.415808	0.799	0.732	0	0
TXN2	Up-regulated	0.41559	0.588	0.408	0	0
ATAD2	Up-regulated	0.414714	0.214	0.083	0	0
CELF2	Up-regulated	0.414634	0.5	0.292	0	0
ERGIC1	Up-regulated	0.414085	0.612	0.467	0	0
ZDHHC14	Up-regulated	0.413472	0.317	0.16	0	0
THOC7	Up-regulated	0.413282	0.624	0.493	0	0
S1PR4	Up-regulated	0.41322	0.359	0.196	0	0
MDFIC	Up-regulated	0.413207	0.534	0.361	0	0
C12orf45	Up-regulated	0.412688	0.473	0.336	0	0
WDR83OS	Up-regulated	0.412323	0.828	0.77	0	0
METTL26	Up-regulated	0.411956	0.667	0.531	0	0
TIMM8B	Up-regulated	0.41195	0.541	0.415	0	0
HNRNPD	Up-regulated	0.411703	0.75	0.689	0	0
MYCBP2	Up-regulated	0.411443	0.625	0.461	0	0
RIF1	Up-regulated	0.411129	0.427	0.278	0	0
ZRANB2	Up-regulated	0.410946	0.724	0.614	0	0
CBX3	Up-regulated	0.409765	0.7	0.596	0	0
DARS	Up-regulated	0.409235	0.595	0.443	0	0
UQCRQ	Up-regulated	0.409184	0.848	0.799	0	0
ANKRD37	Up-regulated	0.408771	0.38	0.242	0	0
REPIN1	Up-regulated	0.408527	0.493	0.318	0	0
SAMSN1	Up-regulated	0.408465	0.331	0.19	0	0
CCT7	Up-regulated	0.407942	0.639	0.53	0	0
DYNLL1	Up-regulated	0.407432	0.897	0.856	0	0
C2orf88	Up-regulated	0.407263	0.573	0.442	0	0
SSR2	Up-regulated	0.407245	0.935	0.904	0	0
ARL2	Up-regulated	0.406506	0.425	0.219	0	0
UBE2I	Up-regulated	0.406423	0.687	0.552	0	0
MRPL21	Up-regulated	0.406284	0.553	0.388	0	0
CALM2	Up-regulated	0.4062	0.842	0.77	0	0
ESD	Up-regulated	0.406091	0.433	0.215	0	0
G3BP1	Up-regulated	0.405434	0.514	0.357	0	0
SELPLG	Up-regulated	0.40466	0.451	0.308	0	0
SMARCC1	Up-regulated	0.404463	0.445	0.303	0	0
TOMM22	Up-regulated	0.404433	0.671	0.554	0	0
GTF3A	Up-regulated	0.403745	0.705	0.642	0	0
NUP210	Up-regulated	0.403494	0.404	0.228	0	0
ATP5F1C	Up-regulated	0.40349	0.716	0.627	0	0
DNAJC1	Up-regulated	0.403214	0.912	0.867	0	0
LAMTOR5	Up-regulated	0.402572	0.709	0.59	0	0
TIPARP	Up-regulated	0.402569	0.436	0.307	0	0
HPRT1	Up-regulated	0.402339	0.315	0.17	0	0
PGK1	Up-regulated	0.401969	0.751	0.672	0	0
NDUFS6	Up-regulated	0.401248	0.826	0.782	0	0
MRPS21	Up-regulated	0.400666	0.76	0.601	0	0
EIF3I	Up-regulated	0.400129	0.639	0.522	0	0
NDUFV1	Up-regulated	0.399441	0.607	0.498	0	0
CACYBP	Up-regulated	0.398626	0.584	0.514	4.5E-319	1.1E-314
MDH2	Up-regulated	0.398254	0.638	0.544	0	0
UQCRFS1	Up-regulated	0.397943	0.727	0.632	0	0
PLAC8	Up-regulated	0.397291	0.498	0.383	0	0
MEA1	Up-regulated	0.397078	0.44	0.28	0	0
SNRPG	Up-regulated	0.396522	0.717	0.63	0	0
NOP58	Up-regulated	0.39645	0.622	0.475	0	0
GABPB1-AS1	Up-regulated	0.396251	0.456	0.314	0	0
ATP5PD	Up-regulated	0.395887	0.722	0.641	0	0
LDHA	Up-regulated	0.39559	0.826	0.764	0	0
LSM7	Up-regulated	0.395417	0.741	0.674	0	0
CBR1	Up-regulated	0.394148	0.461	0.296	0	0
NUSAP1	Up-regulated	0.394001	0.168	0.041	0	0
TNFRSF14	Up-regulated	0.393725	0.508	0.371	0	0
RTN4	Up-regulated	0.393189	0.747	0.656	0	0
PGAM1	Up-regulated	0.393145	0.635	0.502	0	0
ATP5MF	Up-regulated	0.392962	0.788	0.707	0	0
FAM162A	Up-regulated	0.39241	0.598	0.474	0	0
UBE2L3	Up-regulated	0.391475	0.65	0.514	0	0
HP1BP3	Up-regulated	0.390552	0.68	0.575	0	0
SMIM26	Up-regulated	0.390506	0.658	0.579	0	0
NDUFA8	Up-regulated	0.390154	0.574	0.448	0	0
AC004130.1	Up-regulated	0.389584	0.316	0.161	0	0
POLE4	Up-regulated	0.389541	0.508	0.338	0	0
TMA7	Up-regulated	0.389371	0.911	0.86	0	0
RBBP7	Up-regulated	0.388173	0.507	0.353	0	0
PTPN18	Up-regulated	0.38685	0.364	0.144	0	0
C8orf59	Up-regulated	0.386553	0.749	0.702	0	0
REXO2	Up-regulated	0.386344	0.66	0.534	0	0
EIF3J	Up-regulated	0.385912	0.612	0.503	0	0
RNASET2	Up-regulated	0.385559	0.844	0.736	0	0
SF3B6	Up-regulated	0.385367	0.741	0.673	0	0
SF3B2	Up-regulated	0.384856	0.727	0.633	0	0
ZC3H15	Up-regulated	0.384431	0.702	0.585	0	0
ACAT1	Up-regulated	0.384301	0.476	0.302	0	0
TRIM44	Up-regulated	0.384024	0.539	0.371	0	0
NDUFB2	Up-regulated	0.383512	0.804	0.741	0	0
VPS29	Up-regulated	0.38332	0.645	0.541	0	0
SNRPB	Up-regulated	0.383273	0.658	0.54	0	0
RWDD1	Up-regulated	0.382732	0.654	0.572	0	0
SEC62	Up-regulated	0.382471	0.909	0.868	0	0
UROS	Up-regulated	0.382346	0.469	0.283	0	0
DNMT1	Up-regulated	0.381687	0.345	0.205	0	0
PSMB7	Up-regulated	0.381609	0.673	0.574	0	0
MRPS16	Up-regulated	0.381403	0.616	0.479	0	0
ZFAND6	Up-regulated	0.381389	0.636	0.548	0	0
NDUFA6	Up-regulated	0.380649	0.631	0.542	0	0
MRPL51	Up-regulated	0.380448	0.76	0.684	0	0
TCEAL9	Up-regulated	0.380006	0.261	0.184	0	0
MCM4	Up-regulated	0.379784	0.2	0.051	0	0
SNRPC	Up-regulated	0.379489	0.614	0.498	0	0
RPL17	Up-regulated	0.379445	0.602	0.535	0	0
ZWINT	Up-regulated	0.379363	0.178	0.034	0	0
FBL	Up-regulated	0.378719	0.559	0.426	0	0
TMEM243	Up-regulated	0.378474	0.764	0.684	0	0
PPIG	Up-regulated	0.37835	0.66	0.56	0	0
SLFN13	Up-regulated	0.378032	0.258	0.131	0	0
RAB4A	Up-regulated	0.377999	0.502	0.352	0	0
TMEM238	Up-regulated	0.377797	0.624	0.509	0	0
GMNN	Up-regulated	0.377661	0.239	0.102	0	0
PYCARD	Up-regulated	0.37734	0.529	0.381	0	0
UBE2N	Up-regulated	0.376544	0.549	0.394	0	0
PRR13	Up-regulated	0.375535	0.557	0.416	0	0
TAF9	Up-regulated	0.374908	0.648	0.522	0	0
SDHD	Up-regulated	0.374583	0.534	0.404	0	0
PRDM1	Up-regulated	0.373827	0.779	0.708	0	0
COPS2	Up-regulated	0.373748	0.489	0.318	0	0
MAT2A	Up-regulated	0.373503	0.476	0.318	0	0
CAPZA1	Up-regulated	0.373459	0.642	0.51	0	0
UQCC2	Up-regulated	0.372871	0.569	0.475	0	0
CNIH1	Up-regulated	0.372824	0.533	0.362	0	0
OLA1	Up-regulated	0.372306	0.508	0.346	0	0
MCRIP2	Up-regulated	0.372029	0.536	0.389	0	0
LARP1	Up-regulated	0.37185	0.643	0.512	0	0
MBD4	Up-regulated	0.371229	0.539	0.425	0	0
CCT5	Up-regulated	0.369813	0.527	0.387	0	0
DRAM2	Up-regulated	0.369721	0.433	0.264	0	0
RER1	Up-regulated	0.369654	0.765	0.672	0	0
TMEM14C	Up-regulated	0.369424	0.713	0.636	0	0
FDX1	Up-regulated	0.368873	0.627	0.532	0	0
VPS28	Up-regulated	0.368338	0.728	0.685	0	0
STRBP	Up-regulated	0.368274	0.558	0.448	0	0
ZNF593	Up-regulated	0.368195	0.675	0.582	0	0
SH3KBP1	Up-regulated	0.366988	0.476	0.332	0	0
SLC25A36	Up-regulated	0.365754	0.561	0.446	0	0
AIMP1	Up-regulated	0.365701	0.568	0.437	0	0
IGBP1	Up-regulated	0.365679	0.509	0.363	0	0
PRDX3	Up-regulated	0.365549	0.561	0.44	0	0
UCP2	Up-regulated	0.365546	0.571	0.461	0	0
AP2S1	Up-regulated	0.36541	0.651	0.533	0	0
SERINC2	Up-regulated	0.365308	0.168	0.036	0	0
METTL5	Up-regulated	0.364812	0.611	0.499	0	0
TMEM126A	Up-regulated	0.364322	0.528	0.393	0	0
NOL7	Up-regulated	0.364237	0.731	0.66	0	0
GHITM	Up-regulated	0.364135	0.744	0.668	0	0
CHMP5	Up-regulated	0.364064	0.575	0.453	0	0
SH3BGRL	Up-regulated	0.363079	0.624	0.528	0	0
ANAPC16	Up-regulated	0.362839	0.851	0.794	0	0
OCIAD2	Up-regulated	0.362709	0.587	0.491	0	0
VOPP1	Up-regulated	0.362428	0.697	0.613	0	0
NDUFA11	Up-regulated	0.362419	0.792	0.757	5.5E-321	1.3E-316
PHB	Up-regulated	0.362348	0.635	0.534	0	0
RCOR3	Up-regulated	0.362348	0.356	0.193	0	0
CTSC	Up-regulated	0.36219	0.421	0.298	0	0
NIFK	Up-regulated	0.361771	0.443	0.264	0	0
SMC2	Up-regulated	0.361745	0.301	0.163	0	0
POLR2K	Up-regulated	0.360615	0.75	0.673	0	0
SND1	Up-regulated	0.360533	0.621	0.499	0	0
HCLS1	Up-regulated	0.360389	0.583	0.446	0	0
DCTN3	Up-regulated	0.360184	0.629	0.527	0	0
PHF19	Up-regulated	0.359944	0.224	0.098	0	0
NDUFA12	Up-regulated	0.359296	0.692	0.615	0	0
MTPN	Up-regulated	0.359243	0.58	0.437	0	0
MRPS18B	Up-regulated	0.359105	0.509	0.35	0	0
ATXN10	Up-regulated	0.358975	0.504	0.388	0	0
MRPL40	Up-regulated	0.358859	0.694	0.615	0	0
EIF2AK2	Up-regulated	0.358142	0.516	0.38	0	0
LYPLAL1	Up-regulated	0.358071	0.43	0.246	0	0
NTMT1	Up-regulated	0.357209	0.456	0.301	0	0
C19orf48	Up-regulated	0.35714	0.365	0.214	0	0
STOML2	Up-regulated	0.357084	0.662	0.559	0	0
RIOX2	Up-regulated	0.356951	0.397	0.226	0	0
LBR	Up-regulated	0.355952	0.363	0.218	0	0
NXT1	Up-regulated	0.355769	0.423	0.308	0	0
HSPB11	Up-regulated	0.355529	0.517	0.387	0	0
NOP56	Up-regulated	0.355419	0.566	0.439	0	0
ARPP19	Up-regulated	0.355093	0.567	0.428	0	0
ERH	Up-regulated	0.355082	0.744	0.656	0	0
MINOS1	Up-regulated	0.354665	0.619	0.52	0	0
NFKBIA	Up-regulated	0.354066	0.935	0.87	0	0	Yes
ENY2	Up-regulated	0.353058	0.72	0.646	0	0
MRPL33	Up-regulated	0.352961	0.654	0.542	0	0
DSTN	Up-regulated	0.352671	0.692	0.62	0	0
LAP3	Up-regulated	0.352091	0.628	0.552	0	0
ORMDL1	Up-regulated	0.351306	0.725	0.659	0	0
ATP6AP1	Up-regulated	0.351274	0.533	0.415	0	0
PPIF	Up-regulated	0.350965	0.376	0.218	0	0
TCEAL8	Up-regulated	0.350645	0.466	0.356	0	0
SPCS2	Up-regulated	0.350616	0.962	0.943	0	0
GDI2	Up-regulated	0.350486	0.646	0.547	0	0
EFHD2	Up-regulated	0.349266	0.438	0.265	0	0
SLC2A5	Up-regulated	0.349077	0.229	0.065	0	0
SAP18	Up-regulated	0.348842	0.729	0.664	0	0
FAM96A	Up-regulated	0.347845	0.493	0.332	0	0
TAF4B	Up-regulated	0.347762	0.298	0.12	0	0
FCHSD2	Up-regulated	0.347481	0.441	0.297	0	0
DAD1	Up-regulated	0.347144	0.889	0.831	0	0
PYURF	Up-regulated	0.347026	0.662	0.565	0	0
GCHFR	Up-regulated	0.346892	0.367	0.205	0	0
EZH2	Up-regulated	0.34681	0.219	0.104	0	0
UBE2A	Up-regulated	0.34646	0.459	0.374	9.8E-321	2.3E-316
ADPGK	Up-regulated	0.346418	0.521	0.372	0	0
IMP4	Up-regulated	0.346307	0.579	0.438	0	0
AIP	Up-regulated	0.346273	0.558	0.424	0	0
RNF7	Up-regulated	0.345456	0.684	0.619	0	0
C9orf16	Up-regulated	0.345232	0.779	0.718	0	0
MRPL42	Up-regulated	0.345137	0.539	0.396	0	0
TLK1	Up-regulated	0.344283	0.599	0.499	0	0
RSF1	Up-regulated	0.343299	0.572	0.428	0	0
ZDHHC12	Up-regulated	0.343292	0.428	0.314	0	0
CYHR1	Up-regulated	0.342802	0.608	0.519	0	0
RAD23A	Up-regulated	0.342446	0.698	0.634	3.8E-313	0
SYF2	Up-regulated	0.342144	0.645	0.518	0	0
CTSD	Up-regulated	0.341475	0.612	0.532	1.3E-315	3.0E-311
ACP5	Up-regulated	0.34035	0.316	0.066	0	0
LSP1	Up-regulated	0.340321	0.503	0.304	0	0
SRGAP2	Up-regulated	0.340247	0.318	0.148	0	0
TMEM109	Up-regulated	0.340073	0.499	0.35	0	0
DENND2C	Up-regulated	0.339868	0.315	0.155	0	0
THOC2	Up-regulated	0.339844	0.54	0.417	0	0
PYCR2	Up-regulated	0.339833	0.438	0.285	0	0
CCT6A	Up-regulated	0.339492	0.527	0.406	0	0
ARL6IP5	Up-regulated	0.338827	0.587	0.499	0	0
QPRT	Up-regulated	0.338804	0.518	0.401	0	0
CCDC57	Up-regulated	0.338448	0.479	0.332	0	0
RBM3	Up-regulated	0.338378	0.769	0.691	0	0
NDUFS3	Up-regulated	0.337819	0.573	0.461	0	0
SS18L2	Up-regulated	0.337704	0.559	0.445	0	0
C1orf21	Up-regulated	0.337645	0.227	0.092	0	0
MRPS33	Up-regulated	0.336587	0.61	0.512	0	0
PSMA5	Up-regulated	0.336321	0.643	0.543	0	0
PHPT1	Up-regulated	0.336119	0.829	0.761	7.6E-316	1.8E-311
PRPS1	Up-regulated	0.336093	0.357	0.216	0	0
DNTTIP2	Up-regulated	0.336078	0.414	0.273	0	0
RAB30	Up-regulated	0.335932	0.447	0.297	0	0
FAM111B	Up-regulated	0.335723	0.134	0.017	0	0
EIF3A	Up-regulated	0.335516	0.795	0.74	0	0
AVEN	Up-regulated	0.335379	0.443	0.283	0	0
CDC5L	Up-regulated	0.335284	0.401	0.229	0	0
XRCC6	Up-regulated	0.335233	0.633	0.538	0	0
RBFA	Up-regulated	0.335004	0.377	0.191	0	0
IK	Up-regulated	0.334656	0.532	0.4	0	0
SNRPB2	Up-regulated	0.334404	0.595	0.492	0	0
GAGE2A	Up-regulated	0.33362	0.149	0.007	0	0
TMEM19	Up-regulated	0.33258	0.494	0.355	0	0
MRPL4	Up-regulated	0.331995	0.504	0.397	0	0
ILF3	Up-regulated	0.330688	0.592	0.466	0	0
HNRNPH3	Up-regulated	0.330445	0.611	0.516	3.3E-315	7.9E-311
PSMB5	Up-regulated	0.33014	0.552	0.455	0	0
MRPL54	Up-regulated	0.32958	0.736	0.668	0	0
TMEM50A	Up-regulated	0.329497	0.738	0.671	0	0
SUMF2	Up-regulated	0.329206	0.536	0.427	0	0
DTWD1	Up-regulated	0.329066	0.509	0.388	0	0
CASP1	Up-regulated	0.327476	0.451	0.301	0	0
FH	Up-regulated	0.327318	0.399	0.258	0	0
FIBP	Up-regulated	0.326997	0.522	0.385	0	0
CHCHD1	Up-regulated	0.32675	0.574	0.455	0	0
PSMB2	Up-regulated	0.32672	0.663	0.585	0	0
CEP57	Up-regulated	0.326652	0.408	0.246	0	0
TSPO	Up-regulated	0.326225	0.628	0.54	1.2E-315	2.8E-311
SMAD5	Up-regulated	0.326183	0.369	0.238	0	0
MRTO4	Up-regulated	0.325534	0.39	0.2	0	0
ATG3	Up-regulated	0.324525	0.531	0.424	0	0
PRKG1	Up-regulated	0.324446	0.182	0.071	0	0
UBE2L6	Up-regulated	0.323931	0.456	0.327	0	0
SUMO3	Up-regulated	0.323792	0.543	0.448	0	0
STARD7	Up-regulated	0.323052	0.572	0.448	0	0
BLOC1S6	Up-regulated	0.322977	0.575	0.455	0	0
SDCCAG8	Up-regulated	0.322426	0.352	0.223	0	0
GM2A	Up-regulated	0.322296	0.357	0.176	0	0
FNIP2	Up-regulated	0.321449	0.281	0.126	0	0
MAGEA3	Up-regulated	0.320897	0.178	0.022	0	0
C1orf43	Up-regulated	0.320766	0.689	0.613	3.7E-319	9.0E-315
PDAP1	Up-regulated	0.319568	0.578	0.452	0	0
M6PR	Up-regulated	0.319536	0.481	0.367	0	0
UQCRC2	Up-regulated	0.31945	0.524	0.397	0	0
FAM173A	Up-regulated	0.319305	0.634	0.543	0	0
MRPS10	Up-regulated	0.319304	0.407	0.241	0	0
GMPS	Up-regulated	0.3192	0.318	0.191	0	0
NUDC	Up-regulated	0.318716	0.606	0.511	0	0
MRPS11	Up-regulated	0.318473	0.458	0.308	0	0
RRAGD	Up-regulated	0.318455	0.463	0.338	0	0
NDUFB3	Up-regulated	0.318355	0.731	0.658	3.8E-314	9.2E-310
POMP	Up-regulated	0.318182	0.73	0.657	0	0
DUSP23	Up-regulated	0.318109	0.299	0.174	0	0
SNRNP25	Up-regulated	0.317771	0.392	0.27	0	0
LPIN1	Up-regulated	0.317399	0.485	0.348	0	0
SFXN1	Up-regulated	0.317354	0.337	0.194	0	0
CD2AP	Up-regulated	0.316738	0.395	0.254	0	0
CCDC34	Up-regulated	0.316409	0.227	0.08	0	0
ARPC4	Up-regulated	0.316273	0.496	0.347	0	0
RTF1	Up-regulated	0.316203	0.581	0.48	4.2E-322	10.0E-318
CCDC50	Up-regulated	0.316168	0.522	0.394	0	0
WDR34	Up-regulated	0.316052	0.217	0.115	0	0
TMEM126B	Up-regulated	0.31601	0.455	0.327	0	0
CCNG1	Up-regulated	0.315543	0.422	0.295	0	0
TIMM10	Up-regulated	0.315459	0.504	0.389	0	0
CENPX	Up-regulated	0.315004	0.432	0.298	0	0
MRPL11	Up-regulated	0.314395	0.533	0.41	0	0
SNX5	Up-regulated	0.314337	0.409	0.255	0	0
MPST	Up-regulated	0.313968	0.432	0.294	0	0
POLR2E	Up-regulated	0.313605	0.452	0.339	0	0
POLE3	Up-regulated	0.313324	0.41	0.293	0	0
NSL1	Up-regulated	0.313173	0.37	0.226	0	0
E2F1	Up-regulated	0.312881	0.167	0.035	0	0
NDUFA5	Up-regulated	0.3121	0.682	0.605	7.1E-322	1.7E-317
UNG	Up-regulated	0.312009	0.197	0.058	0	0
DCPS	Up-regulated	0.310852	0.422	0.263	0	0
AC245297.3	Up-regulated	0.310798	0.461	0.3	2.5E-323	5.9E-319
PRPS2	Up-regulated	0.31049	0.255	0.116	0	0
TAZ	Up-regulated	0.310404	0.292	0.146	0	0
CNDP2	Up-regulated	0.309948	0.513	0.383	0	0
C1orf35	Up-regulated	0.309883	0.332	0.179	0	0
NUDT22	Up-regulated	0.309295	0.581	0.489	0	0
ORAI2	Up-regulated	0.308078	0.552	0.418	0	0
PPP1CA	Up-regulated	0.307869	0.636	0.548	0	0
ALG13	Up-regulated	0.307637	0.505	0.399	0	0
SLC25A4	Up-regulated	0.307298	0.526	0.437	0	0
NCF4	Up-regulated	0.307141	0.399	0.24	0	0
AL133467.1	Up-regulated	0.306988	0.268	0.15	0	0
GPX7	Up-regulated	0.306797	0.379	0.182	0	0
MRPS15	Up-regulated	0.306788	0.606	0.513	0	0
MRPL15	Up-regulated	0.306636	0.431	0.291	0	0
CENPU	Up-regulated	0.306279	0.176	0.048	0	0
DHRS4	Up-regulated	0.306277	0.318	0.106	0	0
RBBP4	Up-regulated	0.30603	0.572	0.445	0	0
ATIC	Up-regulated	0.305904	0.402	0.247	0	0
SERPINB1	Up-regulated	0.305668	0.48	0.381	0	0
LIMD2	Up-regulated	0.305519	0.408	0.263	1.4E-314	3.4E-310
NUDCD2	Up-regulated	0.305509	0.533	0.417	0	0
CSNK2B	Up-regulated	0.305384	0.634	0.538	4.9E-324	1.2E-319
DNAJC19	Up-regulated	0.30491	0.582	0.488	0	0
POP5	Up-regulated	0.304864	0.52	0.405	0	0
C9orf78	Up-regulated	0.304572	0.531	0.419	0	0
NDUFA10	Up-regulated	0.304473	0.501	0.36	0	0
SUPT4H1	Up-regulated	0.304386	0.543	0.419	0	0
ME2	Up-regulated	0.304268	0.335	0.199	0	0
TAF10	Up-regulated	0.303322	0.709	0.642	5.2E-315	1.2E-310
PPP1R7	Up-regulated	0.302933	0.553	0.44	0	0
ABCE1	Up-regulated	0.301638	0.507	0.394	0	0
CENPM	Up-regulated	0.301183	0.205	0.074	0	0
CSK	Up-regulated	0.300184	0.462	0.334	2.9E-316	7.0E-312
VAMP5	Up-regulated	0.300028	0.331	0.188	0	0
SLC25A39	Up-regulated	0.299605	0.566	0.471	1.4E-319	3.4E-315
MAGEA6	Up-regulated	0.299603	0.166	0.023	0	0
CISD1	Up-regulated	0.299432	0.397	0.261	0	0
RPL39L	Up-regulated	0.299335	0.313	0.192	0	0
COMTD1	Up-regulated	0.298698	0.464	0.343	0	0
ESRRA	Up-regulated	0.297625	0.344	0.198	0	0
PIN1	Up-regulated	0.296992	0.534	0.425	0	0
RGS10	Up-regulated	0.295436	0.28	0.086	0	0
SP110	Up-regulated	0.295126	0.38	0.226	0	0
PDCD7	Up-regulated	0.29479	0.385	0.229	0	0
HDDC2	Up-regulated	0.294412	0.494	0.408	0	0
HPS1	Up-regulated	0.294355	0.351	0.204	0	0
MRPS36	Up-regulated	0.294296	0.548	0.445	0	0
CIB1	Up-regulated	0.293956	0.588	0.489	7.4E-319	1.8E-314
CSAG1	Up-regulated	0.293908	0.182	0.009	0	0
SH3GLB2	Up-regulated	0.293802	0.527	0.406	8.6E-313	0
DECR1	Up-regulated	0.293667	0.528	0.429	0	0
MCM6	Up-regulated	0.293618	0.195	0.066	0	0
CAPRIN1	Up-regulated	0.293254	0.469	0.319	0	0
MRPL17	Up-regulated	0.292441	0.435	0.313	0	0
URI1	Up-regulated	0.292075	0.557	0.455	4.4E-318	1.1E-313
ACSS2	Up-regulated	0.292	0.223	0.065	0	0
CWC15	Up-regulated	0.29172	0.517	0.403	0	0
MRPL3	Up-regulated	0.291593	0.547	0.461	0	0
EXOSC5	Up-regulated	0.291541	0.383	0.227	0	0
FKBP3	Up-regulated	0.290643	0.462	0.331	0	0
GTSF1	Up-regulated	0.29051	0.318	0.114	0	0
PLEKHJ1	Up-regulated	0.28855	0.491	0.37	0	0
CDK4	Up-regulated	0.288469	0.478	0.366	0	0
CIR1	Up-regulated	0.288417	0.558	0.448	1.3E-322	3.2E-318
MAGEA12	Up-regulated	0.287853	0.167	0.009	0	0
ECHS1	Up-regulated	0.28777	0.492	0.371	0	0
HMGB3	Up-regulated	0.2869	0.219	0.111	0	0
MPP1	Up-regulated	0.286495	0.176	0.049	0	0
TPRKB	Up-regulated	0.285233	0.472	0.349	0	0
SNAPC5	Up-regulated	0.285155	0.382	0.249	0	0
SAP30	Up-regulated	0.284776	0.336	0.212	0	0
MCM5	Up-regulated	0.284759	0.256	0.112	0	0
PGRMC1	Up-regulated	0.284584	0.343	0.222	0	0
AL805961.1	Up-regulated	0.283609	0.142	0.011	0	0
TBCC	Up-regulated	0.282465	0.371	0.242	0	0
NAA20	Up-regulated	0.282436	0.515	0.428	6.6E-314	0
PMPCB	Up-regulated	0.280797	0.456	0.317	0	0
BTF3L4	Up-regulated	0.278917	0.511	0.407	0	0
OXA1L	Up-regulated	0.278375	0.46	0.32	0	0
MIEN1	Up-regulated	0.278329	0.505	0.396	5.6E-321	1.3E-316
PNKD	Up-regulated	0.27768	0.508	0.396	0	0
FEN1	Up-regulated	0.276427	0.248	0.132	0	0
GLRX2	Up-regulated	0.276235	0.379	0.252	0	0
KLHL6	Up-regulated	0.276052	0.395	0.265	5.0E-314	0
TSG101	Up-regulated	0.275916	0.429	0.319	0	0
ZNF22	Up-regulated	0.275809	0.423	0.295	0	0
SDHAF3	Up-regulated	0.2758	0.39	0.231	0	0
AGTRAP	Up-regulated	0.275766	0.275	0.123	0	0
VDAC3	Up-regulated	0.275724	0.447	0.354	5.5E-322	1.3E-317
TMEM9B	Up-regulated	0.275387	0.483	0.376	0	0
COPRS	Up-regulated	0.274113	0.406	0.262	0	0
MRPL43	Up-regulated	0.273898	0.546	0.453	7.5E-313	0
C15orf40	Up-regulated	0.273803	0.398	0.258	0	0
ICAM4	Up-regulated	0.273435	0.203	0.062	0	0
CFAP97	Up-regulated	0.273195	0.465	0.339	4.3E-320	1.0E-315
HMGXB4	Up-regulated	0.2716	0.303	0.176	1.5E-313	0
FBXO22	Up-regulated	0.270316	0.38	0.244	0	0
MRPS25	Up-regulated	0.270294	0.391	0.25	0	0
FAM207A	Up-regulated	0.270236	0.411	0.273	0	0
RAMMET	Up-regulated	0.269504	0.409	0.288	0	0
POLR3K	Up-regulated	0.269285	0.297	0.145	0	0
PGLS	Up-regulated	0.268444	0.475	0.366	4.9E-324	1.2E-319
OXLD1	Up-regulated	0.267671	0.414	0.282	0	0
GAGE12H	Up-regulated	0.266396	0.135	0.008	0	0
SAC3D1	Up-regulated	0.265682	0.273	0.131	0	0
ARFRP1	Up-regulated	0.26538	0.31	0.169	0	0
CMC1	Up-regulated	0.26517	0.422	0.312	4.9E-324	1.2E-319
DPY30	Up-regulated	0.264965	0.487	0.39	2.7E-318	6.5E-314
NKAP	Up-regulated	0.26402	0.381	0.242	0	0
MPLKIP	Up-regulated	0.26354	0.457	0.349	4.9E-324	1.2E-319
PPA2	Up-regulated	0.263496	0.415	0.296	0	0
HVCN1	Up-regulated	0.262867	0.179	0.048	0	0
EIF6	Up-regulated	0.262296	0.481	0.372	2.9E-320	6.9E-316
TMC8	Up-regulated	0.262234	0.186	0.067	0	0
MRPL27	Up-regulated	0.262066	0.392	0.255	0	0
GPATCH4	Up-regulated	0.262028	0.392	0.259	2.7E-318	6.5E-314
CUEDC2	Up-regulated	0.261598	0.46	0.357	8.3E-322	2.0E-317
TATDN1	Up-regulated	0.261156	0.433	0.313	0	0
MT-ND3	Up-regulated	0.260691	0.987	0.956	0	0
PRR5	Up-regulated	0.260544	0.241	0.139	0	0
WDR61	Up-regulated	0.260418	0.4	0.266	0	0
CCNB1IP1	Up-regulated	0.260364	0.295	0.144	0	0
MTX2	Up-regulated	0.260342	0.424	0.312	0	0
SFXN4	Up-regulated	0.260228	0.4	0.299	0	0
CMSS1	Up-regulated	0.25906	0.386	0.265	0	0
ARL14EP	Up-regulated	0.258645	0.401	0.273	0	0
MRPL16	Up-regulated	0.258592	0.395	0.27	0	0
IPO7	Up-regulated	0.258408	0.402	0.277	0	0
TMEM18	Up-regulated	0.257286	0.404	0.279	0	0
LINC00996	Up-regulated	0.257193	0.226	0.068	0	0
UBL7	Up-regulated	0.256077	0.371	0.218	0	0
DTL	Up-regulated	0.256007	0.126	0.022	0	0
GRHPR	Up-regulated	0.255892	0.447	0.341	2.0E-319	4.7E-315
NIT2	Up-regulated	0.255597	0.396	0.271	0	0
EIF1	Up-regulated	0.255371	0.991	0.98	0	0
SEPT9	Up-regulated	0.255336	0.291	0.154	0	0
UVRAG	Up-regulated	0.255315	0.304	0.161	0	0
SSBP4	Up-regulated	0.255178	0.313	0.17	0	0
MFNG	Up-regulated	0.254915	0.339	0.207	0	0
NUP62	Up-regulated	0.25437	0.298	0.162	1.2E-317	2.9E-313
FMR1	Up-regulated	0.254139	0.259	0.138	1.6E-315	3.7E-311
MED28	Up-regulated	0.253874	0.386	0.27	0	0
IDH3A	Up-regulated	0.250127	0.354	0.24	0	0
STAG2	Up-regulated	0.336459	0.442	0.334	1.6E-312	3.92309e-308
SELENOF	Up-regulated	0.282343	0.785	0.709	1.9E-312	4.60802e-308
CDC37	Up-regulated	0.292179	0.604	0.509	3.7E-312	8.88237e-308
PODXL2	Up-regulated	0.257475	0.233	0.137	4.1E-312	9.80547e-308
POLD2	Up-regulated	0.264836	0.41	0.292	2.7E-311	6.44529e-307
LINC01480	Up-regulated	0.47378	0.64	0.52	5.3E-311	1.26602e-306
NIPA2	Up-regulated	0.28616	0.505	0.412	5.4E-311	1.29698e-306
ANXA1	Up-regulated	1.42573	0.21	0.158	5.4E-311	1.30548e-306
UPF3A	Up-regulated	0.336571	0.495	0.355	4.3E-310	1.03134e-305
HNRNPM	Up-regulated	0.309207	0.704	0.629	9.8E-310	2.342e-305
ADAM10	Up-regulated	0.34716	0.471	0.387	0	5.85397e-305
LYPLA1	Up-regulated	0.267806	0.525	0.422	1.56269e-306	3.74749e-302
RHOH	Up-regulated	0.364205	0.547	0.472	3.08753e-305	7.4042e-301
HSPA9	Up-regulated	0.348912	0.704	0.618	5.90007e-305	1.4149e-300
LSM8	Up-regulated	0.312948	0.678	0.603	1.51009e-304	3.62135e-300
GTF2B	Up-regulated	0.250724	0.416	0.314	1.76353e-304	4.22913e-300
PVT1	Up-regulated	0.257727	0.309	0.19	2.93876e-304	7.04745e-300
CREG1	Up-regulated	0.272385	0.427	0.314	8.13939e-304	1.95191e-299
MZB1	Up-regulated	0.655016	0.975	0.945	1.00778e-302	2.41676e-298
ATF3	Up-regulated	0.74044	0.544	0.485	1.18721e-302	2.84704e-298
IRF2BP2	Up-regulated	0.479713	0.646	0.602	4.83759e-302	1.1601e-297
TCEAL4	Up-regulated	0.26413	0.302	0.206	7.37941e-302	1.76966e-297
ANKRD44	Up-regulated	0.294971	0.408	0.274	1.56538e-301	3.75394e-297
AKR1A1	Up-regulated	0.299755	0.608	0.525	2.54766e-301	6.10954e-297
PRPF40A	Up-regulated	0.293718	0.618	0.515	3.01536e-301	7.23113e-297
HIST1H2BD	Up-regulated	0.371648	0.308	0.207	4.85022e-301	1.16313e-296
FAM111A	Up-regulated	0.258305	0.252	0.136	8.39971e-301	2.01434e-296
ARHGAP45	Up-regulated	0.25142	0.372	0.229	3.45436e-300	8.28391e-296
HEXA	Up-regulated	0.319617	0.492	0.398	1.1195e-299	2.68468e-295
ZNF106	Up-regulated	0.266867	0.367	0.255	1.219e-299	2.92328e-295
METAP2	Up-regulated	0.259937	0.495	0.376	2.19557e-299	5.26521e-295
NR4A2	Up-regulated	0.644687	0.475	0.387	1.03269e-298	2.4765e-294
YWHAB	Up-regulated	0.338613	0.788	0.744	2.14059e-298	5.13334e-294
IDH2	Up-regulated	0.336475	0.619	0.543	3.96482e-298	9.50803e-294
ZCRB1	Up-regulated	0.279972	0.546	0.456	1.18933e-297	2.85212e-293
SCP2	Up-regulated	0.266287	0.514	0.431	6.3768e-297	1.52922e-292
EBPL	Up-regulated	0.257786	0.417	0.321	1.68327e-296	4.03666e-292
PSMC6	Up-regulated	0.273365	0.585	0.469	3.38228e-295	8.11106e-291
TCEAL3	Up-regulated	0.349428	0.274	0.206	6.93248e-295	1.66248e-290
CLTB	Up-regulated	0.276975	0.541	0.454	1.05712e-294	2.53507e-290
ALYREF	Up-regulated	0.325006	0.452	0.361	1.41015e-294	3.38168e-290
THRAP3	Up-regulated	0.272291	0.557	0.45	3.24464e-294	7.78096e-290
HSP90AA1	Up-regulated	0.399489	0.92	0.901	2.65805e-293	6.37426e-289
FCRLA	Up-regulated	0.409286	0.425	0.273	1.65217e-292	3.96207e-288
EAPP	Up-regulated	0.255812	0.494	0.384	1.29946e-291	3.11624e-287
SINHCAF	Up-regulated	0.291537	0.434	0.319	1.73166e-291	4.1527e-287
ATP1B3	Up-regulated	0.295203	0.463	0.359	4.79981e-291	1.15104e-286
NDUFB10	Up-regulated	0.314983	0.799	0.763	2.70877e-290	6.4959e-286
ARF6	Up-regulated	0.364279	0.678	0.592	9.18774e-290	2.20331e-285
HSD17B12	Up-regulated	0.279132	0.543	0.457	1.18557e-288	2.8431e-284
PRPF38B	Up-regulated	0.28146	0.619	0.503	2.05717e-288	4.93331e-284
PPP2CA	Up-regulated	0.287288	0.532	0.431	2.47627e-288	5.93834e-284
BROX	Up-regulated	0.252379	0.377	0.247	7.16193e-288	1.7175e-283
NDUFA1	Up-regulated	0.36909	0.844	0.797	9.20635e-288	2.20777e-283
FABP5	Up-regulated	0.315575	0.321	0.21	2.51306e-287	6.02657e-283
FXR1	Up-regulated	0.262889	0.503	0.397	3.81249e-287	9.14273e-283
SP100	Up-regulated	0.283858	0.576	0.456	5.62091e-287	1.34795e-282
NUDT16	Up-regulated	0.279864	0.26	0.173	5.70066e-287	1.36708e-282
TCERG1	Up-regulated	0.266098	0.373	0.253	8.38167e-287	2.01001e-282
C1D	Up-regulated	0.250488	0.482	0.384	8.39364e-287	2.01288e-282
C15orf61	Up-regulated	0.272539	0.514	0.429	1.30835e-286	3.13755e-282
PPP1R2	Up-regulated	0.391983	0.722	0.67	6.16375e-286	1.47813e-281
CDC42SE2	Up-regulated	0.297124	0.637	0.521	1.57566e-285	3.77859e-281
HIST1H2BJ	Up-regulated	0.385861	0.277	0.179	1.22275e-284	2.93229e-280
MIF	Up-regulated	0.371645	0.845	0.805	1.67694e-283	4.02148e-279
SCAND1	Up-regulated	0.297762	0.78	0.72	1.7453e-283	4.18541e-279
CANX	Up-regulated	0.356016	0.833	0.8	2.67913e-283	6.42483e-279
DUS1L	Up-regulated	0.278969	0.595	0.514	5.79436e-283	1.38954e-278
COPZ1	Up-regulated	0.293922	0.65	0.591	1.26168e-282	3.02562e-278
STAT1	Up-regulated	0.371212	0.486	0.371	2.18553e-282	5.24111e-278
TMX2	Up-regulated	0.270808	0.477	0.39	2.97229e-282	7.12784e-278
PIAS1	Up-regulated	0.276558	0.47	0.351	4.1765e-282	1.00157e-277
HTATSF1	Up-regulated	0.271879	0.382	0.274	6.69605e-282	1.60578e-277
NDUFB8	Up-regulated	0.321473	0.742	0.686	2.23801e-281	5.36698e-277
TUBA4A	Up-regulated	0.299957	0.568	0.465	3.61427e-281	8.66738e-277
RAB11FIP1	Up-regulated	0.522617	0.656	0.576	1.14836e-280	2.75388e-276
CRYBG3	Up-regulated	0.37707	0.407	0.292	1.37012e-280	3.28569e-276
CYTOR	Up-regulated	0.305928	0.829	0.743	2.1042e-280	5.04609e-276
OAZ1	Up-regulated	0.352851	0.947	0.94	3.93671e-280	9.44061e-276
LRMP	Up-regulated	0.311699	0.343	0.23	4.36027e-280	1.04564e-275
RDX	Up-regulated	0.288577	0.494	0.401	5.57715e-280	1.33746e-275
DEGS1	Up-regulated	0.285574	0.491	0.379	6.98462e-280	1.67498e-275
ADRM1	Up-regulated	0.301125	0.615	0.559	7.26595e-280	1.74245e-275
ECI1	Up-regulated	0.293416	0.638	0.577	7.93133e-279	1.90201e-274
ST6GALNAC4	Up-regulated	0.292122	0.574	0.493	1.19957e-278	2.8767e-274
COX17	Up-regulated	0.337756	0.744	0.694	4.1392e-278	9.92623e-274
SRSF2	Up-regulated	0.361146	0.825	0.777	6.0936e-278	1.46131e-273
IFI44L	Up-regulated	0.28969	0.181	0.063	7.53435e-278	1.80681e-273
COPS6	Up-regulated	0.278742	0.607	0.531	6.24477e-277	1.49756e-272
SFPQ	Up-regulated	0.343563	0.823	0.771	1.6295e-276	3.90771e-272
CAMTA1	Up-regulated	0.283791	0.569	0.49	4.13038e-275	9.90505e-271
SSSCA1	Up-regulated	0.279742	0.632	0.565	4.9185e-275	1.1795e-270
DNAJA1	Up-regulated	0.399762	0.77	0.721	7.34083e-275	1.76041e-270
TMX4	Up-regulated	0.425597	0.41	0.31	2.05007e-274	4.91628e-270
IGLC3	Up-regulated	0.963948	0.273	0.525	3.60944e-274	8.6558e-270
ANAPC11	Up-regulated	0.303561	0.735	0.685	3.16976e-272	7.60139e-268
PPCDC	Up-regulated	0.339703	0.417	0.346	2.37568e-271	5.69713e-267
ARHGAP4	Up-regulated	0.274782	0.468	0.335	3.20812e-271	7.69339e-267
GSTK1	Up-regulated	0.269409	0.62	0.539	6.70366e-271	1.6076e-266
UFC1	Up-regulated	0.265735	0.841	0.779	1.50196e-270	3.60185e-266
DNAJC7	Up-regulated	0.277962	0.627	0.548	1.58445e-270	3.79967e-266
TGOLN2	Up-regulated	0.264943	0.545	0.45	2.68465e-270	6.43806e-266
SEM1	Up-regulated	0.291169	0.762	0.707	5.38958e-270	1.29248e-265
PLD4	Up-regulated	0.277595	0.119	0.046	5.71789e-270	1.37121e-265
OGT	Up-regulated	0.403732	0.661	0.58	5.72611e-270	1.37318e-265
FAM120A	Up-regulated	0.27471	0.55	0.453	1.80062e-269	4.31807e-265
CYTH1	Up-regulated	0.252308	0.347	0.223	8.10518e-269	1.9437e-264
MDM4	Up-regulated	0.357259	0.707	0.623	2.62275e-268	6.28961e-264
CNTRL	Up-regulated	0.267551	0.321	0.207	4.07559e-268	9.77368e-264
HAGH	Up-regulated	0.296279	0.627	0.56	1.09622e-267	2.62884e-263
NDUFA4	Up-regulated	0.409074	0.912	0.884	2.05136e-267	4.91936e-263
JTB	Up-regulated	0.409679	0.887	0.845	2.21371e-267	5.3087e-263
NDNF	Up-regulated	0.268114	0.224	0.153	2.83233e-267	6.79221e-263
NAP1L4	Up-regulated	0.263483	0.528	0.425	3.97413e-267	9.53037e-263
AIDA	Up-regulated	0.259219	0.401	0.298	1.49643e-266	3.58859e-262
MAP2K2	Up-regulated	0.303337	0.714	0.674	3.52694e-266	8.45794e-262
RGCC	Up-regulated	0.371083	0.304	0.195	7.73257e-266	1.85435e-261
PFDN6	Up-regulated	0.259547	0.517	0.414	1.44348e-265	3.4616e-261
GLO1	Up-regulated	0.298396	0.669	0.602	1.45855e-265	3.49775e-261
ACTR3	Up-regulated	0.309291	0.677	0.609	2.09418e-264	5.02206e-260
MAGOH	Up-regulated	0.25409	0.546	0.459	4.22158e-264	1.01238e-259
HSBP1	Up-regulated	0.312693	0.435	0.368	4.98756e-264	1.19607e-259
ISG20	Up-regulated	0.720454	0.789	0.809	2.46303e-263	5.9066e-259
CSNK1A1	Up-regulated	0.281096	0.617	0.528	5.02913e-263	1.20604e-258
BCAS2	Up-regulated	0.276756	0.545	0.468	7.49123e-263	1.79647e-258
JAK1	Up-regulated	0.266934	0.592	0.501	1.1423e-261	2.73935e-257
CPNE3	Up-regulated	0.271577	0.43	0.352	3.37721e-261	8.0989e-257
KTN1	Up-regulated	0.290107	0.647	0.56	3.44182e-261	8.25383e-257
ENSA	Up-regulated	0.325905	0.71	0.651	4.69531e-261	1.12598e-256
CYTIP	Up-regulated	0.334062	0.795	0.739	1.6495e-260	3.95568e-256
IFITM2	Up-regulated	0.259479	0.433	0.299	3.15372e-260	7.56295e-256
HERC1	Up-regulated	0.254386	0.374	0.261	3.86801e-260	9.27588e-256
SLTM	Up-regulated	0.295702	0.613	0.531	3.18117e-259	7.62877e-255
UBE2D3	Up-regulated	0.275238	0.848	0.812	6.53825e-259	1.56794e-254
GGH	Up-regulated	0.355144	0.295	0.221	9.76515e-259	2.34178e-254
ANAPC5	Up-regulated	0.30213	0.609	0.539	1.54585e-258	3.70711e-254
MEIS2	Up-regulated	0.27042	0.243	0.122	2.26694e-258	5.43634e-254
PLA2G16	Up-regulated	0.373775	0.556	0.541	3.10158e-258	7.4379e-254
ZSCAN16-AS1	Up-regulated	0.255266	0.37	0.272	2.46552e-257	5.91255e-253
PSMC3	Up-regulated	0.265626	0.591	0.517	7.57965e-257	1.81768e-252
FAM102A	Up-regulated	0.261574	0.191	0.106	4.46326e-256	1.07033e-251
SMC1A	Up-regulated	0.253794	0.311	0.212	6.99026e-256	1.67634e-251
CASP8	Up-regulated	0.293219	0.429	0.325	1.72145e-255	4.1282e-251
ACBD6	Up-regulated	0.250003	0.473	0.361	3.24995e-255	7.79371e-251
MMP24OS	Up-regulated	0.265224	0.459	0.366	4.96551e-255	1.19078e-250
METTL23	Up-regulated	0.250988	0.498	0.419	2.40172e-254	5.75958e-250
CCNI	Up-regulated	0.346092	0.85	0.822	1.0849e-253	2.6017e-249
CCL4	Up-regulated	0.863978	0.221	0.094	2.92976e-253	7.02586e-249
USP3	Up-regulated	0.326672	0.509	0.416	3.07129e-253	7.36527e-249
PSMB8	Up-regulated	0.303742	0.699	0.642	6.39141e-253	1.53272e-248
RABL6	Up-regulated	0.277499	0.499	0.392	7.00093e-253	1.67889e-248
XPO1	Up-regulated	0.271655	0.366	0.259	2.08749e-252	5.00601e-248
YPEL3	Up-regulated	0.273259	0.65	0.571	2.88706e-252	6.92345e-248
TMBIM4	Up-regulated	0.299091	0.813	0.758	1.19709e-251	2.87074e-247
EBP	Up-regulated	0.25504	0.382	0.3	1.51934e-250	3.64354e-246
TNRC6B	Up-regulated	0.301161	0.652	0.568	2.78511e-250	6.67897e-246
REX1BD	Up-regulated	0.291029	0.774	0.739	1.26311e-249	3.02905e-245
EIF2S2	Up-regulated	0.310675	0.714	0.67	1.41784e-248	3.40011e-244
LDLRAD4	Up-regulated	0.309727	0.205	0.128	5.02488e-248	1.20502e-243
SSU72	Up-regulated	0.276152	0.667	0.613	5.78926e-248	1.38832e-243
MLEC	Up-regulated	0.317585	0.74	0.685	9.13354e-248	2.19031e-243
DDX3Y	Up-regulated	0.394484	0.326	0.224	1.00021e-247	2.3986e-243
NPC2	Up-regulated	0.388705	0.745	0.692	9.10958e-247	2.18457e-242
YIPF5	Up-regulated	0.259392	0.5	0.421	1.67711e-246	4.02189e-242
SRI	Up-regulated	0.26643	0.643	0.576	6.53597e-246	1.56739e-241
GOLGA8B	Up-regulated	0.316044	0.336	0.211	6.04917e-245	1.45065e-240
TTC14	Up-regulated	0.316867	0.554	0.476	7.38194e-245	1.77026e-240
ASPM	Up-regulated	0.356269	0.115	0.032	8.97757e-244	2.15291e-239
ISCA1	Up-regulated	0.257835	0.475	0.396	4.99619e-243	1.19814e-238
CCDC32	Up-regulated	0.297363	0.515	0.449	1.2537e-242	3.00649e-238
H2AFJ	Up-regulated	0.28377	0.52	0.443	1.23609e-240	2.96426e-236
MAZ	Up-regulated	0.258658	0.479	0.379	1.30412e-240	3.12741e-236
COPE	Up-regulated	0.303177	0.885	0.859	1.85084e-239	4.43849e-235
HERC5	Up-regulated	0.281317	0.3	0.23	5.60564e-239	1.34429e-234
RBM17	Up-regulated	0.253713	0.504	0.416	5.81685e-239	1.39494e-234
OAS1	Up-regulated	0.257313	0.371	0.263	8.46509e-239	2.03001e-234
ATOX1	Up-regulated	0.315127	0.762	0.704	2.51164e-238	6.02316e-234
ARMCX3	Up-regulated	0.33762	0.627	0.572	1.04168e-237	2.49804e-233
SCAF11	Up-regulated	0.270912	0.645	0.562	2.00032e-237	4.79697e-233
SFT2D2	Up-regulated	0.272093	0.347	0.243	5.73388e-237	1.37504e-232
PPP1R15B	Up-regulated	0.321641	0.551	0.451	7.29444e-236	1.74928e-231
ZFAND5	Up-regulated	0.370494	0.626	0.576	8.7823e-236	2.10608e-231
TOR3A	Up-regulated	0.310584	0.697	0.629	1.38784e-235	3.32818e-231
ATRX	Up-regulated	0.261274	0.679	0.604	8.05546e-235	1.93178e-230
COX20	Up-regulated	0.289476	0.579	0.504	1.2615e-234	3.02519e-230
MAP3K1	Up-regulated	0.274239	0.418	0.321	1.84487e-233	4.42419e-229
OCIAD1	Up-regulated	0.285822	0.739	0.71	2.1753e-233	5.21658e-229
METTL7A	Up-regulated	0.437496	0.563	0.526	2.88062e-233	6.90802e-229
YWHAH	Up-regulated	0.348157	0.469	0.397	1.03863e-232	2.49074e-228
PRDX1	Up-regulated	0.343043	0.83	0.787	3.94424e-231	9.45867e-227
SMARCA5	Up-regulated	0.26301	0.544	0.467	1.78009e-230	4.26883e-226
SRSF7	Up-regulated	0.449105	0.817	0.785	1.81762e-230	4.35883e-226
PGP	Up-regulated	0.259396	0.428	0.344	3.70176e-229	8.87719e-225
EMC3	Up-regulated	0.274914	0.588	0.538	3.3128e-228	7.94442e-224
ADD3	Up-regulated	0.291766	0.395	0.308	2.53367e-227	6.07598e-223
EIF1AY	Up-regulated	0.299481	0.326	0.238	2.57745e-227	6.18098e-223
CTAG2	Up-regulated	0.418812	0.215	0.136	3.01594e-227	7.23252e-223
MFF	Up-regulated	0.257173	0.596	0.519	3.79449e-227	9.09957e-223
STT3A	Up-regulated	0.289468	0.562	0.506	5.53287e-225	1.32684e-220
YWHAZ	Up-regulated	0.300699	0.811	0.775	1.08422e-224	2.60007e-220
YPEL5	Up-regulated	0.413374	0.806	0.775	1.80015e-224	4.31695e-220
U2SURP	Up-regulated	0.297728	0.62	0.56	2.37479e-224	5.69498e-220
HDGF	Up-regulated	0.269102	0.491	0.392	5.17342e-223	1.24064e-218
DDIT4	Up-regulated	0.551241	0.404	0.338	1.1094e-222	2.66045e-218
UBE2G2	Up-regulated	0.271734	0.521	0.429	2.3644e-222	5.67006e-218
EPHX2	Up-regulated	0.337333	0.156	0.098	2.42438e-222	5.81391e-218
CYCS	Up-regulated	0.317888	0.847	0.822	2.5124e-221	6.02498e-217
ACTR2	Up-regulated	0.254231	0.575	0.487	1.48861e-220	3.56984e-216
SDF4	Up-regulated	0.272632	0.64	0.586	1.63328e-220	3.91678e-216
NT5DC2	Up-regulated	0.344297	0.43	0.358	8.00518e-220	1.91972e-215
CBX5	Up-regulated	0.258587	0.293	0.225	5.13352e-219	1.23107e-214
FIS1	Up-regulated	0.265874	0.774	0.747	6.26184e-219	1.50165e-214
STK4	Up-regulated	0.293583	0.628	0.553	3.04092e-216	7.29244e-212
FAM3C	Up-regulated	0.285865	0.693	0.648	2.58421e-215	6.19719e-211
VPS13C	Up-regulated	0.325597	0.44	0.36	1.93624e-213	4.6433e-209
DDX5	Up-regulated	0.251596	0.964	0.954	6.18011e-213	1.48205e-208
GNAS	Up-regulated	0.320091	0.965	0.959	1.29391e-212	3.10293e-208
EMC4	Up-regulated	0.259357	0.631	0.59	1.57718e-212	3.78224e-208
TPR	Up-regulated	0.30702	0.631	0.558	2.44088e-212	5.85348e-208
GPBP1	Up-regulated	0.302416	0.78	0.742	2.89955e-212	6.95341e-208
HIST1H2AC	Up-regulated	0.565068	0.57	0.521	1.10152e-211	2.64155e-207
CARMIL1	Up-regulated	0.276947	0.499	0.412	2.11166e-211	5.06397e-207
CD55	Up-regulated	0.320805	0.645	0.599	8.39956e-211	2.0143e-206
CREB3L2	Up-regulated	0.32928	0.786	0.767	1.14022e-209	2.73437e-205
ZBTB20	Up-regulated	0.321458	0.718	0.658	7.01767e-209	1.68291e-204
QTRT1	Up-regulated	0.276864	0.464	0.397	8.15818e-209	1.95641e-204
HSPH1	Up-regulated	0.262864	0.341	0.238	2.7487e-208	6.59165e-204
GPAA1	Up-regulated	0.283137	0.535	0.489	8.2115e-208	1.9692e-203
MIA3	Up-regulated	0.398565	0.572	0.546	2.19325e-207	5.25964e-203
DDX17	Up-regulated	0.296805	0.856	0.831	3.72829e-207	8.94082e-203
NFATC2IP	Up-regulated	0.251477	0.429	0.315	6.05788e-207	1.45274e-202
RRM2	Up-regulated	0.285622	0.11	0.036	1.7757e-206	4.2583e-202
RPA3	Up-regulated	0.371582	0.515	0.493	6.37767e-206	1.52943e-201
HIST1H2BN	Up-regulated	0.358797	0.274	0.183	2.041e-205	4.89452e-201
DDX18	Up-regulated	0.257742	0.587	0.525	2.59163e-204	6.21499e-200
EVI2A	Up-regulated	0.261647	0.441	0.381	5.51862e-202	1.32342e-197
IDS	Up-regulated	0.307279	0.703	0.616	1.57319e-201	3.77267e-197
CDV3	Up-regulated	0.271914	0.857	0.846	9.24344e-201	2.21667e-196
MAN1A1	Up-regulated	0.339609	0.654	0.612	2.4609e-200	5.90148e-196
FAM214A	Up-regulated	0.262797	0.637	0.553	9.31311e-198	2.23338e-193
PRPF4B	Up-regulated	0.270856	0.495	0.41	3.41333e-197	8.18551e-193
BLVRB	Up-regulated	0.256251	0.492	0.434	4.76513e-197	1.14272e-192
RAD21	Up-regulated	0.267065	0.489	0.409	5.56168e-197	1.33375e-192
TTC3	Up-regulated	0.264757	0.714	0.662	2.32598e-196	5.57792e-192
CREBRF	Up-regulated	0.341949	0.609	0.555	2.20609e-193	5.29043e-189
CREBZF	Up-regulated	0.261502	0.485	0.406	2.23806e-193	5.36708e-189
IER3IP1	Up-regulated	0.257557	0.618	0.574	2.12652e-192	5.09961e-188
S100A11	Up-regulated	0.2605	0.721	0.689	5.7062e-191	1.3684e-186
CCNL1	Up-regulated	0.332612	0.908	0.894	7.48703e-191	1.79546e-186
FTL	Up-regulated	0.443989	0.978	0.96	9.05791e-190	2.17218e-185
MYL12B	Up-regulated	0.29484	0.74	0.712	1.36505e-189	3.27354e-185
VPS13A	Up-regulated	0.313399	0.369	0.324	9.23245e-189	2.21403e-184
ATM	Up-regulated	0.276433	0.582	0.517	2.11564e-188	5.07351e-184
RHOA	Up-regulated	0.282953	0.811	0.776	1.93588e-187	4.64242e-183
ARID4B	Up-regulated	0.312685	0.596	0.54	3.96727e-187	9.5139e-183
ELOB	Up-regulated	0.259733	0.875	0.852	3.23569e-186	7.75952e-182
ICAM3	Up-regulated	0.381948	0.672	0.635	7.42806e-185	1.78132e-180
GOLGA8A	Up-regulated	0.267934	0.248	0.154	4.64095e-182	1.11295e-177
MYADM	Up-regulated	0.361671	0.336	0.29	5.48554e-182	1.31549e-177
PNP	Up-regulated	0.250188	0.354	0.267	2.05018e-178	4.91653e-174
PLP2	Up-regulated	0.325323	0.686	0.664	1.43289e-177	3.43623e-173
B4GALT3	Up-regulated	0.271494	0.584	0.549	2.48824e-177	5.96705e-173
CLPTM1L	Up-regulated	0.312307	0.863	0.834	1.0031e-173	2.40554e-169
GRB2	Up-regulated	0.257845	0.616	0.569	2.48358e-173	5.95589e-169
SLC44A1	Up-regulated	0.330976	0.614	0.6	7.51944e-173	1.80324e-168
NFKBIZ	Up-regulated	0.321513	0.623	0.565	2.46314e-172	5.90684e-168
FDPS	Up-regulated	0.257127	0.618	0.576	2.96765e-172	7.11672e-168
SQSTM1	Up-regulated	0.268817	0.809	0.78	7.91043e-172	1.897e-167	Yes
ANKRD28	Up-regulated	0.314694	0.837	0.808	4.50979e-169	1.08149e-164
BASP1	Up-regulated	0.320368	0.286	0.22	1.8585e-165	4.45686e-161
FOS	Up-regulated	0.513861	0.887	0.877	3.98732e-165	9.562e-161
MIR29B2CHG	Up-regulated	0.31551	0.635	0.575	7.95071e-165	1.90666e-160
UBL5	Up-regulated	0.252193	0.865	0.845	6.88866e-164	1.65197e-159
ARL4C	Up-regulated	0.302427	0.255	0.201	1.33462e-160	3.20055e-156
COX7A2	Up-regulated	0.333597	0.841	0.841	1.38332e-157	3.31734e-153
DNAJB1	Up-regulated	0.29874	0.453	0.379	2.58775e-155	6.20568e-151
SRPRB	Up-regulated	0.250708	0.769	0.747	4.57315e-155	1.09669e-150
SSR4	Up-regulated	0.981901	0.99	0.975	4.75775e-155	1.14096e-150
HIST1H4C	Up-regulated	0.376681	0.395	0.314	6.57308e-155	1.57629e-150
PSMB1	Up-regulated	0.272573	0.807	0.793	9.51006e-152	2.28061e-147
KLF10	Up-regulated	0.262599	0.361	0.274	1.83117e-149	4.39133e-145
PPP1R15A	Up-regulated	0.270599	0.873	0.857	3.59979e-148	8.63266e-144
FBXW7	Up-regulated	0.276791	0.841	0.818	7.74112e-144	1.8564e-139
KLF13	Up-regulated	0.287078	0.741	0.74	1.67709e-142	4.02183e-138
OSTC	Up-regulated	0.254165	0.865	0.835	4.52247e-142	1.08453e-137
ACTB	Up-regulated	0.306127	0.957	0.945	3.24004e-135	7.76995e-131
UBC	Up-regulated	0.258556	0.981	0.976	3.59547e-135	8.6223e-131
WHRN	Up-regulated	0.251049	0.25	0.196	2.21037e-134	5.30069e-130
ANXA5	Up-regulated	0.30725	0.737	0.74	8.36356e-131	2.00566e-126
HERPUD1	Up-regulated	0.252731	0.965	0.96	2.13473e-123	5.1193e-119
HIST1H2BC	Up-regulated	0.31781	0.313	0.277	9.50379e-122	2.2791e-117
NKTR	Up-regulated	0.269783	0.679	0.638	9.51638e-122	2.28212e-117
PDIA6	Up-regulated	0.350085	0.914	0.89	2.16936e-119	5.20234e-115
CKS1B	Up-regulated	0.258256	0.36	0.306	2.29499e-119	5.50361e-115
KLF6	Up-regulated	0.455629	0.8	0.83	5.27903e-116	1.26596e-111
PMAIP1	Up-regulated	0.404785	0.322	0.281	4.2571e-114	1.0209e-109
AHNAK	Up-regulated	0.278509	0.613	0.532	1.60244e-113	3.84281e-109
GLUL	Up-regulated	0.284723	0.289	0.274	6.59338e-112	1.58116e-107
HIST1H1C	Up-regulated	0.514256	0.721	0.719	2.26711e-110	5.43675e-106	Yes
PNISR	Up-regulated	0.262006	0.81	0.799	2.04911e-107	4.91397e-103
DDOST	Up-regulated	0.279329	0.797	0.772	1.24227e-106	2.9791e-102
TXNIP	Up-regulated	0.730358	0.787	0.825	2.52709e-104	6.06021e-100
TBCEL	Up-regulated	0.300095	0.328	0.27	3.51566e-104	8.4309e-100
DDX3X	Up-regulated	0.27903	0.7	0.688	3.73395e-103	8.95437e-99
UAP1	Up-regulated	0.281074	0.674	0.68	6.65805e-97	1.59667e-92
UBE2S	Up-regulated	0.298638	0.501	0.485	5.75002e-96	1.37891e-91
RND3	Up-regulated	0.279281	0.258	0.245	1.43005e-87	3.4294e-83
AL031777.3	Up-regulated	0.273832	0.247	0.206	3.79068e-85	9.09043e-81
AC026369.3	Up-regulated	0.320726	0.276	0.257	2.39857e-78	5.752e-74
ZFP36	Up-regulated	0.256366	0.736	0.779	8.38794e-68	2.01151e-63
WFDC2	Up-regulated	1.16578	0.079	0.119	4.43966e-58	1.06467e-53
MTRNR2L12	Up-regulated	0.254662	0.739	0.743	2.26698e-51	5.43646e-47
TUBB4B	Up-regulated	0.261039	0.686	0.71	4.28287e-40	1.02708e-35
BIRC3	Up-regulated	0.412134	0.331	0.331	2.07772e-33	4.98259e-29
CCL4L2	Up-regulated	0.26073	0.112	0.069	2.99133e-26	7.1735e-22
PDIA3	Up-regulated	0.468545	0.71	0.819	2.72956e-25	6.54575e-21
LGALS1	Up-regulated	0.408794	0.775	0.809	7.77228e-23	1.86387e-18
IER2	Up-regulated	0.372192	0.776	0.835	6.20619e-21	1.48831e-16
IGHGP	Down-regulated	-5.13536	0.085	0.349	0	0
IGLC2	Down-regulated	-2.93445	0.384	0.612	0	0
CRIP1	Down-regulated	-2.83595	0.179	0.252	0	0
IGHV1-24	Down-regulated	-1.80934	0.048	0.175	0	0
IGHG3	Down-regulated	-1.77488	0.274	0.503	0	0
NSD2	Down-regulated	-1.70671	0.279	0.522	0	0	Yes
IGKV4-1	Down-regulated	-1.67666	0.142	0.237	0	0
IGLV2-8	Down-regulated	-1.6393	0.021	0.235	0	0
IGLV3-1	Down-regulated	-1.59074	0.148	0.38	0	0
S100A6	Down-regulated	-1.58129	0.807	0.873	0	0
S100A4	Down-regulated	-1.46264	0.449	0.679	0	0
DPEP1	Down-regulated	-1.40894	0.1	0.503	0	0
IGHM	Down-regulated	-1.37416	0.005	0.195	0	0
IGHG1	Down-regulated	-1.35085	0.414	0.492	0	0
FGFR3	Down-regulated	-1.28955	0.078	0.241	0	0
ITGB7	Down-regulated	-1.15017	0.302	0.451	0	0	Yes
FAM30A	Down-regulated	-1.03559	0.201	0.453	0	0
CCND3	Down-regulated	-0.915594	0.262	0.403	0	0
IGLV7-46	Down-regulated	-0.904082	0.004	0.202	0	0
HLA-A	Down-regulated	-0.828261	0.962	0.97	0	0
ATF5	Down-regulated	-0.805228	0.395	0.571	0	0	Yes
IL2RG	Down-regulated	-0.750409	0.419	0.651	0	0
AZGP1	Down-regulated	-0.714065	0.06	0.345	0	0
HLA-C	Down-regulated	-0.705235	0.977	0.984	0	0
IGKV3-20	Down-regulated	-0.698227	0	0.16	0	0
EMP3	Down-regulated	-0.687785	0.676	0.853	0	0
CTHRC1	Down-regulated	-0.632448	0.169	0.339	0	0
IGHV3-74	Down-regulated	-0.616107	0	0.121	0	0
AC007952.4	Down-regulated	-0.58352	0.436	0.677	0	0
IGLV3-9	Down-regulated	-0.57873	0.01	0.2	0	0
CD74	Down-regulated	-0.577781	0.503	0.818	0	0
IGF1	Down-regulated	-0.570657	0.387	0.667	0	0	Yes
HLA-B	Down-regulated	-0.540307	0.975	0.981	0	0
CST6	Down-regulated	-0.535068	0.001	0.155	0	0
TMEM176B	Down-regulated	-0.527889	0.046	0.253	0	0
MGST3	Down-regulated	-0.525816	0.654	0.771	0	0
CD63	Down-regulated	-0.525118	0.837	0.902	0	0
ITM2B	Down-regulated	-0.493202	0.637	0.885	0	0
KRTCAP2	Down-regulated	-0.472935	0.801	0.865	0	0
IGHV5-10-1	Down-regulated	-0.461714	0	0.16	0	0
IGHV3-23	Down-regulated	-0.452772	0.051	0.153	0	0
PLEKHO1	Down-regulated	-0.400961	0.13	0.279	0	0
SELENOM	Down-regulated	-0.396207	0.664	0.788	0	0
TIMP2	Down-regulated	-0.386006	0.271	0.504	0	0	Yes
UCHL1	Down-regulated	-0.383251	0.137	0.37	0	0
TMEM176A	Down-regulated	-0.381988	0.033	0.218	0	0
PLEC	Down-regulated	-0.372604	0.161	0.316	0	0
MDK	Down-regulated	-0.350807	0.393	0.644	0	0
CD99	Down-regulated	-0.35006	0.123	0.289	0	0
PCSK1N	Down-regulated	-0.310606	0.004	0.164	0	0
SNX9	Down-regulated	-0.259683	0.09	0.22	0	0
GABARAPL1	Down-regulated	-0.323557	0.18	0.396	4.9E-321	1.2E-316
CCND2	Down-regulated	-0.384256	0.222	0.465	1.7E-316	4.1E-312
S100A10	Down-regulated	-1.19891	0.499	0.632	1.16368e-292	2.79061e-288
HSPB1	Down-regulated	-0.734645	0.583	0.727	3.24448e-285	7.78059e-281
JCHAIN	Down-regulated	-0.26797	0.763	0.492	8.40778e-277	2.01627e-272
SOCS3	Down-regulated	-0.315304	0.098	0.242	3.1778e-275	7.62069e-271
NBEA	Down-regulated	-0.332148	0.168	0.331	7.75541e-275	1.85983e-270
Z93930.2	Down-regulated	-0.541687	0.191	0.296	1.15504e-243	2.76989e-239
CDKN1C	Down-regulated	-0.259409	0.06	0.196	7.63981e-231	1.8321e-226
C1orf56	Down-regulated	-0.329023	0.23	0.362	8.06011e-231	1.93289e-226
EDNRB	Down-regulated	-0.301634	0.073	0.22	1.29858e-210	3.11413e-206
CYBA	Down-regulated	-0.300023	0.976	0.976	7.5618e-202	1.81339e-197
CCDC144A	Down-regulated	-0.30975	0.252	0.457	1.35971e-197	3.26073e-193
PPP1R10	Down-regulated	-0.492408	0.566	0.682	7.31536e-192	1.7543e-187	Yes
WARS	Down-regulated	-0.320798	0.306	0.458	1.47531e-190	3.53793e-186
Z93241.1	Down-regulated	-0.643467	0.221	0.344	8.33155e-182	1.99799e-177
FHL1	Down-regulated	-0.252217	0.17	0.279	1.06607e-180	2.55654e-176
NDRG1	Down-regulated	-0.2633	0.108	0.217	5.1511e-179	1.23528e-174
CBX6	Down-regulated	-0.285385	0.267	0.359	2.06196e-168	4.94478e-164
GAS6	Down-regulated	-0.264242	0.52	0.66	5.53436e-167	1.3272e-162
TMEM107	Down-regulated	-0.327544	0.284	0.417	1.54447e-163	3.7038e-159
IGLV2-14	Down-regulated	-0.594981	0.055	0.115	1.76958e-160	4.24364e-156
AC245014.3	Down-regulated	-0.418797	0.359	0.47	2.79793e-155	6.70972e-151
NEB	Down-regulated	-0.301586	0.278	0.443	1.53394e-150	3.67854e-146	Yes
SLAMF7	Down-regulated	-0.275163	0.69	0.795	6.06465e-144	1.45436e-139
VIM	Down-regulated	-0.305371	0.868	0.969	6.63738e-140	1.59171e-135
NAMPT	Down-regulated	-0.447519	0.577	0.628	1.51972e-137	3.64443e-133
IGHA1	Down-regulated	-1.51894	0.598	0.348	3.871e-124	9.28305e-120
IGHG2	Down-regulated	-0.725166	0.127	0.238	3.16016e-121	7.57838e-117
TPM4	Down-regulated	-0.365632	0.739	0.805	3.416e-120	8.19192e-116
RASGRP3	Down-regulated	-0.258923	0.348	0.452	2.63301e-118	6.31422e-114
KCNQ1OT1	Down-regulated	-0.365838	0.393	0.496	3.16675e-116	7.59418e-112
IFI6	Down-regulated	-1.25705	0.548	0.52	4.75951e-108	1.14138e-103
TYMP	Down-regulated	-0.286572	0.483	0.58	3.61103e-104	8.65961e-100
PTCH2	Down-regulated	-0.254709	0.125	0.187	1.58106e-98	3.79155e-94
CDC42SE1	Down-regulated	-0.269962	0.407	0.479	3.0508e-97	7.31613e-93
RHOB	Down-regulated	-0.418272	0.677	0.746	1.97521e-75	4.73675e-71	Yes
IGKC	Down-regulated	-1.31163	0.593	0.661	7.55388e-75	1.8115e-70
AC091271.1	Down-regulated	-0.251218	0.182	0.239	1.82035e-54	4.36538e-50
IGLC7	Down-regulated	-0.316396	0.116	0.097	4.99954e-53	1.19894e-48
PLCG2	Down-regulated	-0.395414	0.33	0.39	1.14262e-45	2.74012e-41
AL355075.4	Down-regulated	-0.719456	0.129	0.158	5.17807e-41	1.24175e-36
PTP4A3	Down-regulated	-0.264462	0.379	0.401	6.89122e-33	1.65258e-28
IFI27	Down-regulated	-1.15004	0.375	0.343	3.01753e-31	7.23633e-27
IGHD	Down-regulated	-0.44883	0.231	0.249	1.32538e-10	3.1784e-06
LMNA	Down-regulated	-0.404481	0.685	0.652	6.61078e-08	0.00158533
*Log fold-change of the average expression in the suboptimal responder group compared to the optimal responder group.
**pct.1 and pct.2 represent the percentage of cells where the feature is detected in the suboptimal responders and optimal responders, respectively.
§p_val and p_val_adj represent the original p-value (unadjusted) and adjusted p-value based on Bonferroni correction using all features in the dataset, respectively.
