# Supplementary material for: Single-cell analysis of multiple myelomas refines the molecular features of bortezomib treatment responsiveness
Source: Exp Mol Med. 2022 Nov 15;54(11):1967–78. doi: 10.1038/s12276-022-00884-z (PMC9723182; doi:10.1038/s12276-022-00884-z)
Supplement: Supplementary file 9 — Supplementary Table 8 [file 12276_2022_884_MOESM9_ESM.xls]

## Sheet: Supplementary Table 8
Supplementary Table 8. TaqMan Low-Density Array validation.
		T-test						Correlation analysis			Progression-free survival			ROC curve analysis
Target Gene	Event	t	df	Sig. (2-tailed)	Mean Difference	Std. Error Difference		Rho	P-value		Chi-square	Log rank P-value		Area	Std. Error	P-value	95% CI Lower	95% CI Upper
SSR3	Up-regulated	-3.15719	40.1586	0.0030197	-2.80713	0.889123		0.396	0.000112139		4.201	0.122		0.6875	0.0587726	0.0026816	0.572308	0.802692
CD53	Up-regulated	-3.08761	37.2104	0.00380144	-3.84685	1.2459		0.246	0.0194169		3.295	0.193		0.63143	0.0636359	0.0353502	0.506706	0.756154
EIF3M	Up-regulated	-3.05112	40.6576	0.0040041	-3.91528	1.28322		0.424	3.13459e-05		6.031	0.049		0.699331	0.0582856	0.00141541	0.585094	0.813569
CD320	Up-regulated	-3.0086	45.8431	0.00425326	-1.78111	0.592006		0.347	0.000796813		9.606	0.008		0.677984	0.0588191	0.00437616	0.5627	0.793267
BCL2	Up-regulated	-3.01754	43.164	0.00426289	-1.77	0.58657		0.378	0.000243194		17.919	0.000129		0.659208	0.0616966	0.0108009	0.538285	0.780131
BST2	Up-regulated	-2.85508	44.435	0.00651624	-1.67583	0.586966		0.294	0.00491059		5.331	0.07		0.659979	0.0617346	0.0104243	0.538982	0.780977
COX5A	Up-regulated	-2.84565	40.3983	0.00692949	-3.195	1.12277		0.362	0.000463887		5.436	0.066		0.678241	0.0600738	0.00431984	0.560498	0.795983
SEC11A	Up-regulated	-2.83593	42.7136	0.00695633	-3.01426	1.06288		0.403	8.18758e-05		5.531	0.063		0.683128	0.058481	0.00336729	0.568507	0.797748
RACK1	Up-regulated	-2.84731	37.3288	0.00712751	-6.04343	2.12251		0.384	0.000183481		4.469	0.107		0.686471	0.0584874	0.00283034	0.571838	0.801104
EEF1B2	Up-regulated	-2.79138	37.7442	0.00818859	-5.80481	2.07955		0.389	0.000152288		5.36	0.069		0.67464	0.0593568	0.00517142	0.558303	0.790977
NPM1	Up-regulated	-2.67223	40.235	0.010828	-4.05287	1.51666		0.382	0.000204662		6.046	0.049		0.682356	0.0595144	0.0035037	0.56571	0.799002
TSC22D3	Up-regulated	-2.65179	39.2513	0.0114913	-1.6087	0.606649		0.263	0.0122568		4.509	0.105		0.629887	0.0635596	0.0375608	0.505312	0.754461
EIF2AK4	Up-regulated	-2.58381	44.1846	0.0131542	-2.48009	0.959858		0.348	0.000780567		5.175	0.075		0.664352	0.0591754	0.00850251	0.54837	0.780334
UQCRH	Up-regulated	-2.56999	38.9032	0.0141156	-4.51417	1.75649		0.394	0.000124403		8.417	0.015		0.687243	0.0595959	0.0027181	0.570437	0.804049
EGR1	Up-regulated	-2.45809	54.1274	0.0171993	-2.6125	1.06282		0.200037	0.0587123		3.696	0.158		0.649691	0.0605889	0.0165432	0.530939	0.768443
JUNB	Up-regulated	-2.44084	49.0475	0.01831	-1.33731	0.547892		0.251	0.0170254		6.718	0.035		0.627572	0.062584	0.0410966	0.50491	0.750234
PSMA7	Up-regulated	-2.46524	38.0426	0.0183179	-2.81593	1.14225		0.362	0.00044867		2.092	0.351		0.660751	0.0588447	0.0100594	0.545417	0.776085
SRP9	Up-regulated	-2.31905	36.683	0.0260701	-3.3425	1.44132		0.306	0.00334688		3.701	0.157		0.6268	0.0613745	0.0423363	0.506509	0.747092
CXCR4	Up-regulated	-2.3016	37.9982	0.0269332	-5.46454	2.37423		0.335	0.00123253		3.338	0.188		0.656121	0.0605319	0.0124313	0.537481	0.774762
TNFRSF17	Up-regulated	-2.19217	42.5764	0.0338839	-2.82148	1.28707		0.376	0.000254794		6.679	0.035		0.669753	0.0597732	0.00656949	0.5526	0.786906
CCND1	Up-regulated	-2.18175	39.7998	0.0350932	-47.9467	21.9762		0.169998	0.109183		0.345	0.842		0.602881	0.0647026	0.0995127	0.476066	0.729695
RGS1	Up-regulated	-2.14441	35.7607	0.0388703	-10.9909	5.12538		0.164273	0.12182		5.165	0.076		0.634259	0.0600541	0.031585	0.516555	0.751963
IL6ST	Up-regulated	-2.11267	36.4205	0.0415485	-3.9025	1.84719		0.354	0.000628298		1.237	0.539		0.637088	0.0604458	0.0281692	0.518617	0.75556
CCL3	Up-regulated	-2.06303	36.5945	0.046259	-20.1764	9.77996		0.0471323	0.659118		6.408	0.041		0.539866	0.0661531	0.52328	0.410208	0.669524
SQSTM1	Up-regulated	-1.93379	56.3901	0.058164	-1.10833	0.573141		0.259	0.0137526		13.443	0.001205		0.608025	0.0636091	0.083705	0.483353	0.732696
NFKBIA	Up-regulated	-1.94031	46.9886	0.0583563	-1.3338	0.687415		0.264	0.0120275		1.34	0.512		0.623457	0.0597041	0.0480795	0.506439	0.740475
DUSP2	Up-regulated	-1.88083	53.1167	0.0654814	-2.72954	1.45124		0.27	0.0100819		1.843	0.398		0.657922	0.0591064	0.0114556	0.542075	0.773768
BCAP31	Up-regulated	-1.6757	40.0859	0.101581	-1.31009	0.781818		0.275	0.00862711		7.175	0.028		0.603652	0.0629263	0.097	0.480319	0.726986
HIST1H1C	Up-regulated	-1.47576	50.2834	0.146243	-1.91176	1.29544		0.249	0.0177904		4.471	0.107		0.606481	0.0611873	0.088218	0.486556	0.726406
LAMP5	Up-regulated	-1.44475	39.4971	0.156416	-38.1781	26.4255		0.161481	0.128379		3.044	0.218		0.623457	0.0592535	0.0480795	0.507322	0.739592
HSP90AB1	Up-regulated	-1.23778	88	0.21909	-1.35861	1.09762		0.219	0.0385247		4.506	0.105		0.655607	0.0591086	0.0127233	0.539756	0.771458
PIM1	Up-regulated	-1.07845	88	0.283781	-0.980185	0.908884		0.251	0.0170308		10.336	0.006		0.603138	0.0627697	0.0986694	0.480111	0.726164
MS4A1	Up-regulated	-1.02045	39.1766	0.313774	-20.3895	19.9809		0.281	0.00737582		5.377	0.068		0.634516	0.0590273	0.0312605	0.518825	0.750208
NOP53	Up-regulated	-0.482293	88	0.630795	-27.0517	56.0897		0.314	0.00255579		3.033	0.219		0.663323	0.0587309	0.00892372	0.548213	0.778433
PDIA2	Up-regulated	-0.477834	88	0.633953	-111.273	232.869		0.0432846	0.685416		1.538	0.464		0.529835	0.062591	0.632868	0.407159	0.652511
MYC	Up-regulated	-0.477344	88	0.6343	-1.24407	2.60624		0.264	0.0118701		6.296	0.043		0.615484	0.0627095	0.0644571	0.492575	0.738392
RHOB	Down-regulated	-2.34549	56.6285	0.0225292	-1.05824	0.451181		0.204685	0.052965		3.705	0.157		0.625	0.0626369	0.0453522	0.502234	0.747766
IGF1	Down-regulated	-1.95601	40.205	0.0574369	-2.06528	1.05586		0.225	0.032796		0.743	0.69		0.581533	0.064777	0.191749	0.454572	0.708493
NEB	Down-regulated	-1.67435	46.2996	0.100806	-2.67519	1.59775		0.213	0.043963		1.476	0.478		0.613169	0.0605974	0.069995	0.4944	0.731937
TIMP2	Down-regulated	-1.6197	38.6287	0.113433	-3.31222	2.04496		0.206369	0.0510001		5.605	0.061		0.606481	0.0620291	0.088218	0.484907	0.728056
PPP1R10	Down-regulated	-1.49258	45.1071	0.142509	-4.45259	2.98315		0.304	0.00355609		2.959	0.228		0.687757	0.0568533	0.00264554	0.576327	0.799188
ATF5	Down-regulated	-1.21025	88	0.229424	-1.10213	0.910663		0.183424	0.0835406		1.577	0.455		0.575103	0.0612617	0.229181	0.455032	0.695174
ITGB7	Down-regulated	0.541122	88	0.589791	1.35972	2.51279		0.11254	0.290932		2.792	0.248		0.567901	0.0625274	0.276964	0.44535	0.690453
NSD2	Down-regulated	0.370172	88	0.712143	0.534444	1.44377		0.130865	0.218907		5.68	0.058		0.55144	0.0615144	0.410161	0.430874	0.672006
