# Supplementary material for: Single-cell analysis of multiple myelomas refines the molecular features of bortezomib treatment responsiveness
Source: Exp Mol Med. 2022 Nov 15;54(11):1967–78. doi: 10.1038/s12276-022-00884-z (PMC9723182; doi:10.1038/s12276-022-00884-z)
Supplement: Supplementary file 10 — Supplementary Table 9 [file 12276_2022_884_MOESM10_ESM.xls]

## Sheet: Supplementary Table 9
Supplementary Table 9. The CoMMpass dataset validation.
	T-test						Progression-free survival			Overall survival
Target Gene	t	df	Sig. (2-tailed)	Mean Difference	Std. Error Difference		Chi-square	Log rank P-value		Chi-square	Log rank P-value
SSR3	0.783056	520	0.433951	8.59193	10.9723		0.562	0.755		1.358	0.507
CD53	-0.625224	520	0.532099	-5.2189	8.34726		7.294	0.026		3.106	0.212
EIF3M	-0.617304	520	0.537305	-3.97594	6.44081		6.641	0.036		5.763	0.056
CD320	0.185436	520	0.85296	0.346823	1.87031		12.664	0.002		9.395	0.009
BCL2	0.0609027	520	0.95146	0.0771869	1.26738		2.202	0.332		2.484	0.289
BST2	0.0400369	520	0.968079	0.243624	6.08498		0.726	0.695		0.937	0.626
COX5A	-0.297604	520	0.766124	-2.73745	9.19828		3.261	0.196		2.194	0.334
SEC11A	0.773835	520	0.43938	2.37783	3.07278		7.343	0.025		8.757	0.013
RACK1	0.324501	520	0.74569	14.4156	44.4239		4.82	0.09		0.776	0.678
EEF1B2	-0.157671	520	0.874777	-7.70164	48.8461		3.67	0.16		0.738	0.691
NPM1	-0.831036	520	0.406335	-26.1928	31.5183		11.967	0.003		8.383	0.015
TSC22D3	-0.424633	520	0.67128	-16.0538	37.8064		8.575	0.014		9.59	0.008
EIF2AK4	0.378018	520	0.705572	0.541774	1.4332		4.154	0.125		3.636	0.162
UQCRH	0.345946	520	0.729523	3.39474	9.81289		9.772	0.008		4.24	0.12
EGR1	-0.757336	520	0.449192	-9.05891	11.9615		0.41	0.815		2.618	0.27
JUNB	-1.61757	520	0.106361	-20.648	12.7648		0.797	0.671		3.955	0.138
PSMA7	-0.958906	520	0.338052	-2.54095	2.64984		13.402	0.00123		25.722	3e-06
SRP9	-0.213318	520	0.831162	-0.905026	4.2426		6.228	0.044		13.122	0.001415
CXCR4	-2.2408	372.942	0.025627	-36.3184	16.2078		2.475	0.29		2.777	0.25
TNFRSF17	-0.875315	520	0.381807	-24.1195	27.5553		5.177	0.075		3.158	0.206
CCND1	-0.418446	520	0.675794	-12.6402	30.2075		2.3	0.317		1.574	0.455
RGS1	0.368728	520	0.712481	8.82665	23.9381		2.047	0.359		1.172	0.557
IL6ST	-0.681177	520	0.496063	-2.30172	3.37904		2.738	0.254		5.748	0.056
CCL3	-0.649438	520	0.516342	-22.3845	34.4675		10.1	0.006		14.322	0.000776
SQSTM1	-1.33477	520	0.182535	-9.14996	6.85507		12.498	0.002		20.79	3.1e-05
NFKBIA	-1.71919	520	0.086175	-48.7483	28.3554		3.182	0.204		1.267	0.531
DUSP2	0.417796	520	0.676268	3.25494	7.79072		6.513	0.039		2.927	0.231
BCAP31	-1.86452	352.039	0.0630808	-8.23709	4.41781		21.28	2.4e-05		38.176	5.1307e-09
HIST1H1C	-0.812248	520	0.417021	-13.2668	16.3334		4.537	0.103		6.904	0.032
LAMP5	0.64078	520	0.521948	11.9858	18.7051		2.832	0.243		10.822	0.004
HSP90AB1	-0.706859	520	0.479971	-5.21529	7.37811		9.566	0.008		21.382	2.3e-05
PIM1	-0.408974	520	0.682727	-1.70395	4.16641		2.026	0.363		7.744	0.021
MS4A1	0.175988	520	0.860372	2.72864	15.5047		0.357	0.837		2.087	0.352
NOP53	-0.0896834	520	0.928573	-0.912559	10.1753		0.826	0.662		0.87	0.647
PDIA2	1.48787	156.468	0.138799	16.1882	10.8801		6.986	0.03		6.649	0.036
MYC	-0.895873	520	0.370735	-5.48755	6.12537		7.631	0.022		5.83	0.054
RHOB	0.0299238	520	0.976139	0.600917	20.0816		1.151	0.562		3.639	0.162
IGF1	1.11635	520	0.264789	1.47795	1.32391		3.801	0.15		2.227	0.328
NEB	-1.13268	520	0.25787	-1.59721	1.41011		5.881	0.053		5.98	0.05
TIMP2	-1.01436	520	0.310881	-1.2366	1.21909		4.806	0.09		10.917	0.004
PPP1R10	-1.2808	520	0.200834	-1.12688	0.879821		15.436	0.000445		8.729	0.013
ATF5	1.74437	520	0.081685	16.2451	9.31287		2.702	0.259		3.861	0.145
ITGB7	0.307945	520	0.758247	11.8886	38.6062		11.633	0.003		12.743	0.002
NSD2	-0.335803	520	0.737155	-2.20313	6.56077		17.925	0.000128		25.216	3e-06
