# Supplementary material for: Single-cell analysis of multiple myelomas refines the molecular features of bortezomib treatment responsiveness
Source: Exp Mol Med. 2022 Nov 15;54(11):1967–78. doi: 10.1038/s12276-022-00884-z (PMC9723182; doi:10.1038/s12276-022-00884-z)
Supplement: Supplementary file 11 — Supplementary Table 10 [file 12276_2022_884_MOESM11_ESM.xls]

## Sheet: Supplementary Table 10
Supplemental Table 10. Clinical factors associated with bortezomib-based therapy.
Clinical variable	P	Odds ratio (95% CI)
Age	0.013	1.06 (1.01-1.11)
Gender	0.344	1.51 (0.65-3.52)
Plasmacytoma	0.125	2.20 (0.80-6.03)
International Staging System	0.819	1.07 (0.61-1.87)
Hyperdiploidy	0.232	1.73 (0.70-4.27)
Autologous stem cell transplant	3.7x10-4	0.14 (0.47-0.41)
High-risk FISH*	0.149	0.50 (0.20-1.28)
Creatinine	0.411	1.11 (0.87-1.42)
Lactate dehydrogenase	0.933	1.00 (1.00-1.00)
β2-microglobulin	0.492	1.02 (0.96-1.09)
Haemoglobin	0.13	0.85 (0.68-1.05)
Absolute neutrophil count	0.142	0.82 (0.63-1.07)
Absolute lymphocyte count	0.032	0.48 (0.25-0.94)
Platelet count	0.385	1.00 (0.99-1.00)
Albumin	0.436	0.80 (0.45-1.42)
*High-risk FISH were defined as the presence of one or more of the following: del(17p), t(4;14), or t(14;16).
