# Supplementary material for: Single-cell analysis of multiple myelomas refines the molecular features of bortezomib treatment responsiveness
Source: Exp Mol Med. 2022 Nov 15;54(11):1967–78. doi: 10.1038/s12276-022-00884-z (PMC9723182; doi:10.1038/s12276-022-00884-z)
Supplement: Supplementary file 12 — Supplementary Table 11 [file 12276_2022_884_MOESM12_ESM.xls]

## Sheet: Supplementary Table 11
Supplementary Table 11. Significantly enriched genes in each immune cell subset.
Cell population*	Gene	Avg_log2FC	pct.1	pct.2	p_val	p_val_adj
TC_Naïve_1	RP11-291B21.2	1.5687	0.409	0.015	0	0
TC_Naïve_1	CD8B	1.30095	0.728	0.217	0	0
TC_Naïve_1	AIF1	1.01037	0.477	0.138	0	0
TC_Naïve_1	NELL2	0.835532	0.371	0.098	0	0
TC_Naïve_1	RPL31	0.811666	0.979	0.901	0	0
TC_Naïve_1	HBA2	0.78997	0.823	0.569	0	0
TC_Naïve_1	HBB	0.786682	0.902	0.708	0	0
TC_Naïve_1	RPS17	0.786181	0.876	0.625	0	0
TC_Naïve_1	RPL7	0.730001	0.999	0.98	0	0
TC_Naïve_1	GNB2L1	0.724748	0.793	0.489	0	0
TC_Naïve_1	NBEAL1	0.721379	0.73	0.464	0	0
TC_Naïve_1	RPS26	0.70555	0.938	0.871	0	0
TC_Naïve_1	RPL21	0.693567	1	0.998	0	0
TC_Naïve_1	ATP5L	0.663792	0.74	0.444	0	0
TC_Naïve_1	RPL34	0.648341	1	0.999	0	0
TC_Naïve_1	RPL36A	0.643862	0.913	0.72	0	0
TC_Naïve_1	RPS6	0.614024	0.999	0.997	0	0
TC_Naïve_1	RPS13	0.558539	1	0.995	0	0
TC_Naïve_1	RPS5	0.540226	0.998	0.988	0	0
TC_Naïve_1	RPS20	0.517407	0.99	0.943	0	0
TC_Naïve_1	RPL13A	0.514744	0.998	0.99	0	0
TC_Naïve_1	RPLP2	0.507547	1	0.997	0	0
TC_Naïve_1	RPL32	0.504415	1	0.999	0	0
TC_Naïve_1	RPS4X	0.48965	1	0.997	0	0
TC_Naïve_1	RPL10A	0.478429	1	0.991	0	0
TC_Naïve_1	RPL27A	0.471538	0.999	0.989	0	0
TC_Naïve_1	RPL4	0.462366	0.989	0.951	0	0
TC_Naïve_1	RPS28	0.460098	1	0.998	0	0
TC_Naïve_1	RPS25	0.451201	1	0.996	0	0
TC_Naïve_1	RPL27	0.443327	0.995	0.974	0	0
TC_Naïve_1	RPS8	0.441483	1	0.997	0	0
TC_Naïve_1	RPL35A	0.438907	1	0.996	0	0
TC_Naïve_1	RPL38	0.4327	0.995	0.969	0	0
TC_Naïve_1	RPS18	0.422463	1	1	0	0
TC_Naïve_1	RPL23	0.417164	0.984	0.939	0	0
TC_Naïve_1	RPS14	0.416993	1	0.999	0	0
TC_Naïve_1	RPL12	0.416205	0.999	0.996	0	0
TC_Naïve_1	RPL22	0.413797	0.996	0.977	0	0
TC_Naïve_1	RPS29	0.402088	1	0.997	0	0
TC_Naïve_1	RPS27	0.396692	1	0.999	0	0
TC_Naïve_1	RPL18A	0.394171	1	0.998	0	0
TC_Naïve_1	RPL3	0.392211	1	0.998	0	0
TC_Naïve_1	RPL13	0.389284	1	1	0	0
TC_Naïve_1	RPS3A	0.386045	1	0.998	0	0
TC_Naïve_1	RPS23	0.385844	1	0.998	0	0
TC_Naïve_1	RPL15	0.383899	1	0.997	0	0
TC_Naïve_1	RPL37A	0.378784	0.997	0.988	0	0
TC_Naïve_1	RPL23A	0.373613	0.999	0.997	0	0
TC_Naïve_1	RPS19	0.371031	1	0.999	0	0
TC_Naïve_1	RPS9	0.370066	1	0.995	0	0
TC_Naïve_1	RPL36	0.366114	1	0.995	0	0
TC_Naïve_1	RPL26	0.358549	1	0.996	0	0
TC_Naïve_1	RPS15A	0.35199	1	0.999	0	0
TC_Naïve_1	RPS16	0.343617	0.999	0.994	0	0
TC_Naïve_1	RPL39	0.338802	1	0.998	0	0
TC_Naïve_1	RPL9	0.332862	0.999	0.997	0	0
TC_Naïve_1	RPS12	0.329425	1	0.999	0	0
TC_Naïve_1	RPS15	0.326194	1	0.999	0	0
TC_Naïve_1	RPL19	0.298923	1	0.999	0	0
TC_Naïve_1	RPLP1	0.290523	1	1	0	0
TC_Naïve_1	EEF1A1	0.284141	1	1	0	0
TC_Naïve_1	RPL11	0.280316	1	0.999	0	0
TC_Naïve_1	RPL41	0.274795	1	0.999	0	0
TC_Naïve_1	RPL10	0.261901	1	1	0	0
TC_Naïve_1	RPS27A	0.255349	1	0.999	0	0
TC_Naïve_1	RPS21	0.350297	0.996	0.983	7.4E-313	0
TC_Naïve_1	GLTSCR2	0.620716	0.727	0.437	1.2E-319	2.9E-315
TC_Naïve_1	C6orf48	0.608455	0.719	0.483	1.51572e-300	3.63485e-296
TC_Naïve_1	RPL17	0.542814	0.867	0.68	1.78089e-298	4.27076e-294
TC_Naïve_1	HBA1	0.716996	0.767	0.526	3.01913e-298	7.24017e-294
TC_Naïve_1	EIF3E	0.455781	0.932	0.801	4.59127e-288	1.10103e-283
TC_Naïve_1	RPL35	0.329325	0.998	0.99	1.86918e-284	4.48248e-280
TC_Naïve_1	PABPC1	0.394828	0.981	0.908	2.36777e-284	5.67816e-280
TC_Naïve_1	RPS10	0.470351	0.967	0.915	8.60457e-282	2.06346e-277
TC_Naïve_1	AC090498.1	0.594056	0.7	0.425	5.36705e-279	1.28707e-274
TC_Naïve_1	NPM1	0.394634	0.972	0.911	2.14937e-263	5.1544e-259
TC_Naïve_1	UQCRB	0.42704	0.958	0.883	2.7914e-263	6.69407e-259
TC_Naïve_1	RPL6	0.278442	0.999	0.993	1.39869e-259	3.35419e-255
TC_Naïve_1	CCR7	0.643201	0.414	0.193	5.88649e-257	1.41164e-252
TC_Naïve_1	ATP5E	0.451265	0.743	0.463	1.09157e-246	2.61769e-242
TC_Naïve_1	RPL8	0.253866	0.999	0.995	1.01877e-238	2.44312e-234
TC_Naïve_1	EEF1B2	0.363727	0.978	0.946	5.02988e-226	1.20622e-221
TC_Naïve_1	SNHG8	0.510481	0.788	0.606	4.13401e-225	9.91376e-221
TC_Naïve_1	RGS10	0.550195	0.608	0.404	1.50339e-224	3.60529e-220
TC_Naïve_1	RPLP0	0.316787	0.99	0.965	4.73315e-222	1.13506e-217
TC_Naïve_1	HNRNPA1	0.359205	0.968	0.917	1.12501e-204	2.69789e-200
TC_Naïve_1	LDHB	0.367702	0.892	0.73	6.03833e-201	1.44805e-196
TC_Naïve_1	RPL37	0.284978	0.998	0.994	8.19191e-201	1.9645e-196
TC_Naïve_1	RPL5	0.272597	0.995	0.987	2.07018e-197	4.9645e-193
TC_Naïve_1	ATP5G2	0.446981	0.629	0.389	1.94559e-183	4.66572e-179
TC_Naïve_1	COX7C	0.350006	0.943	0.86	1.67963e-182	4.02792e-178
TC_Naïve_1	ATP5O	0.509649	0.483	0.274	1.1887e-181	2.85062e-177
TC_Naïve_1	CD7	0.465172	0.686	0.499	3.63449e-178	8.71587e-174
TC_Naïve_1	NOSIP	0.483101	0.641	0.446	3.85723e-175	9.25003e-171
TC_Naïve_1	NUCB2	0.492207	0.404	0.22	7.28269e-174	1.74646e-169
TC_Naïve_1	PFDN5	0.277386	0.986	0.96	1.21059e-152	2.90311e-148
TC_Naïve_1	C14orf2	0.451176	0.5	0.298	1.17435e-150	2.8162e-146
TC_Naïve_1	ZNF90	0.458752	0.37	0.197	5.09912e-149	1.22282e-144
TC_Naïve_1	C11orf31	0.462803	0.347	0.182	7.17937e-146	1.72168e-141
TC_Naïve_1	BTF3	0.27089	0.979	0.941	3.12375e-145	7.49106e-141
TC_Naïve_1	HBD	0.538963	0.414	0.242	9.30516e-145	2.23147e-140
TC_Naïve_1	COX4I1	0.299831	0.951	0.895	1.67379e-143	4.01393e-139
TC_Naïve_1	COMMD6	0.346537	0.91	0.819	5.37285e-142	1.28846e-137
TC_Naïve_1	CD27	0.387601	0.466	0.294	3.02411e-123	7.25211e-119
TC_Naïve_1	RPS2	0.320196	1	0.997	8.11454e-123	1.94595e-118
TC_Naïve_1	POLR2J3	0.411781	0.282	0.142	3.72575e-120	8.93472e-116
TC_Naïve_1	FBL	0.398792	0.47	0.318	9.6318e-118	2.3098e-113
TC_Naïve_1	GPX1	0.379925	0.256	0.124	3.49948e-115	8.39209e-111
TC_Naïve_1	LEF1	0.389682	0.369	0.222	2.51631e-109	6.03437e-105
TC_Naïve_1	ATP5I	0.357438	0.452	0.273	3.45054e-109	8.27475e-105
TC_Naïve_1	RSL1D1	0.385243	0.525	0.376	9.41769e-107	2.25846e-102
TC_Naïve_1	EIF3H	0.325771	0.746	0.614	2.31002e-106	5.53965e-102
TC_Naïve_1	ATP5D	0.362014	0.425	0.26	7.75967e-106	1.86085e-101
TC_Naïve_1	ATP5A1	0.388994	0.319	0.178	1.25243e-105	3.00346e-101
TC_Naïve_1	ST13	0.371988	0.582	0.439	5.54382e-105	1.32946e-100
TC_Naïve_1	SLC25A6	0.294746	0.843	0.743	7.369e-101	1.76716e-96
TC_Naïve_1	ATP5J	0.345635	0.332	0.194	3.44549e-92	8.26263e-88
TC_Naïve_1	LINC00493	0.354349	0.277	0.151	2.59203e-91	6.21594e-87
TC_Naïve_1	EIF3L	0.31925	0.646	0.512	1.38925e-89	3.33156e-85
TC_Naïve_1	TCEB2	0.299866	0.458	0.291	1.1427e-88	2.74031e-84
TC_Naïve_1	SELL	0.306779	0.465	0.313	1.05415e-82	2.52795e-78
TC_Naïve_1	ATPIF1	0.327934	0.375	0.234	8.5453e-82	2.04925e-77
TC_Naïve_1	PDE3B	0.331231	0.292	0.181	3.26771e-78	7.83631e-74
TC_Naïve_1	GYPC	0.30602	0.62	0.5	6.35041e-78	1.52289e-73
TC_Naïve_1	HSPB1	0.322399	0.332	0.215	3.94957e-77	9.47146e-73
TC_Naïve_1	FYB	0.29911	0.403	0.257	9.61655e-77	2.30614e-72
TC_Naïve_1	OXNAD1	0.32254	0.283	0.18	6.3867e-72	1.53159e-67
TC_Naïve_1	ALDOA	0.260952	0.485	0.334	3.06347e-71	7.34652e-67
TC_Naïve_1	HMHA1	0.296029	0.257	0.147	8.50498e-70	2.03958e-65
TC_Naïve_1	ATP5G3	0.281666	0.314	0.191	6.37572e-69	1.52896e-64
TC_Naïve_1	RP11-347P5.1	0.325474	0.25	0.145	2.6532e-66	6.36264e-62
TC_Naïve_1	ATP5H	0.288867	0.312	0.194	1.38634e-65	3.32458e-61
TC_Naïve_1	CCDC109B	0.300758	0.299	0.187	2.19641e-65	5.26721e-61
TC_Naïve_1	ATP5J2	0.267899	0.308	0.188	6.41935e-64	1.53943e-59
TC_Naïve_1	C14orf166	0.269701	0.283	0.172	3.45648e-62	8.28899e-58
TC_Naïve_1	SNHG25	0.297396	0.282	0.184	4.48713e-62	1.07606e-57
TC_Naïve_1	UXT	0.263698	0.635	0.531	8.26223e-61	1.98136e-56
TC_Naïve_1	C19orf60	0.267505	0.267	0.161	1.07467e-60	2.57718e-56
TC_Naïve_1	MYEOV2	0.253915	0.295	0.185	4.03548e-56	9.67747e-52
TC_Naïve_1	CD55	0.281448	0.31	0.219	6.79826e-53	1.63029e-48
TC_Naïve_1	SH3YL1	0.271731	0.267	0.179	1.72454e-52	4.13561e-48
TC_Naïve_1	MGAT4A	0.263269	0.502	0.412	2.61203e-44	6.2639e-40
TC_Naïve_2	CCR7	0.892471	0.393	0.141	0	0
TC_Naïve_2	TSHZ2	0.867697	0.299	0.072	0	0
TC_Naïve_2	RPL31	0.848621	0.961	0.887	0	0
TC_Naïve_2	FHIT	0.822914	0.266	0.055	0	0
TC_Naïve_2	GLTSCR2	0.778207	0.638	0.392	0	0
TC_Naïve_2	RPL7	0.763739	0.993	0.977	0	0
TC_Naïve_2	RPS13	0.74588	0.998	0.995	0	0
TC_Naïve_2	RPL21	0.744765	0.999	0.997	0	0
TC_Naïve_2	SELL	0.744012	0.508	0.256	0	0
TC_Naïve_2	C6orf48	0.740176	0.664	0.44	0	0
TC_Naïve_2	GNB2L1	0.7358	0.69	0.445	0	0
TC_Naïve_2	RPL34	0.714934	0.999	0.999	0	0
TC_Naïve_2	NOSIP	0.684365	0.632	0.396	0	0
TC_Naïve_2	RPS6	0.682426	0.999	0.996	0	0
TC_Naïve_2	RPS17	0.679407	0.794	0.588	0	0
TC_Naïve_2	EIF3E	0.673624	0.914	0.772	0	0
TC_Naïve_2	HBB	0.662683	0.826	0.684	0	0
TC_Naïve_2	MAL	0.652343	0.387	0.184	0	0
TC_Naïve_2	HBA2	0.647951	0.73	0.536	0	0
TC_Naïve_2	LEF1	0.625827	0.365	0.184	0	0
TC_Naïve_2	RPL32	0.621908	1	0.999	0	0
TC_Naïve_2	RPS20	0.616967	0.978	0.935	0	0
TC_Naïve_2	RPL35A	0.612267	0.998	0.996	0	0
TC_Naïve_2	AIF1	0.611049	0.284	0.118	0	0
TC_Naïve_2	RPS3A	0.609997	0.999	0.998	0	0
TC_Naïve_2	RPL22	0.599867	0.993	0.973	0	0
TC_Naïve_2	RPS27	0.596794	0.999	1	0	0
TC_Naïve_2	RPLP2	0.589304	0.998	0.997	0	0
TC_Naïve_2	HBA1	0.58846	0.675	0.495	0	0
TC_Naïve_2	RPL38	0.579683	0.989	0.964	0	0
TC_Naïve_2	RPL36A	0.575438	0.854	0.689	0	0
TC_Naïve_2	LDHB	0.574112	0.874	0.693	0	0
TC_Naïve_2	RPS25	0.5737	0.998	0.996	0	0
TC_Naïve_2	RPL23	0.571967	0.977	0.93	0	0
TC_Naïve_2	RPS5	0.568512	0.996	0.986	0	0
TC_Naïve_2	ATP5O	0.554604	0.415	0.243	0	0
TC_Naïve_2	RPS8	0.552483	0.999	0.997	0	0
TC_Naïve_2	RPL9	0.551664	0.999	0.996	0	0
TC_Naïve_2	AC090498.1	0.550238	0.602	0.388	0	0
TC_Naïve_2	NBEAL1	0.543401	0.619	0.433	0	0
TC_Naïve_2	RPL4	0.533394	0.983	0.943	0	0
TC_Naïve_2	EEF1B2	0.532641	0.967	0.941	0	0
TC_Naïve_2	RPS14	0.532606	1	0.999	0	0
TC_Naïve_2	ATP5L	0.529249	0.629	0.405	0	0
TC_Naïve_2	ATP5G2	0.528	0.555	0.352	0	0
TC_Naïve_2	RPL13A	0.527367	0.995	0.989	0	0
TC_Naïve_2	RPL36	0.523123	0.998	0.994	0	0
TC_Naïve_2	SNHG8	0.523047	0.728	0.579	0	0
TC_Naïve_2	PABPC1	0.520206	0.967	0.893	0	0
TC_Naïve_2	RPL11	0.519985	0.999	0.999	0	0
TC_Naïve_2	RPS29	0.514589	0.998	0.998	0	0
TC_Naïve_2	RPS23	0.512689	1	0.998	0	0
TC_Naïve_2	RPL17	0.512278	0.805	0.653	0	0
TC_Naïve_2	NPM1	0.510812	0.962	0.898	0	0
TC_Naïve_2	RPL39	0.50994	0.999	0.998	0	0
TC_Naïve_2	RPS28	0.500492	0.998	0.998	0	0
TC_Naïve_2	RPL13	0.499488	1	1	0	0
TC_Naïve_2	RPL27A	0.491147	0.995	0.988	0	0
TC_Naïve_2	LTB	0.486088	0.916	0.621	0	0
TC_Naïve_2	TCF7	0.4822	0.554	0.411	0	0
TC_Naïve_2	RPS4X	0.480697	0.999	0.997	0	0
TC_Naïve_2	RPL10A	0.480275	0.996	0.99	0	0
TC_Naïve_2	RPS15A	0.48018	0.999	0.999	0	0
TC_Naïve_2	RPL27	0.476865	0.989	0.971	0	0
TC_Naïve_2	RGS10	0.473844	0.528	0.379	0	0
TC_Naïve_2	TOMM7	0.471725	0.944	0.891	0	0
TC_Naïve_2	RPS10	0.470501	0.954	0.906	0	0
TC_Naïve_2	SH3YL1	0.45801	0.274	0.152	0	0
TC_Naïve_2	RPL18A	0.456522	0.999	0.998	0	0
TC_Naïve_2	RPL5	0.453783	0.994	0.985	0	0
TC_Naïve_2	RPL3	0.451041	0.999	0.998	0	0
TC_Naïve_2	RPL30	0.446732	0.999	0.998	0	0
TC_Naïve_2	RPL37	0.446274	0.996	0.993	0	0
TC_Naïve_2	RPS16	0.436547	0.997	0.993	0	0
TC_Naïve_2	RPS12	0.429155	1	0.999	0	0
TC_Naïve_2	RPS9	0.4234	0.997	0.994	0	0
TC_Naïve_2	RPS18	0.416119	1	1	0	0
TC_Naïve_2	EIF3H	0.413031	0.709	0.592	0	0
TC_Naïve_2	RPS21	0.409887	0.992	0.981	0	0
TC_Naïve_2	RPS27A	0.407572	0.999	1	0	0
TC_Naïve_2	RPL37A	0.4072	0.994	0.987	0	0
TC_Naïve_2	RPL12	0.395151	0.998	0.995	0	0
TC_Naïve_2	RPL19	0.394877	0.999	0.998	0	0
TC_Naïve_2	RPL26	0.391771	0.997	0.996	0	0
TC_Naïve_2	EEF2	0.391072	0.916	0.847	0	0
TC_Naïve_2	SARAF	0.388886	0.93	0.869	0	0
TC_Naïve_2	RPL24	0.388646	0.991	0.985	0	0
TC_Naïve_2	EEF1A1	0.386914	1	1	0	0
TC_Naïve_2	UQCRB	0.3787	0.924	0.875	0	0
TC_Naïve_2	RPS15	0.361716	0.998	0.999	0	0
TC_Naïve_2	RPL35	0.361481	0.994	0.989	0	0
TC_Naïve_2	COX7C	0.361466	0.914	0.848	0	0
TC_Naïve_2	RPL10	0.360267	1	1	0	0
TC_Naïve_2	RPL18	0.359507	0.998	0.995	0	0
TC_Naïve_2	RPL23A	0.346983	0.998	0.997	0	0
TC_Naïve_2	RPL6	0.341135	0.997	0.993	0	0
TC_Naïve_2	RPL29	0.337603	0.997	0.994	0	0
TC_Naïve_2	RPL41	0.329573	1	0.999	0	0
TC_Naïve_2	RPL8	0.326682	0.997	0.995	0	0
TC_Naïve_2	RPL15	0.324704	0.997	0.997	0	0
TC_Naïve_2	HNRNPA1	0.317685	0.951	0.909	0	0
TC_Naïve_2	RPS2	0.313463	0.998	0.997	0	0
TC_Naïve_2	PFDN5	0.306168	0.974	0.957	0	0
TC_Naïve_2	ATP5E	0.301498	0.637	0.427	0	0
TC_Naïve_2	NACA	0.299871	0.979	0.974	0	0
TC_Naïve_2	UBA52	0.290685	0.992	0.989	0	0
TC_Naïve_2	RPS3	0.286098	0.999	0.999	0	0
TC_Naïve_2	RPL14	0.285961	0.997	0.996	0	0
TC_Naïve_2	RPLP1	0.272045	1	1	0	0
TC_Naïve_2	RPLP0	0.26567	0.984	0.961	0	0
TC_Naïve_2	RPS19	0.263781	0.999	0.999	0	0
TC_Naïve_2	RPSA	0.253548	0.989	0.986	0	0
TC_Naïve_2	COX4I1	0.320961	0.929	0.888	3.4E-316	8.2E-312
TC_Naïve_2	EEF1D	0.257345	0.98	0.969	8.4E-310	2.01741e-305
TC_Naïve_2	GPR183	0.474616	0.308	0.183	0	3.1337e-304
TC_Naïve_2	FYB	0.442373	0.375	0.227	2.83899e-301	6.80819e-297
TC_Naïve_2	RSL1D1	0.439602	0.48	0.353	1.91919e-298	4.6024e-294
TC_Naïve_2	ST13	0.430521	0.538	0.417	3.49968e-294	8.39258e-290
TC_Naïve_2	RPS26	0.488119	0.889	0.872	1.40669e-293	3.37338e-289
TC_Naïve_2	EIF3L	0.405969	0.609	0.49	3.95246e-291	9.47839e-287
TC_Naïve_2	CD27	0.378599	0.411	0.268	1.14912e-277	2.75571e-273
TC_Naïve_2	CCDC109B	0.416875	0.283	0.162	3.16569e-271	7.59164e-267
TC_Naïve_2	NAP1L1	0.352278	0.776	0.685	1.03104e-268	2.47254e-264
TC_Naïve_2	PIK3IP1	0.412586	0.527	0.414	1.19841e-252	2.87391e-248
TC_Naïve_2	TMEM123	0.378551	0.581	0.464	7.95719e-251	1.90821e-246
TC_Naïve_2	ZNF90	0.405972	0.295	0.178	2.09502e-250	5.02408e-246
TC_Naïve_2	C1orf162	0.395739	0.317	0.201	1.30864e-248	3.13825e-244
TC_Naïve_2	COMMD6	0.31867	0.87	0.81	4.29766e-248	1.03062e-243
TC_Naïve_2	ZFAS1	0.356521	0.74	0.652	8.46053e-247	2.02892e-242
TC_Naïve_2	SOCS3	0.446635	0.359	0.255	1.94245e-231	4.65818e-227
TC_Naïve_2	RCAN3	0.382731	0.372	0.259	1.62888e-225	3.90621e-221
TC_Naïve_2	SATB1	0.386288	0.323	0.225	6.87479e-203	1.64864e-198
TC_Naïve_2	LEPROTL1	0.33524	0.697	0.611	3.53054e-202	8.46658e-198
TC_Naïve_2	ATP5A1	0.350135	0.264	0.161	1.55093e-200	3.71929e-196
TC_Naïve_2	C11orf31	0.337118	0.268	0.167	5.93673e-188	1.42369e-183
TC_Naïve_2	FOXP1	0.350492	0.557	0.46	5.60257e-179	1.34355e-174
TC_Naïve_2	FLT3LG	0.343113	0.328	0.237	1.58299e-175	3.79617e-171
TC_Naïve_2	C14orf2	0.310447	0.402	0.28	1.74547e-174	4.1858e-170
TC_Naïve_2	ATP5H	0.323625	0.272	0.177	1.03114e-165	2.47278e-161
TC_Naïve_2	HBD	0.365081	0.327	0.229	5.14938e-163	1.23487e-158
TC_Naïve_2	TPT1	0.263842	0.996	0.995	2.43838e-160	5.84749e-156
TC_Naïve_2	UXT	0.295943	0.592	0.518	8.96031e-142	2.14877e-137
TC_Naïve_2	LINC00861	0.323327	0.318	0.238	7.57102e-141	1.81561e-136
TC_Naïve_2	CD7	0.251353	0.584	0.487	3.90537e-138	9.36546e-134
TC_Naïve_2	EIF2S3	0.305765	0.416	0.34	1.11309e-131	2.6693e-127
TC_Naïve_2	ATP5D	0.268545	0.345	0.246	1.65261e-130	3.96313e-126
TC_Naïve_2	CCNG1	0.290396	0.265	0.193	2.40771e-130	5.77394e-126
TC_Naïve_2	ATPIF1	0.272632	0.313	0.219	8.06882e-130	1.93498e-125
TC_Naïve_2	SVIP	0.296569	0.407	0.327	1.1657e-126	2.79546e-122
TC_Naïve_2	CAMK4	0.297113	0.279	0.209	4.15017e-125	9.95253e-121
TC_Naïve_2	LSM5	0.290722	0.38	0.304	7.46254e-124	1.78959e-119
TC_Naïve_2	SMDT1	0.294352	0.576	0.509	2.98477e-122	7.15778e-118
TC_Naïve_2	HSPB1	0.271401	0.277	0.204	8.69994e-121	2.08633e-116
TC_Naïve_2	EPB41L4A-AS1	0.268136	0.331	0.263	4.5593e-107	1.09337e-102
TC_Naïve_2	RNASET2	0.25693	0.485	0.414	5.00296e-103	1.19976e-98
TC_Naïve_2	NDFIP1	0.276734	0.432	0.371	4.16986e-98	9.99975e-94
TC_Naïve_2	CD55	0.269477	0.27	0.21	4.6525e-98	1.11572e-93
TC_Helper_1	LTB	0.709421	0.945	0.674	0	0
TC_Helper_1	JUNB	0.605755	0.987	0.94	0	0
TC_Helper_1	FTH1	0.488051	0.997	0.986	0	0
TC_Helper_1	LDHB	0.428947	0.896	0.724	0	0
TC_Helper_1	RPL36	0.31897	0.999	0.995	0	0
TC_Helper_1	RPS8	0.3044	1	0.997	0	0
TC_Helper_1	RPL39	0.287853	1	0.998	0	0
TC_Helper_1	RPLP1	0.256005	1	1	4.9E-324	1.2E-319
TC_Helper_1	RPS6	0.251098	0.999	0.997	2.9165e-300	6.99405e-296
TC_Helper_1	RPS29	0.315352	0.999	0.997	5.76877e-294	1.38341e-289
TC_Helper_1	GPR183	0.59017	0.405	0.195	3.29086e-291	7.8918e-287
TC_Helper_1	PASK	0.570543	0.261	0.098	1.24685e-288	2.99007e-284
TC_Helper_1	RPL23	0.296799	0.982	0.938	1.76346e-264	4.22894e-260
TC_Helper_1	PABPC1	0.318681	0.974	0.906	2.54474e-262	6.10255e-258
TC_Helper_1	RPLP2	0.28569	1	0.997	1.15628e-244	2.77286e-240
TC_Helper_1	SOCS3	0.524386	0.464	0.262	7.49898e-241	1.79833e-236
TC_Helper_1	RPL27A	0.274796	0.998	0.989	1.12183e-237	2.69026e-233
TC_Helper_1	LIMS1	0.53029	0.3	0.143	8.09301e-225	1.94079e-220
TC_Helper_1	FXYD5	0.396925	0.816	0.655	5.27614e-220	1.26527e-215
TC_Helper_1	MAL	0.476868	0.41	0.219	1.42481e-219	3.41684e-215
TC_Helper_1	IL7R	0.399483	0.75	0.537	6.68723e-210	1.60366e-205
TC_Helper_1	CORO1B	0.494763	0.389	0.215	9.1174e-210	2.18644e-205
TC_Helper_1	RNASET2	0.453983	0.596	0.414	4.59656e-207	1.1023e-202
TC_Helper_1	RPL38	0.268026	0.992	0.968	1.61931e-205	3.88326e-201
TC_Helper_1	RPS20	0.313666	0.981	0.943	6.48608e-202	1.55543e-197
TC_Helper_1	RPL13A	0.324261	0.998	0.99	1.0066e-190	2.41393e-186
TC_Helper_1	SLC2A3	0.471911	0.589	0.42	1.70893e-183	4.09819e-179
TC_Helper_1	AP3M2	0.44017	0.332	0.178	2.66041e-174	6.37994e-170
TC_Helper_1	SARAF	0.306573	0.943	0.879	3.47599e-174	8.33577e-170
TC_Helper_1	TCF7	0.381028	0.612	0.431	5.53806e-172	1.32808e-167
TC_Helper_1	FOS	0.277615	0.968	0.906	4.55847e-168	1.09317e-163
TC_Helper_1	COTL1	0.333887	0.629	0.435	1.835e-167	4.40051e-163
TC_Helper_1	HINT1	0.294111	0.928	0.86	1.84759e-161	4.4307e-157
TC_Helper_1	AQP3	0.391691	0.286	0.145	4.24937e-158	1.01904e-153
TC_Helper_1	TMEM123	0.334928	0.645	0.478	3.30183e-148	7.91811e-144
TC_Helper_1	RPL36A	0.340402	0.847	0.721	2.04162e-146	4.89601e-142
TC_Helper_1	EEF2	0.252931	0.927	0.859	2.25423e-129	5.40587e-125
TC_Helper_1	NAP1L1	0.273721	0.82	0.697	1.06906e-128	2.56371e-124
TC_Helper_1	FYB	0.4325	0.392	0.253	1.82647e-126	4.38007e-122
TC_Helper_1	CD69	0.302064	0.864	0.755	4.53016e-122	1.08638e-117
TC_Helper_1	RPS17	0.361619	0.763	0.631	6.19002e-120	1.48443e-115
TC_Helper_1	SELL	0.334878	0.464	0.309	7.99019e-119	1.91613e-114
TC_Helper_1	RGCC	0.374059	0.535	0.382	8.49804e-119	2.03791e-114
TC_Helper_1	RCAN3	0.324999	0.42	0.274	5.606e-113	1.34437e-108
TC_Helper_1	PLP2	0.328944	0.446	0.306	4.98374e-109	1.19515e-104
TC_Helper_1	CD27	0.28723	0.445	0.291	1.76965e-107	4.24379e-103
TC_Helper_1	ARID5B	0.339461	0.36	0.231	3.73807e-106	8.96426e-102
TC_Helper_1	GNB2L1	0.340049	0.629	0.498	2.60313e-103	6.24258e-99
TC_Helper_1	PPP1R15A	0.278465	0.748	0.623	1.54417e-101	3.70308e-97
TC_Helper_1	BIRC3	0.325508	0.366	0.238	3.21677e-100	7.71413e-96
TC_Helper_1	GSTK1	0.269114	0.657	0.53	2.65354e-94	6.36346e-90
TC_Helper_1	NOSIP	0.281353	0.586	0.446	5.12852e-94	1.22987e-89
TC_Helper_1	ATP5E	0.310789	0.602	0.471	7.97897e-93	1.91344e-88
TC_Helper_1	AC090498.1	0.33874	0.564	0.433	1.08139e-92	2.59327e-88
TC_Helper_1	LEPROTL1	0.263447	0.738	0.623	8.65386e-91	2.07528e-86
TC_Helper_1	FOXP1	0.297294	0.6	0.473	5.17063e-90	1.23997e-85
TC_Helper_1	TRAT1	0.285121	0.31	0.193	6.19634e-89	1.48594e-84
TC_Helper_1	IRS2	0.278194	0.254	0.151	5.09695e-85	1.2223e-80
TC_Helper_1	TRADD	0.289865	0.289	0.184	1.09351e-84	2.62235e-80
TC_Helper_1	RHOH	0.274897	0.489	0.366	8.15875e-81	1.95655e-76
TC_Helper_1	SELK	0.322556	0.363	0.246	8.85026e-81	2.12238e-76
TC_Helper_1	SOD2	0.277845	0.271	0.171	1.94313e-79	4.65982e-75
TC_Helper_1	SERINC5	0.267858	0.272	0.171	1.00269e-76	2.40455e-72
TC_Helper_1	INPP4B	0.262369	0.259	0.164	4.22347e-72	1.01283e-67
TC_Helper_1	CCDC109B	0.253624	0.283	0.185	1.18601e-62	2.84416e-58
TC_Helper_2	LMNA	1.26026	0.498	0.155	0	0
TC_Helper_2	IL7R	1.1457	0.853	0.516	0	0
TC_Helper_2	LTB	1.03902	0.953	0.664	0	0
TC_Helper_2	ANXA1	0.862987	0.887	0.604	0	0
TC_Helper_2	TNFRSF4	0.826235	0.27	0.036	0	0
TC_Helper_2	S100A11	0.786544	0.597	0.291	0	0
TC_Helper_2	VIM	0.778813	0.939	0.792	0	0
TC_Helper_2	TIMP1	0.744009	0.432	0.159	0	0
TC_Helper_2	S100A4	0.725609	0.988	0.81	0	0
TC_Helper_2	PLP2	0.680311	0.557	0.285	0	0
TC_Helper_2	GATA3	0.672733	0.364	0.149	0	0
TC_Helper_2	ZFP36	0.634991	0.807	0.648	0	0
TC_Helper_2	ARHGAP15	0.587337	0.546	0.312	0	0
TC_Helper_2	TNFAIP3	0.582569	0.839	0.688	0	0
TC_Helper_2	S100A10	0.566044	0.875	0.663	0	0
TC_Helper_2	TRADD	0.560785	0.374	0.168	0	0
TC_Helper_2	PAG1	0.549767	0.41	0.207	0	0
TC_Helper_2	PTGER2	0.531793	0.311	0.126	0	0
TC_Helper_2	AQP3	0.529035	0.321	0.136	0	0
TC_Helper_2	ZFP36L2	0.518882	0.945	0.875	0	0
TC_Helper_2	FXYD5	0.51455	0.83	0.648	0	0
TC_Helper_2	ITGB1	0.49194	0.586	0.323	0	0
TC_Helper_2	COTL1	0.450579	0.667	0.423	0	0
TC_Helper_2	RPLP0	0.364947	0.988	0.964	0	0
TC_Helper_2	FTH1	0.356836	0.996	0.986	0	0
TC_Helper_2	TPT1	0.327758	0.998	0.995	0	0
TC_Helper_2	RPSA	0.292216	0.995	0.985	0	0
TC_Helper_2	RGCC	0.646227	0.569	0.373	1.4446e-298	3.4643e-294
TC_Helper_2	CRIP1	0.550748	0.593	0.389	9.65508e-293	2.31538e-288
TC_Helper_2	GSTK1	0.444951	0.713	0.518	3.28099e-289	7.86814e-285
TC_Helper_2	IL32	0.278316	0.968	0.876	7.88347e-277	1.89053e-272
TC_Helper_2	TAGLN2	0.44495	0.649	0.449	9.58279e-266	2.29805e-261
TC_Helper_2	CD52	0.32619	0.975	0.904	2.46272e-263	5.90585e-259
TC_Helper_2	FOS	0.478166	0.947	0.907	1.98834e-260	4.76823e-256
TC_Helper_2	ANXA2	0.449434	0.403	0.205	6.07345e-258	1.45647e-253
TC_Helper_2	KLRB1	0.621613	0.422	0.224	3.3984e-256	8.14971e-252
TC_Helper_2	TXN	0.445825	0.537	0.334	5.78627e-253	1.3876e-248
TC_Helper_2	CDC14A	0.453087	0.285	0.136	1.74404e-233	4.18238e-229
TC_Helper_2	SAMSN1	0.439559	0.356	0.188	4.18488e-225	1.00358e-220
TC_Helper_2	KLF6	0.362381	0.853	0.699	1.95156e-222	4.68003e-218
TC_Helper_2	HINT1	0.289178	0.935	0.857	2.40582e-214	5.7694e-210
TC_Helper_2	S100A6	0.273326	0.95	0.872	8.53049e-208	2.0457e-203
TC_Helper_2	AHNAK	0.4065	0.544	0.356	2.89395e-190	6.93998e-186
TC_Helper_2	EMP3	0.296992	0.802	0.642	2.26752e-187	5.43773e-183
TC_Helper_2	RCAN3	0.3892	0.436	0.268	4.91407e-187	1.17844e-182
TC_Helper_2	LGALS1	0.325192	0.564	0.358	5.39887e-177	1.2947e-172
TC_Helper_2	RORA	0.385235	0.567	0.397	1.15111e-176	2.76049e-172
TC_Helper_2	NFKBIA	0.41239	0.834	0.729	3.6054e-176	8.6461e-172
TC_Helper_2	TTC39C	0.348913	0.347	0.196	4.45633e-167	1.06867e-162
TC_Helper_2	BIRC3	0.350197	0.382	0.232	3.46878e-152	8.31849e-148
TC_Helper_2	TOB1	0.400984	0.454	0.315	1.5119e-149	3.62569e-145
TC_Helper_2	IRS2	0.333314	0.271	0.145	1.34498e-143	3.22539e-139
TC_Helper_2	SEC61B	0.309323	0.596	0.441	3.54974e-143	8.51264e-139
TC_Helper_2	INPP4B	0.320945	0.285	0.157	1.79427e-140	4.30283e-136
TC_Helper_2	CORO1B	0.340639	0.35	0.216	2.86562e-133	6.87205e-129
TC_Helper_2	ATP2B1	0.325182	0.31	0.185	3.39365e-125	8.13831e-121
TC_Helper_2	GLIPR1	0.318415	0.296	0.174	5.07003e-123	1.21584e-118
TC_Helper_2	TRAT1	0.290164	0.319	0.188	3.49255e-120	8.37549e-116
TC_Helper_2	RNASET2	0.272456	0.561	0.414	1.60413e-115	3.84686e-111
TC_Helper_2	FAM107B	0.326562	0.48	0.354	3.209e-113	7.6955e-109
TC_Helper_2	PPP1R15A	0.255519	0.744	0.62	5.47342e-113	1.31258e-108
TC_Helper_2	PBXIP1	0.274886	0.393	0.26	1.13778e-106	2.7285e-102
TC_Helper_2	FLT3LG	0.262887	0.379	0.244	2.94178e-106	7.05469e-102
TC_Helper_2	ARPC1B	0.261713	0.614	0.475	5.69461e-105	1.36563e-100
TC_Helper_2	EML4	0.264748	0.483	0.343	1.39186e-104	3.33782e-100
TC_Helper_2	AP3M2	0.292068	0.292	0.179	5.83643e-102	1.39963e-97
TC_Helper_2	BCL2	0.296015	0.324	0.208	6.77663e-100	1.6251e-95
TC_Helper_2	CSRNP1	0.276255	0.326	0.206	5.05744e-99	1.21283e-94
TC_Helper_2	STT3B	0.276204	0.321	0.208	7.93509e-98	1.90292e-93
TC_Helper_2	CMTM6	0.304073	0.299	0.195	2.03309e-96	4.87554e-92
TC_Helper_2	MAL	0.255998	0.35	0.223	7.20074e-95	1.72681e-90
TC_Helper_2	AC058791.1	0.345182	0.329	0.222	6.19391e-93	1.48536e-88
TC_Helper_2	ARL4A	0.25996	0.396	0.278	8.03663e-86	1.92727e-81
TC_Treg	RTKN2	1.36515	0.285	0.018	0	0
TC_Treg	DUSP4	1.20974	0.341	0.045	0	0
TC_Treg	CTLA4	1.04688	0.293	0.025	0	0
TC_Treg	IL32	0.924196	0.967	0.885	4.9E-317	1.2E-312
TC_Treg	ARID5B	0.981174	0.557	0.233	4.16558e-274	9.98948e-270
TC_Treg	ACTB	0.667655	0.997	0.99	4.53805e-241	1.08827e-236
TC_Treg	ACTG1	0.972794	0.933	0.854	6.03359e-238	1.44691e-233
TC_Treg	TIGIT	0.91439	0.322	0.083	1.19782e-228	2.87248e-224
TC_Treg	S100A4	0.789149	0.956	0.829	2.20036e-226	5.27667e-222
TC_Treg	RGS1	1.03786	0.639	0.327	1.1231e-224	2.6933e-220
TC_Treg	TMSB10	0.506753	0.997	0.998	1.1268e-215	2.70218e-211
TC_Treg	LGALS3	0.836379	0.257	0.061	1.93306e-213	4.63568e-209
TC_Treg	MIR4435-2HG	0.824967	0.294	0.072	3.29156e-213	7.89348e-209
TC_Treg	COTL1	0.926803	0.675	0.447	6.65136e-209	1.59506e-204
TC_Treg	S100A10	0.809707	0.85	0.685	2.79631e-200	6.70582e-196
TC_Treg	ANXA2	0.853261	0.488	0.221	1.081e-195	2.59236e-191
TC_Treg	UCP2	0.866713	0.595	0.344	3.94233e-194	9.45411e-190
TC_Treg	CD27	0.839787	0.557	0.299	5.21875e-184	1.25151e-179
TC_Treg	TBC1D4	0.71894	0.254	0.067	6.62589e-182	1.58895e-177
TC_Treg	PMAIP1	1.0184	0.451	0.193	1.64818e-177	3.9525e-173
TC_Treg	ISG20	0.769892	0.708	0.491	3.7503e-176	8.9936e-172
TC_Treg	CORO1B	0.805235	0.474	0.225	3.82292e-172	9.16774e-168
TC_Treg	SAT1	0.939751	0.698	0.482	8.23334e-170	1.97444e-165
TC_Treg	SAMHD1	0.75877	0.543	0.292	3.28183e-164	7.87015e-160
TC_Treg	TMSB4X	0.411729	1	1	7.03375e-164	1.68676e-159
TC_Treg	PRDX1	0.686185	0.522	0.28	1.27508e-152	3.05777e-148
TC_Treg	EIF3A	0.704535	0.564	0.328	7.95094e-146	1.90671e-141
TC_Treg	LIMS1	0.735834	0.36	0.153	4.23606e-141	1.01585e-136
TC_Treg	GAPDH	0.637476	0.905	0.82	5.19982e-140	1.24697e-135
TC_Treg	ITGB1	0.705469	0.608	0.349	2.4227e-138	5.80988e-134
TC_Treg	ARHGDIB	0.566428	0.915	0.839	2.99267e-137	7.17672e-133
TC_Treg	GBP2	0.645053	0.355	0.149	4.55863e-134	1.09321e-129
TC_Treg	YWHAB	0.632003	0.744	0.553	4.71506e-132	1.13072e-127
TC_Treg	GMFG	0.575569	0.831	0.702	1.73775e-128	4.1673e-124
TC_Treg	GLRX	0.641669	0.392	0.184	4.38387e-124	1.0513e-119
TC_Treg	FAM129A	0.613854	0.299	0.117	1.80801e-119	4.33579e-115
TC_Treg	SMCHD1	0.671157	0.632	0.432	2.1121e-118	5.06503e-114
TC_Treg	H3F3A	0.479283	0.936	0.871	1.46202e-115	3.50608e-111
TC_Treg	TRAC	0.55842	0.896	0.787	8.30078e-115	1.99061e-110
TC_Treg	PELI1	0.580233	0.254	0.089	1.93626e-114	4.64335e-110
TC_Treg	GSTK1	0.588943	0.717	0.537	1.17191e-113	2.81035e-109
TC_Treg	CLDND1	0.624803	0.371	0.176	1.02819e-112	2.4657e-108
TC_Treg	BIRC3	0.657521	0.446	0.245	1.4724e-112	3.53097e-108
TC_Treg	CD52	0.588479	0.956	0.912	1.7324e-112	4.15446e-108
TC_Treg	MAP3K1	0.548473	0.276	0.109	2.617e-108	6.27582e-104
TC_Treg	DYNLL1	0.598834	0.502	0.296	6.85576e-106	1.64408e-101
TC_Treg	AQP3	0.622754	0.328	0.154	2.15477e-103	5.16736e-99
TC_Treg	IL10RA	0.565534	0.464	0.248	2.3516e-103	5.63936e-99
TC_Treg	UBC	0.416798	0.961	0.893	3.17275e-102	7.60858e-98
TC_Treg	SH3BGRL3	0.416161	0.939	0.863	1.05494e-100	2.52985e-96
TC_Treg	PHACTR2	0.543252	0.27	0.107	7.62923e-100	1.82957e-95
TC_Treg	AES	0.510197	0.836	0.717	1.0958e-99	2.62783e-95
TC_Treg	ISG15	0.728173	0.478	0.289	2.10837e-99	5.05609e-95
TC_Treg	PFN1	0.493864	0.957	0.916	5.6815e-99	1.36248e-94
TC_Treg	CLIC1	0.536292	0.684	0.494	9.01624e-99	2.16218e-94
TC_Treg	ARPC3	0.499086	0.817	0.695	2.34243e-97	5.61739e-93
TC_Treg	ARPC1B	0.589259	0.659	0.487	2.81178e-97	6.74292e-93
TC_Treg	LIMD2	0.548437	0.753	0.602	4.48865e-97	1.07642e-92
TC_Treg	CORO1A	0.539485	0.845	0.749	5.10402e-97	1.224e-92
TC_Treg	ATP2B1	0.574667	0.384	0.195	6.83541e-97	1.6392e-92
TC_Treg	USP15	0.580592	0.479	0.282	1.73395e-96	4.15819e-92
TC_Treg	HLA-A	0.358312	0.991	0.977	2.38495e-95	5.71934e-91
TC_Treg	EZR	0.542455	0.554	0.344	4.30944e-95	1.03345e-90
TC_Treg	S100A11	0.610172	0.519	0.324	6.32797e-95	1.51751e-90
TC_Treg	TTC39C	0.584399	0.39	0.21	7.78573e-95	1.8671e-90
TC_Treg	SUMO2	0.441481	0.838	0.708	8.01242e-94	1.92146e-89
TC_Treg	LTB	0.444941	0.899	0.695	8.19719e-94	1.96577e-89
TC_Treg	PBXIP1	0.557444	0.465	0.271	8.78325e-94	2.10631e-89
TC_Treg	ICOS	0.507215	0.273	0.109	2.22801e-93	5.34299e-89
TC_Treg	SAMSN1	0.568515	0.387	0.204	3.00243e-91	7.20014e-87
TC_Treg	SUB1	0.487097	0.844	0.739	4.43673e-91	1.06397e-86
TC_Treg	TPM4	0.50359	0.321	0.145	1.1814e-90	2.83312e-86
TC_Treg	CD28	0.474957	0.271	0.11	2.14808e-89	5.15132e-85
TC_Treg	TNFRSF1B	0.545818	0.346	0.166	3.62514e-89	8.69344e-85
TC_Treg	DOK2	0.513879	0.463	0.26	1.46063e-88	3.50274e-84
TC_Treg	TXN	0.558313	0.539	0.354	6.71674e-88	1.61074e-83
TC_Treg	TRAF3IP3	0.523625	0.578	0.388	4.07777e-87	9.77889e-83
TC_Treg	ANXA5	0.506812	0.413	0.222	7.17905e-87	1.72161e-82
TC_Treg	HLA-DQB1	0.548478	0.266	0.106	7.49486e-87	1.79734e-82
TC_Treg	SELL	0.580181	0.508	0.319	7.73321e-87	1.8545e-82
TC_Treg	EVL	0.461035	0.802	0.666	6.20942e-86	1.48908e-81
TC_Treg	GBP5	0.555943	0.295	0.137	1.00682e-84	2.41446e-80
TC_Treg	CD74	0.611205	0.655	0.5	1.37634e-83	3.3006e-79
TC_Treg	S1PR4	0.508206	0.329	0.164	7.26438e-83	1.74207e-78
TC_Treg	PPM1G	0.467169	0.378	0.196	2.05614e-82	4.93082e-78
TC_Treg	JPT1	0.49369	0.256	0.109	1.11038e-81	2.66281e-77
TC_Treg	RAC2	0.483948	0.71	0.559	1.01192e-80	2.42668e-76
TC_Treg	CCDC167	0.460072	0.294	0.131	1.08201e-80	2.59476e-76
TC_Treg	MYL6	0.461567	0.9	0.843	3.48878e-80	8.36644e-76
TC_Treg	SOD1	0.4358	0.767	0.614	9.64763e-80	2.3136e-75
TC_Treg	OPTN	0.480683	0.416	0.232	1.87208e-79	4.48944e-75
TC_Treg	CARD16	0.513888	0.366	0.196	1.46047e-78	3.50235e-74
TC_Treg	SKAP1	0.483219	0.462	0.284	2.10569e-75	5.04967e-71
TC_Treg	HSPA8	0.442084	0.835	0.732	5.5413e-75	1.32886e-70
TC_Treg	NEAT1	0.642337	0.788	0.681	3.29401e-74	7.89935e-70
TC_Treg	CCM2	0.472684	0.325	0.17	3.50318e-73	8.40098e-69
TC_Treg	TAGLN2	0.498719	0.633	0.47	6.70735e-73	1.60849e-68
TC_Treg	RHOG	0.447339	0.415	0.24	7.29585e-73	1.74962e-68
TC_Treg	CNN2	0.511968	0.478	0.318	7.73643e-72	1.85527e-67
TC_Treg	COX5A	0.442339	0.464	0.287	7.25223e-71	1.73916e-66
TC_Treg	NSD3	0.535026	0.372	0.219	1.71476e-70	4.11216e-66
TC_Treg	EID1	0.443292	0.594	0.423	6.04195e-70	1.44892e-65
TC_Treg	CAPZB	0.465868	0.607	0.452	9.93622e-70	2.38281e-65
TC_Treg	TPR	0.487896	0.462	0.29	4.88472e-69	1.17141e-64
TC_Treg	LMNA	0.645991	0.346	0.195	2.70701e-68	6.49168e-64
TC_Treg	PSMB8	0.451259	0.513	0.346	5.67524e-68	1.36098e-63
TC_Treg	TSPO	0.439096	0.61	0.45	5.69321e-68	1.36529e-63
TC_Treg	LDHB	0.357176	0.865	0.738	1.0592e-67	2.54008e-63
TC_Treg	44445	0.475572	0.524	0.361	1.26668e-67	3.03762e-63
TC_Treg	RPS27L	0.500338	0.572	0.407	3.94816e-67	9.46808e-63
TC_Treg	EPB41	0.478504	0.401	0.241	7.78353e-66	1.86657e-61
TC_Treg	RNASEH2B	0.420776	0.348	0.188	4.50506e-65	1.08036e-60
TC_Treg	SLFN5	0.46167	0.364	0.207	5.24305e-65	1.25734e-60
TC_Treg	OCIAD2	0.416359	0.532	0.354	5.50515e-65	1.32019e-60
TC_Treg	ELOVL5	0.400737	0.296	0.143	7.53426e-65	1.80679e-60
TC_Treg	LSP1	0.439868	0.631	0.483	7.71178e-64	1.84936e-59
TC_Treg	VIM	0.472232	0.879	0.809	7.85316e-64	1.88327e-59
TC_Treg	OAZ1	0.353432	0.896	0.827	5.77367e-63	1.38458e-58
TC_Treg	CYTOR	0.508549	0.257	0.123	6.74016e-63	1.61636e-58
TC_Treg	RCSD1	0.424417	0.39	0.227	7.14171e-63	1.71265e-58
TC_Treg	ATP5F1C	0.431619	0.308	0.17	6.12748e-61	1.46943e-56
TC_Treg	PPP1CC	0.415758	0.449	0.291	2.29168e-60	5.49569e-56
TC_Treg	HLA-DRA	0.555541	0.36	0.208	3.04132e-60	7.29339e-56
TC_Treg	FAM107B	0.439928	0.52	0.365	3.108e-60	7.4533e-56
TC_Treg	CD44	0.36549	0.772	0.639	2.09507e-59	5.02418e-55
TC_Treg	ETS1	0.423061	0.577	0.42	1.13247e-58	2.71577e-54
TC_Treg	LAT	0.400115	0.553	0.383	1.1485e-58	2.75423e-54
TC_Treg	EMP3	0.399035	0.775	0.659	2.52974e-58	6.06657e-54
TC_Treg	ARPC4	0.402469	0.517	0.357	9.05729e-58	2.17203e-53
TC_Treg	RILPL2	0.392358	0.26	0.127	2.18858e-57	5.24842e-53
TC_Treg	ARPC2	0.354963	0.847	0.767	1.54334e-56	3.70109e-52
TC_Treg	PAG1	0.447368	0.373	0.229	3.50937e-56	8.41581e-52
TC_Treg	TLK1	0.397573	0.298	0.161	8.60153e-56	2.06273e-51
TC_Treg	DYNLRB1	0.386896	0.453	0.294	4.55841e-55	1.09315e-50
TC_Treg	HLA-DRB1	0.456662	0.423	0.254	1.13529e-54	2.72253e-50
TC_Treg	MCUB	0.40179	0.289	0.156	1.95033e-54	4.67709e-50
TC_Treg	RBX1	0.378707	0.467	0.303	2.25292e-54	5.40273e-50
TC_Treg	SELPLG	0.383805	0.292	0.154	2.31778e-54	5.55827e-50
TC_Treg	TNFRSF25	0.371874	0.267	0.134	3.8383e-54	9.20464e-50
TC_Treg	LEF1	0.406564	0.383	0.228	6.34106e-54	1.52065e-49
TC_Treg	CDC25B	0.387581	0.33	0.186	1.40564e-53	3.37088e-49
TC_Treg	PPP1CA	0.400769	0.54	0.392	2.10174e-53	5.04018e-49
TC_Treg	EVI2B	0.396775	0.513	0.36	4.58763e-53	1.10016e-48
TC_Treg	ZNF292	0.415135	0.415	0.261	6.59527e-53	1.58161e-48
TC_Treg	FCMR	0.38669	0.306	0.169	7.03646e-53	1.68741e-48
TC_Treg	HEBP2	0.369769	0.3	0.163	1.90622e-52	4.57131e-48
TC_Treg	GATA3	0.440806	0.303	0.173	1.96894e-52	4.72172e-48
TC_Treg	PARK7	0.375496	0.59	0.442	2.59112e-52	6.21376e-48
TC_Treg	LGALS1	0.673328	0.508	0.381	7.85331e-52	1.8833e-47
TC_Treg	RCAN3	0.398477	0.443	0.284	3.66438e-51	8.78755e-47
TC_Treg	PSMA5	0.354794	0.345	0.197	6.91321e-51	1.65786e-46
TC_Treg	PRDM1	0.408532	0.262	0.136	1.20609e-50	2.89233e-46
TC_Treg	UBE2L6	0.354658	0.308	0.167	5.49779e-50	1.31842e-45
TC_Treg	CSK	0.357217	0.327	0.182	9.19761e-50	2.20568e-45
TC_Treg	NAMPT	0.398005	0.271	0.148	1.05683e-49	2.53438e-45
TC_Treg	TRBC2	0.500894	0.775	0.694	2.79522e-49	6.70321e-45
TC_Treg	FYB1	0.580281	0.463	0.353	4.21284e-49	1.01028e-44
TC_Treg	CALM3	0.397098	0.522	0.38	5.76406e-49	1.38228e-44
TC_Treg	PTPRC	0.291012	0.867	0.772	1.4783e-48	3.54511e-44
TC_Treg	TAP1	0.350325	0.324	0.183	2.3516e-48	5.63937e-44
TC_Treg	POLR1D	0.360797	0.521	0.373	8.14708e-48	1.95375e-43
TC_Treg	SLC25A3	0.364039	0.623	0.495	1.71513e-47	4.11306e-43
TC_Treg	RTRAF	0.385071	0.339	0.209	2.54498e-47	6.10312e-43
TC_Treg	PSMB3	0.352824	0.456	0.304	2.98343e-47	7.15455e-43
TC_Treg	CD53	0.34942	0.595	0.45	7.09972e-47	1.70258e-42
TC_Treg	AC058791.1	0.447953	0.368	0.231	9.31626e-47	2.23413e-42
TC_Treg	YPEL3	0.384228	0.391	0.248	1.10122e-46	2.64083e-42
TC_Treg	FTH1	0.266368	0.993	0.987	1.97663e-46	4.74017e-42
TC_Treg	UBE2D2	0.343021	0.629	0.492	2.02828e-46	4.86401e-42
TC_Treg	CRIP1	0.498718	0.533	0.412	2.80228e-46	6.72014e-42
TC_Treg	PPP1R18	0.347775	0.346	0.204	6.09415e-46	1.46144e-41
TC_Treg	GTF3C6	0.326889	0.329	0.189	1.05724e-45	2.53536e-41
TC_Treg	CYLD	0.379475	0.497	0.354	1.1679e-45	2.80074e-41
TC_Treg	CD2	0.387876	0.677	0.561	1.68091e-45	4.031e-41
TC_Treg	CALM1	0.25413	0.928	0.862	1.74917e-45	4.19468e-41
TC_Treg	SUMO1	0.348307	0.559	0.419	3.74527e-45	8.98153e-41
TC_Treg	MYO1G	0.35303	0.388	0.242	1.35774e-44	3.25599e-40
TC_Treg	RNASET2	0.356618	0.574	0.429	1.73016e-44	4.1491e-40
TC_Treg	GNAI2	0.356876	0.509	0.363	2.27605e-44	5.45819e-40
TC_Treg	SYNE2	0.398125	0.559	0.412	2.68767e-44	6.44529e-40
TC_Treg	NOP10	0.350904	0.367	0.23	4.16226e-44	9.98153e-40
TC_Treg	SPTAN1	0.360784	0.346	0.206	4.40566e-44	1.05652e-39
TC_Treg	CFL1	0.294054	0.922	0.876	4.93822e-44	1.18424e-39
TC_Treg	IGBP1	0.33931	0.38	0.242	6.49885e-44	1.55849e-39
TC_Treg	NDUFV2	0.35244	0.408	0.267	7.14888e-44	1.71437e-39
TC_Treg	ANXA11	0.357815	0.459	0.318	8.77675e-44	2.10475e-39
TC_Treg	PSMB9	0.323624	0.582	0.433	1.00727e-43	2.41552e-39
TC_Treg	CD3D	0.31156	0.892	0.845	1.96689e-43	4.71679e-39
TC_Treg	LCK	0.346351	0.65	0.531	2.82101e-43	6.76507e-39
TC_Treg	GNB2	0.326044	0.352	0.214	4.63065e-43	1.11048e-38
TC_Treg	CD47	0.336149	0.52	0.377	1.51394e-42	3.63058e-38
TC_Treg	ACTR3	0.359764	0.52	0.385	2.90686e-42	6.97094e-38
TC_Treg	TRAPPC1	0.341388	0.492	0.353	3.66444e-42	8.78769e-38
TC_Treg	CLTA	0.322815	0.302	0.176	4.81858e-42	1.15554e-37
TC_Treg	CASP8	0.35795	0.326	0.196	5.00858e-42	1.20111e-37
TC_Treg	CSTB	0.354978	0.482	0.346	5.61256e-42	1.34595e-37
TC_Treg	RACK1	0.47152	0.568	0.456	9.08699e-42	2.17915e-37
TC_Treg	NAP1L4	0.339466	0.378	0.244	9.36137e-42	2.24495e-37
TC_Treg	CHMP2A	0.323564	0.348	0.215	1.16166e-41	2.78578e-37
TC_Treg	ATP5F1A	0.335465	0.28	0.16	1.51226e-41	3.62656e-37
TC_Treg	STAT1	0.422366	0.291	0.177	1.94113e-41	4.65502e-37
TC_Treg	S100A6	0.366338	0.917	0.881	2.19974e-41	5.2752e-37
TC_Treg	CCNDBP1	0.311566	0.342	0.203	3.88664e-41	9.32055e-37
TC_Treg	CDKN1B	0.343468	0.329	0.201	6.09685e-41	1.46209e-36
TC_Treg	PSMA7	0.304303	0.645	0.505	6.10536e-41	1.46413e-36
TC_Treg	SPOCK2	0.348086	0.568	0.434	1.14462e-40	2.74492e-36
TC_Treg	SMAP2	0.364052	0.369	0.241	1.20582e-40	2.89168e-36
TC_Treg	PPIA	0.292733	0.844	0.768	2.60996e-40	6.25895e-36
TC_Treg	PARP1	0.303928	0.275	0.152	3.03689e-40	7.28277e-36
TC_Treg	CARHSP1	0.304761	0.251	0.132	3.22459e-40	7.73288e-36
TC_Treg	HMGB2	0.320098	0.617	0.475	4.9907e-40	1.19682e-35
TC_Treg	RNF19A	0.412968	0.336	0.213	5.72173e-40	1.37213e-35
TC_Treg	PSMD8	0.30963	0.428	0.288	1.16979e-39	2.80527e-35
TC_Treg	SNU13	0.315567	0.554	0.414	3.85381e-39	9.24183e-35
TC_Treg	HCLS1	0.328471	0.47	0.334	4.46041e-39	1.06965e-34
TC_Treg	RAC1	0.315467	0.457	0.317	5.28618e-39	1.26768e-34
TC_Treg	PFDN4	0.326686	0.317	0.19	6.30751e-39	1.5126e-34
TC_Treg	ATP5IF1	0.347075	0.363	0.236	1.45129e-38	3.48033e-34
TC_Treg	PCBP1	0.312379	0.57	0.438	2.68327e-38	6.43475e-34
TC_Treg	FNBP1	0.310818	0.578	0.447	4.02362e-38	9.64904e-34
TC_Treg	RNPEPL1	0.312278	0.359	0.226	6.49995e-38	1.55875e-33
TC_Treg	EML4	0.359107	0.484	0.357	2.26135e-37	5.42295e-33
TC_Treg	ELF1	0.327201	0.594	0.464	2.60709e-37	6.25206e-33
TC_Treg	CDV3	0.331781	0.406	0.277	4.45507e-37	1.06837e-32
TC_Treg	PSMB2	0.288187	0.298	0.175	5.62045e-37	1.34784e-32
TC_Treg	BIN1	0.320007	0.443	0.314	6.34143e-37	1.52074e-32
TC_Treg	COPE	0.297299	0.497	0.36	9.10395e-37	2.18322e-32
TC_Treg	UQCR10	0.289513	0.562	0.42	1.05034e-36	2.51882e-32
TC_Treg	MYH9	0.315484	0.503	0.37	1.09298e-36	2.62107e-32
TC_Treg	CDC42	0.29145	0.768	0.664	1.33115e-36	3.19223e-32
TC_Treg	PKM	0.307683	0.457	0.323	2.05955e-36	4.939e-32
TC_Treg	PSMA4	0.308888	0.382	0.255	2.80334e-36	6.72269e-32
TC_Treg	PSMB1	0.290491	0.575	0.445	3.21461e-36	7.70895e-32
TC_Treg	CAPZA1	0.299605	0.397	0.263	3.34317e-36	8.01725e-32
TC_Treg	IQGAP2	0.299716	0.318	0.189	3.92707e-36	9.41752e-32
TC_Treg	CD5	0.32007	0.288	0.171	6.623e-36	1.58826e-31
TC_Treg	EIF3G	0.29377	0.665	0.551	7.74532e-36	1.85741e-31
TC_Treg	MBD2	0.320287	0.274	0.162	9.61344e-36	2.3054e-31
TC_Treg	STK4	0.340061	0.677	0.572	1.06939e-35	2.56451e-31
TC_Treg	ANP32B	0.280035	0.635	0.512	1.15878e-35	2.77887e-31
TC_Treg	ATRX	0.319254	0.491	0.355	1.34013e-35	3.21377e-31
TC_Treg	SLC25A5	0.343942	0.549	0.438	1.45906e-35	3.49897e-31
TC_Treg	SEC11A	0.285257	0.441	0.305	2.28826e-35	5.48747e-31
TC_Treg	KIF5B	0.307101	0.401	0.271	3.07908e-35	7.38395e-31
TC_Treg	ZNF706	0.305581	0.371	0.245	3.22692e-35	7.73849e-31
TC_Treg	FOXP1	0.376223	0.592	0.483	3.53402e-35	8.47492e-31
TC_Treg	C9orf16	0.288735	0.603	0.475	4.04987e-35	9.71199e-31
TC_Treg	TMEM173	0.295234	0.251	0.143	5.61088e-35	1.34555e-30
TC_Treg	VAMP8	0.296279	0.526	0.396	9.0529e-35	2.17098e-30
TC_Treg	RHOH	0.334161	0.497	0.375	1.34839e-34	3.23356e-30
TC_Treg	PDCD10	0.281902	0.294	0.173	1.78049e-34	4.26978e-30
TC_Treg	WDR1	0.309699	0.337	0.218	1.98412e-34	4.75812e-30
TC_Treg	TENT5C	0.331586	0.252	0.145	3.57971e-34	8.58449e-30
TC_Treg	LAMTOR2	0.268041	0.275	0.156	4.86282e-34	1.16615e-29
TC_Treg	SRGN	0.266432	0.841	0.761	8.055e-34	1.93167e-29
TC_Treg	ATP5MC2	0.375482	0.47	0.356	1.17728e-33	2.82323e-29
TC_Treg	RAD21	0.301442	0.356	0.232	1.37079e-33	3.28729e-29
TC_Treg	IFI16	0.320836	0.373	0.248	1.45506e-33	3.48937e-29
TC_Treg	VAMP5	0.312434	0.357	0.236	1.55166e-33	3.72105e-29
TC_Treg	RHOA	0.272099	0.622	0.5	1.82779e-33	4.38322e-29
TC_Treg	RORA	0.340776	0.534	0.415	1.91671e-33	4.59646e-29
TC_Treg	C4orf48	0.288787	0.274	0.161	2.18061e-33	5.22933e-29
TC_Treg	PAK2	0.286329	0.372	0.243	3.46409e-33	8.30724e-29
TC_Treg	TNIP1	0.272856	0.254	0.144	3.53516e-33	8.47767e-29
TC_Treg	COX8A	0.271236	0.606	0.482	7.71338e-33	1.84974e-28
TC_Treg	TAX1BP1	0.305532	0.454	0.327	1.00283e-32	2.40488e-28
TC_Treg	CUL3	0.291427	0.271	0.163	1.01968e-32	2.44529e-28
TC_Treg	MZT2A	0.298009	0.48	0.359	1.62591e-32	3.89909e-28
TC_Treg	SH3BGRL	0.290169	0.505	0.379	2.30399e-32	5.5252e-28
TC_Treg	H2AFY	0.274964	0.337	0.212	2.33094e-32	5.58983e-28
TC_Treg	ATP5F1E	0.373935	0.545	0.435	3.1719e-32	7.60652e-28
TC_Treg	ATXN1	0.260958	0.264	0.148	3.39276e-32	8.13618e-28
TC_Treg	TALDO1	0.275749	0.316	0.199	4.26532e-32	1.02287e-27
TC_Treg	H2AFV	0.304477	0.498	0.381	5.37524e-32	1.28904e-27
TC_Treg	NDUFS6	0.267592	0.376	0.25	1.01246e-31	2.42797e-27
TC_Treg	TRBC1	0.597858	0.57	0.497	1.02275e-31	2.45265e-27
TC_Treg	TBL1XR1	0.281642	0.251	0.148	1.02789e-31	2.46499e-27
TC_Treg	COX6A1	0.27224	0.629	0.508	1.11466e-31	2.67306e-27
TC_Treg	CACYBP	0.292959	0.331	0.214	1.41027e-31	3.38198e-27
TC_Treg	FXYD5	0.267238	0.774	0.668	1.46861e-31	3.52188e-27
TC_Treg	PDCD5	0.273378	0.312	0.196	2.67454e-31	6.41383e-27
TC_Treg	MT2A	0.37913	0.417	0.3	3.34478e-31	8.02112e-27
TC_Treg	GIMAP4	0.32427	0.329	0.22	4.25982e-31	1.02155e-26
TC_Treg	VOPP1	0.274775	0.26	0.155	4.67655e-31	1.12148e-26
TC_Treg	VMP1	0.304573	0.326	0.211	4.90147e-31	1.17542e-26
TC_Treg	ATP5MG	0.37553	0.492	0.388	5.37081e-31	1.28797e-26
TC_Treg	SERBP1	0.274262	0.557	0.435	5.88454e-31	1.41117e-26
TC_Treg	LEPROTL1	0.274371	0.731	0.632	6.32816e-31	1.51756e-26
TC_Treg	ACTR2	0.274649	0.512	0.381	7.07435e-31	1.6965e-26
TC_Treg	KLF6	0.263989	0.814	0.716	7.62112e-31	1.82762e-26
TC_Treg	ANXA7	0.270706	0.334	0.215	1.00546e-30	2.41119e-26
TC_Treg	ATP5MF	0.296389	0.257	0.157	1.36345e-30	3.26969e-26
TC_Treg	GABARAPL2	0.276143	0.463	0.339	1.36426e-30	3.27164e-26
TC_Treg	FKBP1A	0.293904	0.422	0.306	1.38563e-30	3.32289e-26
TC_Treg	CAST	0.313571	0.456	0.334	1.82812e-30	4.38402e-26
TC_Treg	NDUFB5	0.26515	0.328	0.212	1.93149e-30	4.6319e-26
TC_Treg	ATP5MC3	0.301331	0.321	0.214	2.08325e-30	4.99583e-26
TC_Treg	ICAM2	0.268871	0.253	0.149	2.25305e-30	5.40303e-26
TC_Treg	NECAP2	0.264256	0.295	0.181	2.3948e-30	5.74297e-26
TC_Treg	CFLAR	0.278441	0.42	0.291	2.68235e-30	6.43254e-26
TC_Treg	ATP5PD	0.279296	0.27	0.165	2.97844e-30	7.14261e-26
TC_Treg	DDX17	0.321858	0.501	0.378	3.32973e-30	7.98503e-26
TC_Treg	PPP4C	0.257544	0.289	0.176	5.18776e-30	1.24408e-25
TC_Treg	CLTB	0.25438	0.285	0.171	5.33674e-30	1.2798e-25
TC_Treg	UBL3	0.284177	0.26	0.157	5.73066e-30	1.37427e-25
TC_Treg	SEC11C	0.276502	0.355	0.237	6.64387e-30	1.59327e-25
TC_Treg	UBALD2	0.309004	0.403	0.289	9.93679e-30	2.38294e-25
TC_Treg	PTGES3	0.287667	0.586	0.467	1.06512e-29	2.55425e-25
TC_Treg	ARGLU1	0.261705	0.632	0.509	1.43621e-29	3.44417e-25
TC_Treg	TRIM22	0.293271	0.298	0.19	1.50127e-29	3.6002e-25
TC_Treg	NCOR1	0.2865	0.405	0.285	1.64893e-29	3.95431e-25
TC_Treg	SP100	0.287483	0.432	0.315	1.81912e-29	4.36242e-25
TC_Treg	ITM2A	0.359479	0.505	0.398	1.97585e-29	4.73829e-25
TC_Treg	TXNL1	0.254623	0.299	0.187	2.14375e-29	5.14092e-25
TC_Treg	COX6B1	0.277621	0.692	0.598	2.35457e-29	5.64649e-25
TC_Treg	PSMB4	0.257219	0.3	0.188	2.58394e-29	6.19654e-25
TC_Treg	POMP	0.256554	0.525	0.401	3.21237e-29	7.70358e-25
TC_Treg	RTN4	0.301961	0.403	0.288	3.35335e-29	8.04166e-25
TC_Treg	DBI	0.263582	0.529	0.408	3.69706e-29	8.86591e-25
TC_Treg	BUB3	0.275357	0.381	0.259	4.73882e-29	1.13642e-24
TC_Treg	BTG3	0.296111	0.257	0.157	5.99409e-29	1.43744e-24
TC_Treg	TKT	0.256748	0.305	0.195	6.38822e-29	1.53196e-24
TC_Treg	ELOB	0.283109	0.387	0.273	8.35828e-29	2.0044e-24
TC_Treg	ATP5F1B	0.292628	0.263	0.169	2.4134e-28	5.78756e-24
TC_Treg	ECH1	0.259022	0.304	0.191	2.95383e-28	7.08359e-24
TC_Treg	RAP1A	0.264877	0.49	0.369	4.02697e-28	9.65709e-24
TC_Treg	HLA-DPA1	0.292687	0.429	0.302	5.68619e-28	1.3636e-23
TC_Treg	TBCB	0.252618	0.367	0.244	7.37172e-28	1.76781e-23
TC_Treg	HNRNPF	0.272956	0.436	0.318	7.75568e-28	1.85989e-23
TC_Treg	ARL6IP5	0.266569	0.581	0.465	1.09659e-27	2.62973e-23
TC_Treg	ANP32A	0.266766	0.321	0.211	1.1641e-27	2.79162e-23
TC_Treg	NDUFA12	0.271992	0.438	0.323	1.27866e-27	3.06634e-23
TC_Treg	OGT	0.279583	0.296	0.192	2.00108e-27	4.79878e-23
TC_Treg	EMB	0.273796	0.417	0.302	2.80459e-27	6.72568e-23
TC_Treg	TCEA1	0.267636	0.433	0.317	3.37576e-27	8.0954e-23
TC_Treg	ANKRD12	0.275219	0.677	0.575	4.43783e-27	1.06424e-22
TC_Treg	SCAND1	0.265741	0.503	0.388	4.81975e-27	1.15582e-22
TC_Treg	PSMA1	0.251813	0.438	0.317	5.23748e-27	1.256e-22
TC_Treg	CASP4	0.273048	0.353	0.243	5.8176e-27	1.39512e-22
TC_Treg	FGFR1OP2	0.267044	0.327	0.218	6.55005e-27	1.57077e-22
TC_Treg	COX5B	0.252332	0.648	0.545	7.05442e-27	1.69172e-22
TC_Treg	TRIR	0.303542	0.414	0.307	7.81213e-27	1.87343e-22
TC_Treg	NCK2	0.289203	0.277	0.178	1.04377e-26	2.50308e-22
TC_Treg	JAK1	0.264874	0.548	0.433	1.07506e-26	2.5781e-22
TC_Treg	ALOX5AP	0.292063	0.372	0.265	1.35366e-26	3.24622e-22
TC_Treg	GNG5	0.26333	0.391	0.279	2.31949e-26	5.56238e-22
TC_Treg	ZNHIT1	0.262599	0.315	0.21	3.09042e-26	7.41114e-22
TC_Treg	NDUFB9	0.268449	0.49	0.376	5.71704e-26	1.371e-21
TC_Treg	UBXN4	0.259035	0.378	0.265	6.76157e-26	1.62149e-21
TC_Treg	BRK1	0.270715	0.498	0.397	1.19833e-25	2.87372e-21
TC_Treg	PPP1R12A	0.258042	0.366	0.254	1.24976e-25	2.99704e-21
TC_Treg	NDUFB4	0.259353	0.459	0.348	1.26043e-25	3.02265e-21
TC_Treg	ATP5PF	0.269215	0.315	0.211	1.74557e-25	4.18605e-21
TC_Treg	ARID4B	0.258232	0.521	0.41	2.73483e-25	6.55838e-21
TC_Treg	SDCBP	0.2681	0.406	0.292	2.82993e-25	6.78646e-21
TC_Treg	AC016831.5	0.280817	0.262	0.163	4.32664e-25	1.03757e-20
TC_Treg	AHNAK	0.287453	0.495	0.376	4.94884e-25	1.18678e-20
TC_Treg	ABRACL	0.278114	0.455	0.359	1.27673e-24	3.06172e-20
TC_Treg	RASGRP1	0.280508	0.38	0.274	1.40143e-24	3.36078e-20
TC_Treg	ANKRD11	0.268283	0.421	0.31	3.63823e-24	8.72484e-20
TC_Treg	WSB1	0.266072	0.403	0.293	3.75668e-24	9.0089e-20
TC_Treg	SP110	0.260778	0.278	0.184	6.195e-24	1.48562e-19
TC_Treg	PLP2	0.278765	0.419	0.318	8.43803e-24	2.02352e-19
TC_Treg	RIPOR2	0.277452	0.369	0.265	2.64776e-23	6.34959e-19
TC_Treg	BAX	0.262028	0.421	0.317	1.91057e-21	4.58173e-17
TC_Treg	ARPC5	0.277789	0.457	0.366	2.78181e-21	6.67107e-17
TC_Treg	ATP5F1D	0.261497	0.368	0.277	2.05634e-20	4.9313e-16
TC_Treg	OGA	0.253188	0.324	0.229	2.47907e-20	5.94506e-16
TC_Treg	CEMIP2	0.254553	0.259	0.17	3.15706e-19	7.57094e-15
TC_Treg	SLC2A3	0.267663	0.518	0.435	1.10635e-16	2.65314e-12
TC_Treg	NR3C1	0.258152	0.331	0.25	1.59303e-15	3.82026e-11
TC_Treg	XIST	0.250302	0.273	0.217	3.49996e-11	8.39326e-07
TC_IFN	ISG15	2.59335	0.833	0.291	0	0
TC_IFN	IFI44L	2.28944	0.749	0.113	0	0
TC_IFN	IFI6	2.44007	0.749	0.222	1.7E-319	4.1E-315
TC_IFN	MX1	1.79004	0.631	0.109	5.06018e-260	1.21348e-255
TC_IFN	IFIT3	1.61384	0.394	0.029	2.11754e-210	5.07808e-206
TC_IFN	XAF1	1.63767	0.679	0.166	2.49264e-210	5.97759e-206
TC_IFN	IFI44	1.35241	0.526	0.08	1.13172e-183	2.71399e-179
TC_IFN	EIF2AK2	1.50044	0.648	0.185	9.08754e-179	2.17928e-174
TC_IFN	RSAD2	1.11617	0.331	0.02	1.22242e-171	2.93149e-167
TC_IFN	CMPK2	1.01929	0.31	0.02	4.83133e-160	1.1586e-155
TC_IFN	LY6E	1.26122	0.855	0.52	3.22605e-146	7.7364e-142
TC_IFN	STAT1	1.33327	0.598	0.177	7.44277e-136	1.78485e-131
TC_IFN	OAS1	0.995529	0.315	0.03	9.41439e-130	2.25766e-125
TC_IFN	EPSTI1	1.14897	0.455	0.089	5.89493e-125	1.41366e-120
TC_IFN	USP18	0.903546	0.277	0.024	5.61651e-124	1.3469e-119
TC_IFN	OAS3	0.914431	0.287	0.029	1.06307e-117	2.54936e-113
TC_IFN	SAMD9L	1.05928	0.427	0.093	8.5223e-105	2.04373e-100
TC_IFN	ISG20	1.27199	0.777	0.496	1.63767e-104	3.9273e-100
TC_IFN	HERC5	0.960658	0.307	0.047	5.24044e-100	1.25671e-95
TC_IFN	MX2	1.0383	0.385	0.091	1.07578e-95	2.57983e-91
TC_IFN	TRIM22	1.05957	0.531	0.19	7.32769e-91	1.75725e-86
TC_IFN	IRF7	0.967427	0.382	0.094	1.52321e-84	3.6528e-80
TC_IFN	PARP9	0.822842	0.331	0.071	1.43222e-76	3.43461e-72
TC_IFN	SP100	0.927312	0.645	0.316	3.24245e-76	7.77572e-72
TC_IFN	OASL	1.04484	0.279	0.057	4.08466e-74	9.79543e-70
TC_IFN	PLSCR1	0.817017	0.274	0.057	2.0099e-67	4.81994e-63
TC_IFN	SAMD9	0.944433	0.456	0.169	2.86532e-66	6.87132e-62
TC_IFN	DDX60L	0.834146	0.303	0.074	3.62503e-65	8.69318e-61
TC_IFN	IFI16	0.957531	0.535	0.25	4.60514e-63	1.10436e-58
TC_IFN	PARP14	0.867026	0.382	0.124	6.49606e-62	1.55782e-57
TC_IFN	HELZ2	0.778253	0.277	0.061	8.39151e-62	2.01237e-57
TC_IFN	ADAR	0.84242	0.618	0.319	1.94656e-61	4.66805e-57
TC_IFN	GBP1	0.830014	0.322	0.085	4.23203e-61	1.01488e-56
TC_IFN	BST2	0.861957	0.573	0.278	1.14983e-59	2.7574e-55
TC_IFN	IFITM1	0.873219	0.707	0.453	6.65184e-59	1.59518e-54
TC_IFN	DDX60	0.695995	0.251	0.055	2.37279e-56	5.69019e-52
TC_IFN	SP110	0.808566	0.458	0.185	2.97493e-56	7.13419e-52
TC_IFN	MT2A	1.06642	0.561	0.302	2.85684e-54	6.85098e-50
TC_IFN	SMCHD1	0.877161	0.683	0.437	2.51486e-53	6.03088e-49
TC_IFN	IFI35	0.722589	0.296	0.083	2.76233e-52	6.62435e-48
TC_IFN	DRAP1	0.735079	0.671	0.422	2.96635e-48	7.11361e-44
TC_IFN	RNF213	0.900294	0.676	0.456	1.48052e-45	3.55044e-41
TC_IFN	PPM1K	0.738867	0.409	0.183	7.49387e-42	1.79711e-37
TC_IFN	TYMP	0.681489	0.312	0.114	1.30189e-40	3.12206e-36
TC_IFN	MYL12A	0.473499	0.972	0.89	7.52328e-40	1.80416e-35
TC_IFN	C19orf66	0.670987	0.392	0.174	1.93998e-38	4.65228e-34
TC_IFN	JUND	0.814199	0.824	0.684	4.23877e-38	1.0165e-33
TC_IFN	UBE2L6	0.671149	0.382	0.17	1.76367e-37	4.22946e-33
TC_IFN	PSME2	0.596668	0.686	0.451	5.90565e-37	1.41623e-32
TC_IFN	ZCCHC2	0.559865	0.265	0.083	1.25256e-35	3.00377e-31
TC_IFN	SAT1	0.981208	0.667	0.488	9.52557e-35	2.28433e-30
TC_IFN	MCUB	0.640136	0.368	0.159	2.49972e-34	5.99459e-30
TC_IFN	LAP3	0.571706	0.268	0.098	2.25089e-33	5.39785e-29
TC_IFN	IRF9	0.602362	0.408	0.18	2.82181e-33	6.76699e-29
TC_IFN	N4BP1	0.652557	0.336	0.142	3.10398e-33	7.44366e-29
TC_IFN	RACK1	0.648697	0.693	0.458	1.8454e-32	4.42544e-28
TC_IFN	FYB1	0.65039	0.596	0.355	2.25119e-32	5.39857e-28
TC_IFN	CD69	0.649094	0.894	0.765	4.34219e-31	1.0413e-26
TC_IFN	TMEM123	0.535143	0.692	0.494	1.48074e-28	3.55096e-24
TC_IFN	NOP53	0.567028	0.61	0.382	7.08996e-27	1.70024e-22
TC_IFN	UBC	0.440966	0.949	0.895	7.59952e-27	1.82244e-22
TC_IFN	TAP1	0.549453	0.373	0.186	1.43784e-26	3.44809e-22
TC_IFN	IL7R	0.58457	0.726	0.559	3.45806e-25	8.29277e-21
TC_IFN	ITM2B	0.375213	0.923	0.826	4.23837e-24	1.0164e-19
TC_IFN	BTG1	0.435084	0.977	0.962	1.64272e-23	3.9394e-19
TC_IFN	CHMP5	0.48215	0.3	0.138	1.70536e-23	4.08962e-19
TC_IFN	ELF1	0.598133	0.632	0.467	1.77917e-23	4.26662e-19
TC_IFN	PSMB9	0.564629	0.617	0.436	2.14194e-23	5.1366e-19
TC_IFN	NSD3	0.526796	0.415	0.222	4.79788e-23	1.15058e-18
TC_IFN	ALOX5AP	0.643773	0.43	0.268	1.15933e-22	2.78019e-18
TC_IFN	SELENOK	0.558714	0.472	0.272	2.12466e-22	5.09515e-18
TC_IFN	NUB1	0.48344	0.321	0.161	5.58927e-22	1.34036e-17
TC_IFN	PHF11	0.488979	0.338	0.172	8.99822e-22	2.15786e-17
TC_IFN	HLA-A	0.339153	0.991	0.977	2.31157e-21	5.54338e-17
TC_IFN	UBALD2	0.49931	0.479	0.291	6.97399e-21	1.67243e-16
TC_IFN	UTRN	0.56658	0.408	0.244	1.42131e-20	3.40846e-16
TC_IFN	ATP5F1E	0.42547	0.669	0.437	1.81173e-20	4.34472e-16
TC_IFN	TRIM38	0.508046	0.282	0.143	1.56519e-19	3.75349e-15
TC_IFN	CD48	0.379897	0.864	0.767	5.31947e-19	1.27566e-14
TC_IFN	ZC3HAV1	0.533511	0.509	0.345	1.04949e-18	2.51677e-14
TC_IFN	RGS1	0.881403	0.476	0.337	1.48719e-18	3.56642e-14
TC_IFN	GBP5	0.534524	0.275	0.141	1.77851e-18	4.26505e-14
TC_IFN	NT5C3A	0.454178	0.296	0.157	1.89735e-18	4.55004e-14
TC_IFN	HLA-E	0.325042	0.969	0.933	2.40449e-18	5.7662e-14
TC_IFN	YWHAB	0.391265	0.723	0.558	2.63388e-18	6.3163e-14
TC_IFN	ATP5MG	0.413195	0.594	0.39	1.04496e-17	2.50592e-13
TC_IFN	TAPBP	0.42366	0.573	0.412	1.13212e-17	2.71493e-13
TC_IFN	GZMK	0.938145	0.319	0.198	1.88989e-17	4.53214e-13
TC_IFN	ANKRD12	0.426295	0.711	0.577	3.41684e-17	8.19392e-13
TC_IFN	USP15	0.431111	0.453	0.287	3.67744e-17	8.81887e-13
TC_IFN	MTRNR2L12	0.491913	0.439	0.283	5.90981e-17	1.41723e-12
TC_IFN	CYLD	0.421984	0.519	0.358	6.50975e-17	1.5611e-12
TC_IFN	SRSF7	0.463327	0.84	0.759	6.69851e-17	1.60637e-12
TC_IFN	H1FX	0.527607	0.46	0.293	6.94316e-17	1.66504e-12
TC_IFN	LTB	0.419476	0.834	0.701	8.83183e-17	2.11796e-12
TC_IFN	TXNIP	0.444184	0.854	0.768	1.90405e-16	4.56611e-12
TC_IFN	IGKC	0.336608	0.706	0.566	2.2366e-16	5.36359e-12
TC_IFN	APOL6	0.477596	0.329	0.19	3.02249e-16	7.24822e-12
TC_IFN	BCL2	0.413381	0.382	0.222	3.34622e-16	8.02457e-12
TC_IFN	KLF6	0.463094	0.84	0.718	6.44239e-16	1.54495e-11
TC_IFN	HSP90AA1	0.370679	0.857	0.74	8.06569e-16	1.93423e-11
TC_IFN	ERAP2	0.409681	0.305	0.171	8.45155e-16	2.02677e-11
TC_IFN	SYNE2	0.431445	0.58	0.415	8.68447e-16	2.08262e-11
TC_IFN	XRN1	0.470259	0.28	0.161	1.43485e-15	3.44092e-11
TC_IFN	HNRNPA3	0.349342	0.692	0.523	1.59309e-15	3.82039e-11
TC_IFN	HNRNPA2B1	0.324712	0.868	0.748	5.65304e-15	1.35566e-10
TC_IFN	PIK3R1	0.502431	0.547	0.413	1.22119e-14	2.92853e-10
TC_IFN	RBCK1	0.375965	0.321	0.187	4.81357e-14	1.15434e-09
TC_IFN	TRA2B	0.378173	0.648	0.511	5.18067e-14	1.24238e-09
TC_IFN	ATP5MC2	0.327179	0.537	0.359	7.23783e-14	1.7357e-09
TC_IFN	SAMHD1	0.395662	0.441	0.299	7.99765e-14	1.91792e-09
TC_IFN	GPBP1	0.397286	0.542	0.398	1.04524e-13	2.50658e-09
TC_IFN	AC044849.1	0.469175	0.348	0.206	1.12007e-13	2.68603e-09
TC_IFN	CCNL1	0.369951	0.756	0.643	1.15149e-13	2.7614e-09
TC_IFN	TRAT1	0.359192	0.348	0.204	1.75656e-13	4.21241e-09
TC_IFN	ATP5PD	0.340558	0.305	0.168	2.0268e-13	4.86048e-09
TC_IFN	INPP4B	0.356811	0.3	0.173	4.0085e-13	9.61279e-09
TC_IFN	SMIM26	0.338803	0.261	0.138	4.20805e-13	1.00913e-08
TC_IFN	ATP5PO	0.351091	0.362	0.216	5.14969e-13	1.23495e-08
TC_IFN	SLFN5	0.401471	0.338	0.212	6.58046e-13	1.57806e-08
TC_IFN	ZBTB20	0.395029	0.359	0.224	7.11715e-13	1.70676e-08
TC_IFN	CRYBG1	0.372659	0.282	0.156	7.16643e-13	1.71858e-08
TC_IFN	TSC22D3	0.37241	0.941	0.911	8.22499e-13	1.97244e-08
TC_IFN	KPNB1	0.378376	0.373	0.239	9.49274e-13	2.27645e-08
TC_IFN	ATP5F1D	0.31436	0.449	0.279	9.77426e-13	2.34397e-08
TC_IFN	ARHGAP15	0.344469	0.49	0.342	1.04486e-12	2.50568e-08
TC_IFN	TRIR	0.333388	0.476	0.309	1.08756e-12	2.60808e-08
TC_IFN	LNPEP	0.340782	0.331	0.197	1.3899e-12	3.33312e-08
TC_IFN	RTRAF	0.329832	0.361	0.212	1.44149e-12	3.45685e-08
TC_IFN	MYCBP2	0.365852	0.451	0.312	1.64207e-12	3.93784e-08
TC_IFN	PDCD4	0.390763	0.542	0.403	2.02793e-12	4.86319e-08
TC_IFN	CDC42SE2	0.339775	0.646	0.52	2.08896e-12	5.00954e-08
TC_IFN	VIM	0.290124	0.895	0.81	2.19358e-12	5.26041e-08
TC_IFN	TRADD	0.368313	0.319	0.194	2.29822e-12	5.51136e-08
TC_IFN	GNAS	0.320029	0.66	0.511	2.56418e-12	6.14917e-08
TC_IFN	BAZ1A	0.378773	0.359	0.236	3.10624e-12	7.44908e-08
TC_IFN	CYTIP	0.338288	0.566	0.424	3.11915e-12	7.48004e-08
TC_IFN	REX1BD	0.346519	0.34	0.208	4.59244e-12	1.10131e-07
TC_IFN	GBP2	0.34687	0.274	0.155	6.78949e-12	1.62819e-07
TC_IFN	GSTK1	0.291583	0.674	0.542	8.48322e-12	2.03436e-07
TC_IFN	CDC14A	0.395758	0.258	0.154	9.6013e-12	2.30249e-07
TC_IFN	ANXA1	0.393372	0.754	0.64	1.00411e-11	2.40795e-07
TC_IFN	RCAN3	0.339308	0.429	0.289	1.13443e-11	2.72047e-07
TC_IFN	SELL	0.438606	0.436	0.324	1.5224e-11	3.65087e-07
TC_IFN	ARHGAP45	0.32337	0.307	0.182	1.91066e-11	4.58195e-07
TC_IFN	ODF2L	0.340286	0.373	0.247	2.53472e-11	6.07851e-07
TC_IFN	ATP5MD	0.322542	0.345	0.21	2.73623e-11	6.56176e-07
TC_IFN	BAG1	0.302257	0.277	0.165	5.17086e-11	1.24002e-06
TC_IFN	HM13	0.29867	0.251	0.139	6.12003e-11	1.46764e-06
TC_IFN	AC245297.3	0.336097	0.31	0.191	6.59046e-11	1.58046e-06
TC_IFN	SRRM2	0.322034	0.622	0.494	7.21088e-11	1.72924e-06
TC_IFN	SF1	0.305188	0.737	0.638	8.38966e-11	2.01192e-06
TC_IFN	PDE4B	0.334587	0.3	0.176	1.03474e-10	2.48141e-06
TC_IFN	NR3C1	0.354047	0.373	0.252	1.50945e-10	3.61981e-06
TC_IFN	MRFAP1	0.31496	0.389	0.264	1.58415e-10	3.79895e-06
TC_IFN	TENT5C	0.352682	0.256	0.148	1.91212e-10	4.58544e-06
TC_IFN	RHOH	0.327777	0.505	0.378	2.72223e-10	6.52817e-06
TC_IFN	NCK2	0.290411	0.298	0.18	3.43519e-10	8.23793e-06
TC_IFN	PPP1CC	0.30679	0.42	0.295	3.57497e-10	8.57315e-06
TC_IFN	DDX3X	0.309829	0.676	0.54	4.05142e-10	9.71571e-06
TC_IFN	RNF19A	0.375238	0.326	0.217	4.3631e-10	1.04632e-05
TC_IFN	ATP5IF1	0.296686	0.375	0.239	4.7621e-10	1.142e-05
TC_IFN	PMAIP1	0.584757	0.308	0.201	5.04535e-10	1.20993e-05
TC_IFN	KLF2	0.451742	0.772	0.725	6.51315e-10	1.56192e-05
TC_IFN	GATA3	0.36515	0.284	0.177	7.85759e-10	1.88433e-05
TC_IFN	TNFAIP3	0.470165	0.751	0.708	8.32394e-10	1.99616e-05
TC_IFN	LEPROTL1	0.281325	0.742	0.634	1.04476e-09	2.50544e-05
TC_IFN	STK17B	0.305251	0.65	0.531	1.20577e-09	2.89156e-05
TC_IFN	ATP5PF	0.281329	0.338	0.213	1.25488e-09	3.00934e-05
TC_IFN	N4BP2L2	0.289175	0.679	0.558	1.33227e-09	3.19492e-05
TC_IFN	JMJD1C	0.37468	0.392	0.28	1.4848e-09	3.5607e-05
TC_IFN	DNAJA1	0.299647	0.561	0.428	1.72564e-09	4.13826e-05
TC_IFN	EML4	0.30542	0.477	0.36	2.29165e-09	5.49561e-05
TC_IFN	CD44	0.250103	0.767	0.642	2.74665e-09	6.58673e-05
TC_IFN	MCL1	0.347183	0.605	0.493	2.75588e-09	6.60887e-05
TC_IFN	PRRC2C	0.254349	0.66	0.533	3.22103e-09	7.72436e-05
TC_IFN	TAGAP	0.299051	0.347	0.23	3.32379e-09	7.97079e-05
TC_IFN	RIPOR2	0.300932	0.401	0.267	3.35495e-09	8.04552e-05
TC_IFN	CTSS	0.307071	0.418	0.304	3.4947e-09	8.38064e-05
TC_IFN	PARP8	0.356282	0.368	0.262	3.63385e-09	8.71434e-05
TC_IFN	TPT1	0.262093	0.993	0.995	4.24843e-09	0.000101882
TC_IFN	WIPF1	0.279131	0.497	0.372	4.3758e-09	0.000104936
TC_IFN	CNOT6L	0.319903	0.43	0.315	6.70888e-09	0.000160886
TC_IFN	HEBP2	0.254487	0.272	0.167	7.49084e-09	0.000179638
TC_IFN	CYCS	0.358307	0.615	0.513	7.96872e-09	0.000191098
TC_IFN	COTL1	0.272519	0.573	0.454	8.18193e-09	0.000196211
TC_IFN	ADGRE5	0.38722	0.458	0.342	9.78243e-09	0.000234592
TC_IFN	IFITM2	0.273705	0.702	0.602	1.13189e-08	0.000271438
TC_IFN	ATP5MF	0.26101	0.263	0.16	1.17858e-08	0.000282635
TC_IFN	SELENOF	0.269569	0.296	0.188	1.27388e-08	0.000305489
TC_IFN	TNFAIP8	0.275741	0.443	0.326	1.45986e-08	0.00035009
TC_IFN	JUN	0.399781	0.906	0.877	1.46897e-08	0.000352274
TC_IFN	FOXP1	0.291239	0.601	0.486	1.52649e-08	0.000366067
TC_IFN	TMBIM6	0.256323	0.645	0.526	1.73912e-08	0.000417057
TC_IFN	AC058791.1	0.279506	0.361	0.235	2.02937e-08	0.000486662
TC_IFN	ATP5MC3	0.264965	0.329	0.217	2.1015e-08	0.00050396
TC_IFN	ZNF331	0.390545	0.456	0.36	2.96266e-08	0.000710476
TC_IFN	GIMAP4	0.315822	0.326	0.223	2.99742e-08	0.00071881
TC_IFN	NSMCE3	0.295318	0.35	0.246	3.01172e-08	0.000722241
TC_IFN	GSDMD	0.254168	0.268	0.168	3.06353e-08	0.000734665
TC_IFN	H3F3B	0.300057	0.986	0.976	3.12952e-08	0.000750491
TC_IFN	ATP5F1C	0.261674	0.275	0.173	3.90967e-08	0.000937578
TC_IFN	SNX6	0.275994	0.345	0.242	4.92126e-08	0.00118017
TC_IFN	PPP1R15A	0.262567	0.735	0.635	5.14385e-08	0.00123355
TC_IFN	BCL11B	0.274714	0.493	0.383	5.90449e-08	0.00141596
TC_IFN	NFKBIZ	0.32116	0.333	0.228	6.13306e-08	0.00147077
TC_IFN	ZFP36L2	0.412726	0.895	0.884	6.41944e-08	0.00153945
TC_IFN	C4orf3	0.263682	0.568	0.453	7.67875e-08	0.00184144
TC_IFN	KMT2A	0.26541	0.378	0.269	9.93454e-08	0.0023824
TC_IFN	GIMAP7	0.356456	0.383	0.284	1.00108e-07	0.00240068
TC_IFN	C6orf62	0.284629	0.366	0.264	1.10491e-07	0.00264969
TC_IFN	FAM107B	0.264657	0.483	0.37	1.10687e-07	0.00265439
TC_IFN	CCND2	0.262036	0.293	0.196	1.14684e-07	0.00275024
TC_IFN	RANBP2	0.304146	0.253	0.159	1.19612e-07	0.00286843
TC_IFN	SLC38A1	0.257448	0.484	0.374	1.30775e-07	0.00313612
TC_IFN	PSMB8	0.291653	0.453	0.351	1.33721e-07	0.00320676
TC_IFN	CEMIP2	0.313944	0.261	0.172	1.7389e-07	0.00417005
TC_IFN	RARRES3	0.307905	0.622	0.527	1.7843e-07	0.00427892
TC_IFN	CLK1	0.257251	0.542	0.429	1.93926e-07	0.00465054
TC_IFN	ARL4C	0.277469	0.672	0.57	2.13926e-07	0.00513016
TC_IFN	GOLGB1	0.265049	0.258	0.161	2.1564e-07	0.00517125
TC_IFN	GIMAP1	0.26514	0.284	0.191	2.17675e-07	0.00522006
TC_IFN	DUSP1	0.403304	0.911	0.888	2.37721e-07	0.00570078
TC_IFN	DDX21	0.264192	0.427	0.319	2.57942e-07	0.0061857
TC_IFN	STK17A	0.280321	0.497	0.389	3.18675e-07	0.00764215
TC_IFN	CXCR4	0.368945	0.892	0.869	3.52338e-07	0.00844942
TC_IFN	NKTR	0.266635	0.531	0.431	4.11868e-07	0.009877
TC_IFN	G3BP2	0.265769	0.462	0.366	4.5002e-07	0.0107919
TC_IFN	SF3B1	0.250866	0.49	0.386	4.73923e-07	0.0113652
TC_IFN	DDX3Y	0.323442	0.286	0.2	6.42825e-07	0.0154156
TC_IFN	ATM	0.257101	0.519	0.413	6.9512e-07	0.0166697
TC_IFN	44445	0.256078	0.469	0.365	7.25818e-07	0.0174058
TC_IFN	DDX24	0.306625	0.599	0.511	7.73954e-07	0.0185602
TC_IFN	SRGN	0.360748	0.814	0.764	7.96947e-07	0.0191116
TC_IFN	REL	0.29144	0.361	0.267	8.3967e-07	0.0201361
TC_IFN	IER5	0.272992	0.35	0.249	9.56382e-07	0.022935
TC_IFN	PIK3IP1	0.258666	0.537	0.444	1.00516e-06	0.0241048
TC_IFN	ABRACL	0.257819	0.449	0.361	1.81671e-06	0.0435666
TC_IFN	SLC2A3	0.261901	0.523	0.437	2.42326e-06	0.0581123
TC_IFN	UBE2S	0.256448	0.314	0.223	2.80777e-06	0.0673331
TC_IFN	CREM	0.252561	0.366	0.27	2.82583e-06	0.0677662
TC_IFN	CLEC2B	0.251567	0.505	0.402	2.93136e-06	0.070297
TC_IFN	ZNF292	0.252405	0.347	0.266	8.5372e-06	0.204731
TC_IFN	IDS	0.252766	0.592	0.513	1.93309e-05	0.463574
TC_Cytotoxic_1	KLRB1	3.09589	0.887	0.235	0	0
TC_Cytotoxic_1	GZMK	1.59422	0.839	0.185	0	0
TC_Cytotoxic_1	NCR3	1.50162	0.48	0.066	0	0
TC_Cytotoxic_1	CEBPD	1.16525	0.285	0.016	0	0
TC_Cytotoxic_1	SLC4A10	1.08339	0.264	0.001	0	0
TC_Cytotoxic_1	IL7R	1.18264	0.862	0.553	9.78184e-238	2.34578e-233
TC_Cytotoxic_1	NFKBIA	1.12311	0.901	0.739	9.34257e-224	2.24044e-219
TC_Cytotoxic_1	LYAR	1.01497	0.665	0.288	2.18811e-204	5.24732e-200
TC_Cytotoxic_1	GZMA	0.770294	0.843	0.361	1.60319e-198	3.84462e-194
TC_Cytotoxic_1	ID2	1.07226	0.774	0.479	2.06622e-196	4.955e-192
TC_Cytotoxic_1	S100A4	0.616759	0.991	0.83	2.28053e-187	5.46894e-183
TC_Cytotoxic_1	KLRG1	0.982447	0.561	0.211	8.5682e-182	2.05474e-177
TC_Cytotoxic_1	DUSP2	1.04747	0.789	0.497	1.64996e-180	3.95677e-176
TC_Cytotoxic_1	DUSP1	0.806043	0.957	0.887	2.03983e-164	4.89173e-160
TC_Cytotoxic_1	CCL5	0.365103	0.933	0.45	4.85623e-162	1.16457e-157
TC_Cytotoxic_1	PHACTR2	0.807286	0.337	0.108	1.09664e-139	2.62985e-135
TC_Cytotoxic_1	MT-ND2	0.491465	0.997	0.99	3.52572e-134	8.45504e-130
TC_Cytotoxic_1	RORA	0.814353	0.672	0.414	1.05111e-128	2.52067e-124
TC_Cytotoxic_1	JUN	1.00494	0.926	0.876	1.99683e-128	4.78861e-124
TC_Cytotoxic_1	ALOX5AP	0.7208	0.532	0.263	1.5494e-111	3.71562e-107
TC_Cytotoxic_1	GADD45B	0.931228	0.594	0.391	5.49619e-110	1.31804e-105
TC_Cytotoxic_1	AC007952.4	1.026	0.262	0.096	2.81033e-108	6.73946e-104
TC_Cytotoxic_1	IER2	0.946685	0.808	0.678	5.10856e-106	1.22508e-101
TC_Cytotoxic_1	IER5	0.940184	0.451	0.245	9.33564e-103	2.23878e-98
TC_Cytotoxic_1	MT-ND4	0.440963	1	0.998	2.37084e-100	5.68551e-96
TC_Cytotoxic_1	BHLHE40	0.724186	0.374	0.154	1.22421e-98	2.93578e-94
TC_Cytotoxic_1	LST1	0.704759	0.27	0.098	2.73979e-97	6.57028e-93
TC_Cytotoxic_1	FOS	0.735071	0.949	0.912	1.31728e-95	3.15896e-91
TC_Cytotoxic_1	ZFP36	0.728448	0.82	0.666	8.91784e-95	2.13859e-90
TC_Cytotoxic_1	MT-CYB	0.533205	1	0.996	2.62311e-90	6.29049e-86
TC_Cytotoxic_1	GPR65	0.680142	0.325	0.137	1.7532e-88	4.20435e-84
TC_Cytotoxic_1	MT-CO3	0.465594	1	0.999	1.73215e-86	4.15387e-82
TC_Cytotoxic_1	ERN1	0.661767	0.304	0.123	2.85846e-85	6.85488e-81
TC_Cytotoxic_1	MT-ND1	0.490888	0.989	0.973	1.21908e-84	2.92348e-80
TC_Cytotoxic_1	CST7	0.377898	0.711	0.367	5.01393e-80	1.20239e-75
TC_Cytotoxic_1	SPOCK2	0.649986	0.621	0.435	2.44949e-79	5.87412e-75
TC_Cytotoxic_1	MT-CO1	0.355416	1	0.999	1.9536e-78	4.68492e-74
TC_Cytotoxic_1	MT-ND3	0.375695	0.997	0.995	1.14606e-76	2.74837e-72
TC_Cytotoxic_1	MT-CO2	0.398658	1	1	2.99148e-75	7.17387e-71
TC_Cytotoxic_1	TRGC2	0.632407	0.456	0.207	1.43811e-74	3.44873e-70
TC_Cytotoxic_1	HLA-B	0.309497	0.999	0.992	1.97946e-74	4.74695e-70
TC_Cytotoxic_1	PMAIP1	0.784398	0.395	0.197	5.52561e-73	1.3251e-68
TC_Cytotoxic_1	HCST	0.456518	0.884	0.741	9.29493e-73	2.22902e-68
TC_Cytotoxic_1	MT-ND5	0.544645	0.951	0.897	1.87227e-72	4.48989e-68
TC_Cytotoxic_1	TNFAIP3	0.819786	0.809	0.706	4.09065e-71	9.80979e-67
TC_Cytotoxic_1	H3F3B	0.394069	0.992	0.976	2.48972e-70	5.97061e-66
TC_Cytotoxic_1	ODF2L	0.610138	0.421	0.244	9.4302e-66	2.26146e-61
TC_Cytotoxic_1	HOPX	0.549661	0.453	0.219	1.42502e-65	3.41734e-61
TC_Cytotoxic_1	S100A6	0.372999	0.957	0.881	2.36224e-65	5.66489e-61
TC_Cytotoxic_1	IFNGR1	0.542338	0.264	0.106	2.9604e-65	7.09934e-61
TC_Cytotoxic_1	FKBP11	0.584305	0.412	0.236	7.31161e-64	1.7534e-59
TC_Cytotoxic_1	MYBL1	0.612644	0.293	0.129	3.67628e-62	8.8161e-58
TC_Cytotoxic_1	ZFP36L2	0.440342	0.94	0.883	8.96056e-59	2.14883e-54
TC_Cytotoxic_1	FOSB	0.772087	0.744	0.653	2.46697e-58	5.91605e-54
TC_Cytotoxic_1	IL32	0.344386	0.963	0.886	1.06478e-56	2.55345e-52
TC_Cytotoxic_1	CTSW	0.45175	0.59	0.358	7.07565e-56	1.69681e-51
TC_Cytotoxic_1	MAP3K8	0.538266	0.271	0.12	5.24309e-54	1.25734e-49
TC_Cytotoxic_1	TNFRSF25	0.50266	0.277	0.135	1.87393e-53	4.49388e-49
TC_Cytotoxic_1	CKLF	0.50873	0.441	0.273	4.74258e-52	1.13732e-47
TC_Cytotoxic_1	AQP3	0.529515	0.298	0.157	4.73805e-51	1.13623e-46
TC_Cytotoxic_1	CXCR4	0.426461	0.92	0.868	1.6709e-50	4.00698e-46
TC_Cytotoxic_1	PARP8	0.483764	0.427	0.259	9.19687e-48	2.2055e-43
TC_Cytotoxic_1	ATF7IP2	0.492587	0.349	0.204	3.09676e-47	7.42633e-43
TC_Cytotoxic_1	INTS6	0.556055	0.339	0.205	5.03675e-46	1.20786e-41
TC_Cytotoxic_1	MATK	0.455103	0.31	0.153	6.46517e-46	1.55041e-41
TC_Cytotoxic_1	PRF1	0.407204	0.406	0.203	6.96919e-44	1.67128e-39
TC_Cytotoxic_1	ZFP36L1	0.576199	0.423	0.284	7.32365e-44	1.75628e-39
TC_Cytotoxic_1	BTG1	0.359934	0.978	0.962	7.74779e-42	1.858e-37
TC_Cytotoxic_1	MT-ATP6	0.41421	0.997	0.993	9.02275e-41	2.16375e-36
TC_Cytotoxic_1	PDE4D	0.477789	0.283	0.156	1.14203e-40	2.7387e-36
TC_Cytotoxic_1	FOSL2	0.421003	0.25	0.125	6.1651e-40	1.47845e-35
TC_Cytotoxic_1	CD69	0.576584	0.827	0.765	1.5231e-35	3.65255e-31
TC_Cytotoxic_1	SRGN	0.266042	0.877	0.761	2.5435e-35	6.09957e-31
TC_Cytotoxic_1	RGS2	0.454837	0.309	0.187	1.68808e-34	4.04819e-30
TC_Cytotoxic_1	SRSF7	0.437215	0.829	0.758	6.37246e-34	1.52818e-29
TC_Cytotoxic_1	SEC61B	0.379745	0.59	0.458	3.24777e-33	7.78848e-29
TC_Cytotoxic_1	MCL1	0.4684	0.601	0.492	2.23721e-32	5.36506e-28
TC_Cytotoxic_1	UBE2S	0.525092	0.326	0.221	3.96839e-32	9.51659e-28
TC_Cytotoxic_1	NFKBIZ	0.563637	0.322	0.226	2.07332e-31	4.97204e-27
TC_Cytotoxic_1	MYO1F	0.333298	0.447	0.285	2.63312e-31	6.31448e-27
TC_Cytotoxic_1	XBP1	0.409397	0.43	0.307	2.34354e-30	5.62004e-26
TC_Cytotoxic_1	SQSTM1	0.403976	0.366	0.245	3.84709e-30	9.22571e-26
TC_Cytotoxic_1	GLRX	0.399478	0.298	0.189	4.29649e-30	1.03034e-25
TC_Cytotoxic_1	PRNP	0.373507	0.256	0.15	4.8053e-30	1.15236e-25
TC_Cytotoxic_1	BTG2	0.503809	0.599	0.512	5.09689e-29	1.22229e-24
TC_Cytotoxic_1	EML4	0.358241	0.489	0.358	9.94478e-29	2.38486e-24
TC_Cytotoxic_1	IRF1	0.430172	0.663	0.567	5.00721e-28	1.20078e-23
TC_Cytotoxic_1	B4GALT1	0.366618	0.265	0.16	1.85687e-27	4.45297e-23
TC_Cytotoxic_1	CCDC107	0.357195	0.327	0.216	7.08069e-27	1.69802e-22
TC_Cytotoxic_1	SATB1	0.369378	0.368	0.25	7.66459e-27	1.83805e-22
TC_Cytotoxic_1	LCP1	0.339819	0.58	0.453	7.73607e-27	1.85519e-22
TC_Cytotoxic_1	HSPA5	0.360019	0.563	0.444	2.04365e-26	4.90088e-22
TC_Cytotoxic_1	ARL4C	0.372767	0.676	0.569	1.00212e-25	2.40319e-21
TC_Cytotoxic_1	TC2N	0.375125	0.315	0.212	2.8574e-25	6.85234e-21
TC_Cytotoxic_1	HSP90AB1	0.353466	0.764	0.691	3.3426e-25	8.01589e-21
TC_Cytotoxic_1	TGFB1	0.340207	0.503	0.377	7.08306e-25	1.69859e-20
TC_Cytotoxic_1	P4HB	0.337125	0.418	0.305	3.86029e-24	9.25736e-20
TC_Cytotoxic_1	PER1	0.340161	0.291	0.188	3.90897e-24	9.37409e-20
TC_Cytotoxic_1	DNAJA1	0.410709	0.522	0.427	6.53548e-24	1.56727e-19
TC_Cytotoxic_1	OSTF1	0.335274	0.365	0.263	7.64564e-23	1.8335e-18
TC_Cytotoxic_1	SYNE2	0.300906	0.545	0.414	1.07995e-22	2.58983e-18
TC_Cytotoxic_1	PIP4K2A	0.319773	0.406	0.294	2.05125e-22	4.91911e-18
TC_Cytotoxic_1	CLIC1	0.270512	0.622	0.498	4.62174e-22	1.10834e-17
TC_Cytotoxic_1	PDCD4	0.335926	0.507	0.402	4.94755e-22	1.18647e-17
TC_Cytotoxic_1	UBC	0.255132	0.922	0.895	1.38687e-21	3.32586e-17
TC_Cytotoxic_1	YWHAQ	0.298839	0.473	0.361	5.42118e-21	1.30005e-16
TC_Cytotoxic_1	CD96	0.334472	0.35	0.254	5.57507e-21	1.33696e-16
TC_Cytotoxic_1	SEC61G	0.325263	0.588	0.502	3.4326e-20	8.23171e-16
TC_Cytotoxic_1	SSR4	0.27597	0.738	0.658	3.60491e-20	8.64493e-16
TC_Cytotoxic_1	PPIB	0.277023	0.607	0.504	9.41456e-20	2.25771e-15
TC_Cytotoxic_1	TUBB4B	0.357816	0.395	0.299	1.74374e-19	4.18167e-15
TC_Cytotoxic_1	BRD2	0.31046	0.432	0.33	2.2348e-19	5.35928e-15
TC_Cytotoxic_1	EIF4A1	0.30984	0.528	0.438	3.30496e-19	7.92562e-15
TC_Cytotoxic_1	RPL22L1	0.323955	0.443	0.352	3.88034e-19	9.30544e-15
TC_Cytotoxic_1	OSTC	0.310324	0.343	0.261	5.78973e-18	1.38843e-13
TC_Cytotoxic_1	KMT2E	0.285775	0.571	0.479	1.11155e-17	2.6656e-13
TC_Cytotoxic_1	KDM6B	0.340722	0.281	0.195	2.16076e-17	5.18172e-13
TC_Cytotoxic_1	PDE4B	0.304643	0.257	0.175	3.64231e-17	8.73462e-13
TC_Cytotoxic_1	MYLIP	0.315983	0.356	0.273	4.21286e-17	1.01029e-12
TC_Cytotoxic_1	SRSF2	0.27509	0.691	0.622	8.9037e-17	2.1352e-12
TC_Cytotoxic_1	IGLC2	0.634407	0.366	0.302	9.98923e-17	2.39552e-12
TC_Cytotoxic_1	EMB	0.263185	0.402	0.304	1.71021e-16	4.10125e-12
TC_Cytotoxic_1	SERTAD1	0.302017	0.327	0.242	4.79906e-16	1.15086e-11
TC_Cytotoxic_1	MAP1LC3B	0.285417	0.404	0.323	4.58406e-15	1.0993e-10
TC_Cytotoxic_1	BZW1	0.269197	0.441	0.356	6.51892e-15	1.5633e-10
TC_Cytotoxic_1	IFRD1	0.266828	0.442	0.359	1.35354e-14	3.24592e-10
TC_Cytotoxic_1	PBXIP1	0.281472	0.355	0.276	1.90782e-14	4.57515e-10
TC_Cytotoxic_1	RSRP1	0.268367	0.616	0.545	2.22681e-14	5.34011e-10
TC_Cytotoxic_1	MT-ND6	0.256305	0.278	0.204	4.69743e-14	1.12649e-09
TC_Cytotoxic_1	DDX3X	0.355029	0.589	0.54	9.19198e-13	2.20433e-08
TC_Cytotoxic_1	PAXX	0.253005	0.307	0.23	4.37507e-12	1.04919e-07
TC_Cytotoxic_1	REL	0.252426	0.343	0.266	4.3988e-12	1.05488e-07
TC_Cytotoxic_1	SPTAN1	0.261434	0.27	0.21	3.12225e-11	7.48746e-07
TC_Cytotoxic_1	PPP1R15A	0.265908	0.671	0.635	2.9738e-09	7.13147e-05
TC_Cytotoxic_1	CITED2	0.278666	0.333	0.289	2.28784e-07	0.00548647
TC_Cytotoxic_1	JUND	0.27824	0.721	0.685	1.17168e-06	0.028098
TC_Cytotoxic_2	GZMK	2.83822	0.849	0.13	0	0
TC_Cytotoxic_2	CCL4	1.8337	0.559	0.217	0	0
TC_Cytotoxic_2	CMC1	1.83283	0.595	0.162	0	0
TC_Cytotoxic_2	DUSP2	1.66751	0.863	0.465	0	0
TC_Cytotoxic_2	CCL5	1.4735	0.984	0.405	0	0
TC_Cytotoxic_2	RGS1	1.45352	0.599	0.31	0	0
TC_Cytotoxic_2	GZMA	1.41464	0.818	0.324	0	0
TC_Cytotoxic_2	TUBA4A	1.25168	0.615	0.341	0	0
TC_Cytotoxic_2	CST7	1.18062	0.806	0.328	0	0
TC_Cytotoxic_2	CD8A	1.17993	0.639	0.24	0	0
TC_Cytotoxic_2	CD74	1.14315	0.741	0.48	0	0
TC_Cytotoxic_2	HLA-DRB1	1.10591	0.527	0.231	0	0
TC_Cytotoxic_2	JUND	1.01076	0.806	0.673	0	0
TC_Cytotoxic_2	SRGN	0.985249	0.916	0.748	0	0
TC_Cytotoxic_2	CXCR4	0.983284	0.944	0.862	0	0
TC_Cytotoxic_2	PIK3R1	0.965296	0.632	0.39	0	0
TC_Cytotoxic_2	SRSF7	0.950964	0.885	0.746	0	0
TC_Cytotoxic_2	CD8B	0.91214	0.541	0.226	0	0
TC_Cytotoxic_2	IFRD1	0.886174	0.506	0.345	0	0
TC_Cytotoxic_2	HLA-DPA1	0.87782	0.544	0.281	0	0
TC_Cytotoxic_2	LYAR	0.877155	0.548	0.27	0	0
TC_Cytotoxic_2	YBX3	0.876613	0.274	0.101	0	0
TC_Cytotoxic_2	ZFP36	0.842197	0.826	0.652	0	0
TC_Cytotoxic_2	GZMM	0.830581	0.711	0.45	0	0
TC_Cytotoxic_2	LYST	0.827798	0.313	0.114	0	0
TC_Cytotoxic_2	UBE2S	0.810989	0.38	0.207	0	0
TC_Cytotoxic_2	JUN	0.804626	0.939	0.87	0	0
TC_Cytotoxic_2	NR4A2	0.799387	0.701	0.542	0	0
TC_Cytotoxic_2	HCST	0.79929	0.902	0.728	0	0
TC_Cytotoxic_2	HLA-DPB1	0.787896	0.604	0.343	0	0
TC_Cytotoxic_2	HLA-DQB1	0.783165	0.259	0.095	0	0
TC_Cytotoxic_2	CD81	0.777826	0.491	0.281	0	0
TC_Cytotoxic_2	DUSP1	0.775218	0.943	0.882	0	0
TC_Cytotoxic_2	SH2D1A	0.748366	0.31	0.123	0	0
TC_Cytotoxic_2	RUNX3	0.73785	0.531	0.314	0	0
TC_Cytotoxic_2	H3F3B	0.654583	0.987	0.975	0	0
TC_Cytotoxic_2	BTG1	0.624449	0.982	0.96	0	0
TC_Cytotoxic_2	UBC	0.620567	0.944	0.89	0	0
TC_Cytotoxic_2	MT-ATP6	0.583596	0.998	0.992	0	0
TC_Cytotoxic_2	IL32	0.561345	0.959	0.88	0	0
TC_Cytotoxic_2	HLA-A	0.548196	0.991	0.976	0	0
TC_Cytotoxic_2	MT-ND1	0.52775	0.99	0.971	0	0
TC_Cytotoxic_2	NKG7	0.497674	0.87	0.391	0	0
TC_Cytotoxic_2	MT-CO1	0.489507	1	0.999	0	0
TC_Cytotoxic_2	HLA-B	0.438683	0.998	0.991	0	0
TC_Cytotoxic_2	MT-CO3	0.436576	0.999	0.999	0	0
TC_Cytotoxic_2	MT-CO2	0.41253	1	1	0	0
TC_Cytotoxic_2	EIF1	0.395569	0.999	0.997	0	0
TC_Cytotoxic_2	B2M	0.257857	1	1	0	0
TC_Cytotoxic_2	HLA-C	0.327217	0.996	0.988	1.1E-317	2.7E-313
TC_Cytotoxic_2	MT-CYB	0.468341	0.998	0.996	2.3E-315	5.4E-311
TC_Cytotoxic_2	PTPRC	0.606144	0.865	0.766	9.6E-310	2.29736e-305
TC_Cytotoxic_2	FYN	0.671075	0.543	0.36	6.94407e-296	1.66526e-291
TC_Cytotoxic_2	MT-ND4	0.367508	0.999	0.998	1.27593e-290	3.0598e-286
TC_Cytotoxic_2	PPP2R5C	0.609557	0.753	0.596	3.01274e-283	7.22485e-279
TC_Cytotoxic_2	CTSW	0.599293	0.566	0.341	1.66524e-282	3.99342e-278
TC_Cytotoxic_2	PDCD4	0.702238	0.552	0.389	9.92257e-282	2.37953e-277
TC_Cytotoxic_2	CEMIP2	0.774044	0.314	0.158	1.73612e-280	4.16339e-276
TC_Cytotoxic_2	ZFP36L2	0.618594	0.92	0.881	2.48204e-280	5.95219e-276
TC_Cytotoxic_2	JMJD6	0.660859	0.302	0.145	1.6604e-279	3.98179e-275
TC_Cytotoxic_2	PMAIP1	0.858448	0.352	0.185	1.71634e-274	4.11594e-270
TC_Cytotoxic_2	HSP90AA1	0.666374	0.832	0.732	1.14826e-271	2.75364e-267
TC_Cytotoxic_2	ID2	0.702451	0.641	0.469	3.17071e-271	7.60368e-267
TC_Cytotoxic_2	GABARAPL1	0.663707	0.324	0.164	2.67418e-269	6.41294e-265
TC_Cytotoxic_2	METRNL	0.659052	0.263	0.107	5.14351e-265	1.23346e-260
TC_Cytotoxic_2	SRSF2	0.634313	0.731	0.612	1.66313e-262	3.98835e-258
TC_Cytotoxic_2	HLA-DRA	0.768572	0.362	0.198	4.90582e-255	1.17647e-250
TC_Cytotoxic_2	AC044849.1	0.724127	0.349	0.192	1.21067e-247	2.9033e-243
TC_Cytotoxic_2	IER2	0.619055	0.783	0.67	1.28912e-244	3.09143e-240
TC_Cytotoxic_2	RNF19A	0.666584	0.355	0.203	4.6983e-240	1.1267e-235
TC_Cytotoxic_2	TENT5C	0.643878	0.276	0.136	1.06665e-239	2.55792e-235
TC_Cytotoxic_2	MAP3K8	0.608546	0.254	0.109	1.746e-239	4.18707e-235
TC_Cytotoxic_2	ARAP2	0.597005	0.286	0.142	5.26638e-230	1.26293e-225
TC_Cytotoxic_2	PARP8	0.61212	0.404	0.247	4.21415e-226	1.0106e-221
TC_Cytotoxic_2	ATP5F1E	0.67297	0.594	0.422	1.56005e-225	3.74115e-221
TC_Cytotoxic_2	TSPYL2	0.732621	0.428	0.285	1.7061e-225	4.0914e-221
TC_Cytotoxic_2	GUK1	0.530651	0.71	0.589	5.31534e-219	1.27467e-214
TC_Cytotoxic_2	REL	0.664187	0.396	0.254	5.43193e-218	1.30263e-213
TC_Cytotoxic_2	CYBA	0.433009	0.853	0.748	6.50499e-218	1.55996e-213
TC_Cytotoxic_2	ZNF331	0.735726	0.479	0.348	1.65736e-217	3.97452e-213
TC_Cytotoxic_2	STK17A	0.594653	0.52	0.376	2.49221e-214	5.97658e-210
TC_Cytotoxic_2	SELENOK	0.684227	0.402	0.26	2.62926e-214	6.30524e-210
TC_Cytotoxic_2	IFNG	0.812924	0.252	0.11	1.99538e-212	4.78513e-208
TC_Cytotoxic_2	YPEL5	0.638455	0.763	0.689	1.2344e-209	2.96022e-205
TC_Cytotoxic_2	CD69	0.598324	0.838	0.759	3.61234e-209	8.66274e-205
TC_Cytotoxic_2	MT-ND5	0.445518	0.938	0.894	2.84736e-207	6.82826e-203
TC_Cytotoxic_2	MCL1	0.655028	0.601	0.483	1.61415e-205	3.87089e-201
TC_Cytotoxic_2	HERPUD1	0.607132	0.498	0.355	2.26211e-205	5.42476e-201
TC_Cytotoxic_2	HSPA5	0.623772	0.568	0.434	2.7718e-201	6.64706e-197
TC_Cytotoxic_2	KLRG1	0.578176	0.364	0.203	1.09806e-197	2.63325e-193
TC_Cytotoxic_2	SAT1	0.66826	0.598	0.478	5.89609e-196	1.41394e-191
TC_Cytotoxic_2	ADGRE5	0.655809	0.466	0.33	1.22413e-195	2.9356e-191
TC_Cytotoxic_2	CALM1	0.429112	0.912	0.859	1.10375e-192	2.6469e-188
TC_Cytotoxic_2	TRGC2	0.562947	0.376	0.195	2.61272e-190	6.26556e-186
TC_Cytotoxic_2	DDX3X	0.609825	0.644	0.53	3.85891e-187	9.25405e-183
TC_Cytotoxic_2	FOSB	0.589336	0.743	0.646	4.80199e-187	1.15156e-182
TC_Cytotoxic_2	MT-ND2	0.336744	0.993	0.99	5.18307e-187	1.24295e-182
TC_Cytotoxic_2	FUS	0.513514	0.785	0.703	1.04078e-186	2.49588e-182
TC_Cytotoxic_2	IKZF3	0.57291	0.309	0.18	8.02241e-186	1.92385e-181
TC_Cytotoxic_2	AKNA	0.541349	0.438	0.289	3.6001e-185	8.63339e-181
TC_Cytotoxic_2	DNAJA1	0.600411	0.543	0.416	1.06181e-184	2.54634e-180
TC_Cytotoxic_2	CYCS	0.575266	0.616	0.503	5.68708e-183	1.36382e-178
TC_Cytotoxic_2	CCNH	0.603669	0.395	0.27	9.17947e-179	2.20133e-174
TC_Cytotoxic_2	TUBB4B	0.574409	0.425	0.288	1.75387e-177	4.20595e-173
TC_Cytotoxic_2	WIPF1	0.532739	0.492	0.361	1.02683e-176	2.46244e-172
TC_Cytotoxic_2	ATG2A	0.562522	0.283	0.164	4.31803e-174	1.03551e-169
TC_Cytotoxic_2	MATK	0.485067	0.28	0.144	4.78383e-172	1.14721e-167
TC_Cytotoxic_2	DDX24	0.548818	0.611	0.501	1.31211e-171	3.14656e-167
TC_Cytotoxic_2	PTPN7	0.536183	0.364	0.23	4.55208e-170	1.09163e-165
TC_Cytotoxic_2	GADD45B	0.61633	0.505	0.384	2.55392e-169	6.12457e-165
TC_Cytotoxic_2	CBLB	0.506682	0.256	0.14	9.09599e-169	2.18131e-164
TC_Cytotoxic_2	CCNL1	0.498187	0.728	0.635	1.25458e-165	3.00861e-161
TC_Cytotoxic_2	RNF125	0.58218	0.491	0.374	2.26842e-163	5.4399e-159
TC_Cytotoxic_2	RBM39	0.469052	0.776	0.697	7.10232e-162	1.70321e-157
TC_Cytotoxic_2	SRSF5	0.418136	0.872	0.824	3.44081e-158	8.25141e-154
TC_Cytotoxic_2	MT-ND3	0.299897	0.997	0.995	1.51901e-157	3.64273e-153
TC_Cytotoxic_2	CLEC2B	0.535261	0.513	0.391	1.52953e-156	3.66797e-152
TC_Cytotoxic_2	ALOX5AP	0.559888	0.378	0.257	5.21069e-156	1.24958e-151
TC_Cytotoxic_2	CREM	0.573414	0.372	0.26	4.48211e-152	1.07485e-147
TC_Cytotoxic_2	IDS	0.529426	0.613	0.503	3.72996e-151	8.94481e-147
TC_Cytotoxic_2	CTSC	0.504016	0.352	0.232	8.93032e-144	2.14158e-139
TC_Cytotoxic_2	COTL1	0.518449	0.553	0.445	1.91308e-142	4.58775e-138
TC_Cytotoxic_2	APMAP	0.455061	0.28	0.162	3.15544e-142	7.56707e-138
TC_Cytotoxic_2	GNAS	0.49314	0.607	0.502	7.40278e-140	1.77526e-135
TC_Cytotoxic_2	IDI1	0.524933	0.389	0.281	1.68322e-139	4.03653e-135
TC_Cytotoxic_2	UTRN	0.487574	0.349	0.234	6.06458e-138	1.45435e-133
TC_Cytotoxic_2	APOBEC3G	0.470112	0.315	0.192	3.01857e-137	7.23884e-133
TC_Cytotoxic_2	ITM2A	0.577701	0.486	0.392	2.42099e-133	5.80577e-129
TC_Cytotoxic_2	SFPQ	0.504978	0.541	0.438	6.89819e-132	1.65425e-127
TC_Cytotoxic_2	EML4	0.488843	0.458	0.351	7.97218e-131	1.91181e-126
TC_Cytotoxic_2	SURF4	0.448403	0.254	0.155	1.06253e-130	2.54806e-126
TC_Cytotoxic_2	RBM38	0.502526	0.36	0.255	3.25567e-130	7.80741e-126
TC_Cytotoxic_2	ZEB2	0.432052	0.351	0.197	8.9258e-128	2.14049e-123
TC_Cytotoxic_2	ARPC5L	0.445353	0.337	0.225	8.97859e-128	2.15315e-123
TC_Cytotoxic_2	HNRNPH1	0.517797	0.621	0.525	2.25633e-126	5.41091e-122
TC_Cytotoxic_2	SERTAD1	0.493944	0.338	0.234	1.28926e-125	3.09178e-121
TC_Cytotoxic_2	PDE4B	0.463003	0.267	0.168	1.64116e-124	3.93567e-120
TC_Cytotoxic_2	SLA	0.458877	0.282	0.18	6.57911e-124	1.57774e-119
TC_Cytotoxic_2	DNAJB1	0.505927	0.612	0.53	2.18694e-122	5.2445e-118
TC_Cytotoxic_2	CD99	0.357564	0.654	0.533	2.51842e-121	6.03942e-117
TC_Cytotoxic_2	TGFB1	0.474479	0.482	0.369	1.51519e-120	3.63358e-116
TC_Cytotoxic_2	DNAJB6	0.468806	0.496	0.397	4.43297e-120	1.06307e-115
TC_Cytotoxic_2	ATP1B3	0.504869	0.3	0.209	3.99532e-119	9.58117e-115
TC_Cytotoxic_2	PIP4K2A	0.444523	0.392	0.287	1.10753e-117	2.65598e-113
TC_Cytotoxic_2	SLC38A2	0.498382	0.399	0.298	3.56812e-117	8.55672e-113
TC_Cytotoxic_2	SRRM2	0.434004	0.587	0.486	4.88151e-115	1.17064e-110
TC_Cytotoxic_2	CLIC1	0.400891	0.601	0.49	1.04921e-114	2.51611e-110
TC_Cytotoxic_2	AC245297.3	0.425081	0.285	0.182	1.5228e-114	3.65182e-110
TC_Cytotoxic_2	BRD2	0.460265	0.425	0.323	4.52344e-114	1.08477e-109
TC_Cytotoxic_2	SLC38A1	0.461217	0.461	0.365	6.80875e-114	1.63281e-109
TC_Cytotoxic_2	MIDN	0.473364	0.359	0.257	7.69758e-114	1.84596e-109
TC_Cytotoxic_2	TERF2IP	0.457218	0.426	0.332	1.63886e-112	3.93015e-108
TC_Cytotoxic_2	PAXX	0.423785	0.333	0.221	1.75295e-111	4.20374e-107
TC_Cytotoxic_2	ITGAL	0.409216	0.319	0.208	1.82531e-111	4.37728e-107
TC_Cytotoxic_2	SYTL3	0.42591	0.296	0.193	4.45584e-111	1.06855e-106
TC_Cytotoxic_2	CNOT6L	0.476515	0.404	0.307	3.08665e-110	7.40209e-106
TC_Cytotoxic_2	EZR	0.466335	0.441	0.342	3.13118e-110	7.50889e-106
TC_Cytotoxic_2	LCP1	0.39559	0.555	0.446	9.88899e-110	2.37148e-105
TC_Cytotoxic_2	IRF1	0.469954	0.65	0.56	1.15061e-109	2.75928e-105
TC_Cytotoxic_2	RNF213	0.425158	0.552	0.448	1.31805e-109	3.16081e-105
TC_Cytotoxic_2	PYHIN1	0.405007	0.254	0.153	1.86392e-109	4.46986e-105
TC_Cytotoxic_2	DDX5	0.291444	0.959	0.95	3.51199e-108	8.42209e-104
TC_Cytotoxic_2	RSRP1	0.425621	0.624	0.538	5.24622e-107	1.2581e-102
TC_Cytotoxic_2	SAMD3	0.401257	0.285	0.182	2.239e-106	5.36934e-102
TC_Cytotoxic_2	IER5	0.461711	0.34	0.24	1.57237e-101	3.7707e-97
TC_Cytotoxic_2	PRKCH	0.416088	0.381	0.288	2.44641e-101	5.86673e-97
TC_Cytotoxic_2	HLA-E	0.260655	0.949	0.932	4.3042e-99	1.03219e-94
TC_Cytotoxic_2	HERPUD2	0.409777	0.303	0.217	8.26947e-97	1.9831e-92
TC_Cytotoxic_2	ARHGAP9	0.417096	0.307	0.217	1.3919e-96	3.33791e-92
TC_Cytotoxic_2	KLRD1	0.429662	0.327	0.197	2.09523e-96	5.02456e-92
TC_Cytotoxic_2	CKLF	0.412819	0.356	0.268	1.62835e-95	3.90493e-91
TC_Cytotoxic_2	H1FX	0.631948	0.367	0.286	1.23431e-94	2.95999e-90
TC_Cytotoxic_2	CLK1	0.423448	0.503	0.422	1.57458e-94	3.776e-90
TC_Cytotoxic_2	FYB1	0.402435	0.467	0.345	2.56693e-94	6.15574e-90
TC_Cytotoxic_2	ACTN4	0.391611	0.262	0.173	2.68227e-94	6.43235e-90
TC_Cytotoxic_2	BTG2	0.452901	0.581	0.507	2.78112e-94	6.66942e-90
TC_Cytotoxic_2	CD96	0.410582	0.332	0.248	4.74687e-92	1.13835e-87
TC_Cytotoxic_2	ARF6	0.402664	0.475	0.387	5.29256e-92	1.26921e-87
TC_Cytotoxic_2	HLA-F	0.378493	0.541	0.455	3.98856e-91	9.56496e-87
TC_Cytotoxic_2	CALR	0.4	0.535	0.45	2.76912e-90	6.64062e-86
TC_Cytotoxic_2	MYADM	0.491916	0.461	0.383	1.13205e-88	2.71477e-84
TC_Cytotoxic_2	YWHAZ	0.388263	0.713	0.658	1.80306e-88	4.32392e-84
TC_Cytotoxic_2	MXD4	0.378211	0.279	0.188	2.84282e-88	6.81737e-84
TC_Cytotoxic_2	ATP5IF1	0.401067	0.32	0.232	6.58917e-87	1.58015e-82
TC_Cytotoxic_2	MYL12B	0.317824	0.763	0.701	5.29913e-86	1.27078e-81
TC_Cytotoxic_2	SRSF3	0.377138	0.688	0.632	8.46421e-86	2.0298e-81
TC_Cytotoxic_2	PTP4A2	0.373439	0.525	0.434	1.33312e-85	3.19696e-81
TC_Cytotoxic_2	ELOB	0.388208	0.361	0.268	2.77019e-85	6.6432e-81
TC_Cytotoxic_2	LITAF	0.377428	0.607	0.534	3.27837e-84	7.86185e-80
TC_Cytotoxic_2	44446	0.347183	0.656	0.585	8.33188e-84	1.99807e-79
TC_Cytotoxic_2	BZW1	0.37841	0.434	0.349	3.51688e-83	8.43382e-79
TC_Cytotoxic_2	WNK1	0.396611	0.307	0.228	2.56453e-82	6.15e-78
TC_Cytotoxic_2	ARL4C	0.398939	0.641	0.563	3.46922e-82	8.31954e-78
TC_Cytotoxic_2	EMB	0.379254	0.383	0.298	1.90383e-81	4.56558e-77
TC_Cytotoxic_2	ITGB2	0.345382	0.549	0.461	2.44244e-81	5.8572e-77
TC_Cytotoxic_2	RARRES3	0.380973	0.589	0.522	2.64994e-81	6.35483e-77
TC_Cytotoxic_2	MYL6	0.262553	0.876	0.842	2.41557e-79	5.79278e-75
TC_Cytotoxic_2	HNRNPA2B1	0.336857	0.788	0.745	6.58355e-79	1.5788e-74
TC_Cytotoxic_2	CD63	0.331264	0.408	0.308	2.91325e-78	6.98627e-74
TC_Cytotoxic_2	EPS15	0.345329	0.262	0.183	7.14236e-78	1.71281e-73
TC_Cytotoxic_2	PSMB9	0.364374	0.512	0.43	1.11392e-77	2.67129e-73
TC_Cytotoxic_2	REX1BD	0.35609	0.28	0.201	1.22174e-76	2.92986e-72
TC_Cytotoxic_2	GSTP1	0.33405	0.475	0.387	4.28542e-75	1.02769e-70
TC_Cytotoxic_2	AC058791.1	0.419107	0.309	0.228	1.12253e-74	2.69194e-70
TC_Cytotoxic_2	EIF4G2	0.359523	0.562	0.493	1.53426e-74	3.67932e-70
TC_Cytotoxic_2	ZBTB1	0.350727	0.28	0.201	3.76696e-74	9.03356e-70
TC_Cytotoxic_2	OFD1	0.356636	0.262	0.189	4.77785e-74	1.14578e-69
TC_Cytotoxic_2	UBB	0.306392	0.859	0.837	7.78406e-74	1.8667e-69
TC_Cytotoxic_2	C12orf75	0.299471	0.425	0.316	9.30357e-73	2.23109e-68
TC_Cytotoxic_2	CSRNP1	0.366115	0.289	0.215	9.59985e-73	2.30214e-68
TC_Cytotoxic_2	CD3D	0.267377	0.875	0.844	2.54024e-72	6.09174e-68
TC_Cytotoxic_2	PPP1R10	0.352189	0.259	0.185	2.84718e-72	6.82782e-68
TC_Cytotoxic_2	ATP5MG	0.31246	0.493	0.38	3.09664e-71	7.42606e-67
TC_Cytotoxic_2	AKAP13	0.353687	0.447	0.366	5.60234e-71	1.3435e-66
TC_Cytotoxic_2	KDM6B	0.416568	0.261	0.191	1.47359e-70	3.53382e-66
TC_Cytotoxic_2	TNFAIP3	0.480684	0.731	0.706	8.94794e-70	2.14581e-65
TC_Cytotoxic_2	GLS	0.353046	0.272	0.201	1.25684e-69	3.01403e-65
TC_Cytotoxic_2	MYO1F	0.287318	0.381	0.279	1.28437e-68	3.08004e-64
TC_Cytotoxic_2	HSPE1	0.389934	0.454	0.391	1.3018e-68	3.12184e-64
TC_Cytotoxic_2	NEAT1	0.304988	0.744	0.678	2.72278e-68	6.5295e-64
TC_Cytotoxic_2	ZFAND5	0.349985	0.311	0.243	3.17643e-67	7.6174e-63
TC_Cytotoxic_2	MAP1LC3B	0.345561	0.391	0.318	9.19729e-67	2.2056e-62
TC_Cytotoxic_2	HMGB1	0.266372	0.828	0.793	1.7089e-65	4.09811e-61
TC_Cytotoxic_2	FAM49B	0.333948	0.422	0.349	4.73305e-65	1.13503e-60
TC_Cytotoxic_2	STAT4	0.339552	0.286	0.214	5.47022e-65	1.31181e-60
TC_Cytotoxic_2	STK17B	0.370196	0.582	0.526	1.20189e-64	2.88225e-60
TC_Cytotoxic_2	C16orf72	0.341688	0.26	0.196	2.20094e-64	5.27809e-60
TC_Cytotoxic_2	PLK3	0.383951	0.31	0.25	1.30275e-62	3.12413e-58
TC_Cytotoxic_2	GNG2	0.317713	0.305	0.231	1.49329e-62	3.58106e-58
TC_Cytotoxic_2	ABHD17A	0.299312	0.383	0.294	1.59621e-62	3.82786e-58
TC_Cytotoxic_2	SUB1	0.315972	0.771	0.74	9.29196e-62	2.2283e-57
TC_Cytotoxic_2	FNBP1	0.341049	0.506	0.445	1.27906e-61	3.06731e-57
TC_Cytotoxic_2	CEBPB	0.380463	0.286	0.224	1.47841e-61	3.54537e-57
TC_Cytotoxic_2	CDC42SE2	0.321959	0.575	0.516	1.88334e-59	4.51645e-55
TC_Cytotoxic_2	TRIR	0.321513	0.384	0.303	2.89204e-59	6.93541e-55
TC_Cytotoxic_2	ELF1	0.348249	0.518	0.463	8.2662e-59	1.98232e-54
TC_Cytotoxic_2	SYNE1	0.307242	0.292	0.214	1.56001e-58	3.74106e-54
TC_Cytotoxic_2	TC2N	0.32861	0.269	0.208	6.50823e-58	1.56074e-53
TC_Cytotoxic_2	IQGAP1	0.331588	0.362	0.294	7.49421e-58	1.79719e-53
TC_Cytotoxic_2	AMD1	0.340654	0.389	0.327	1.56965e-57	3.76418e-53
TC_Cytotoxic_2	DYNC1H1	0.337096	0.286	0.222	3.05303e-57	7.32146e-53
TC_Cytotoxic_2	SF3B1	0.314964	0.444	0.38	1.18918e-55	2.85177e-51
TC_Cytotoxic_2	RBM8A	0.3229	0.476	0.421	1.43962e-55	3.45235e-51
TC_Cytotoxic_2	SSR4	0.363314	0.686	0.657	1.16663e-54	2.7977e-50
TC_Cytotoxic_2	NFKBIA	0.351663	0.767	0.74	1.44182e-54	3.45762e-50
TC_Cytotoxic_2	ARHGDIA	0.313081	0.433	0.372	6.78491e-54	1.62709e-49
TC_Cytotoxic_2	HSP90AB1	0.334904	0.72	0.69	7.1156e-54	1.70639e-49
TC_Cytotoxic_2	SEC61B	0.295417	0.52	0.455	1.63015e-53	3.90925e-49
TC_Cytotoxic_2	ANKRD11	0.321499	0.374	0.307	1.86139e-53	4.46381e-49
TC_Cytotoxic_2	TMX4	0.307668	0.259	0.197	2.11905e-53	5.08168e-49
TC_Cytotoxic_2	CAPZA1	0.315912	0.322	0.261	7.6222e-53	1.82788e-48
TC_Cytotoxic_2	IGLC2	0.683869	0.34	0.299	9.20679e-53	2.20788e-48
TC_Cytotoxic_2	IL10RA	0.302078	0.315	0.249	1.99651e-52	4.78783e-48
TC_Cytotoxic_2	FAM177A1	0.330229	0.309	0.253	3.10774e-52	7.45266e-48
TC_Cytotoxic_2	REEP5	0.291742	0.282	0.219	4.36123e-52	1.04587e-47
TC_Cytotoxic_2	EIF5	0.335962	0.486	0.434	9.05964e-52	2.17259e-47
TC_Cytotoxic_2	TMBIM6	0.298597	0.575	0.522	2.0919e-50	5.01659e-46
TC_Cytotoxic_2	SPCS3	0.309818	0.319	0.262	5.04221e-50	1.20917e-45
TC_Cytotoxic_2	VPS13C	0.30158	0.284	0.223	6.63323e-50	1.59072e-45
TC_Cytotoxic_2	EIF4A1	0.305927	0.489	0.434	1.25004e-49	2.99772e-45
TC_Cytotoxic_2	RSRC2	0.309823	0.428	0.372	2.06043e-48	4.94113e-44
TC_Cytotoxic_2	TRBC2	0.282986	0.734	0.693	1.59578e-47	3.82683e-43
TC_Cytotoxic_2	RBM25	0.299136	0.462	0.405	3.77003e-47	9.04092e-43
TC_Cytotoxic_2	TAPBP	0.290604	0.464	0.408	5.23048e-47	1.25432e-42
TC_Cytotoxic_2	FOS	0.330679	0.913	0.912	9.23749e-47	2.21524e-42
TC_Cytotoxic_2	KIAA1551	0.337985	0.352	0.3	3.7803e-46	9.06553e-42
TC_Cytotoxic_2	CD2	0.315411	0.599	0.561	4.38661e-46	1.05195e-41
TC_Cytotoxic_2	KLF6	0.333088	0.755	0.716	6.1381e-46	1.47198e-41
TC_Cytotoxic_2	JAK1	0.284125	0.487	0.432	6.30453e-46	1.51189e-41
TC_Cytotoxic_2	POLR2K	0.29772	0.299	0.247	9.62758e-46	2.30879e-41
TC_Cytotoxic_2	KMT2A	0.299029	0.319	0.265	6.01179e-45	1.44169e-40
TC_Cytotoxic_2	SELENOW	0.284617	0.251	0.196	9.35615e-45	2.2437e-40
TC_Cytotoxic_2	KANSL1	0.279937	0.311	0.252	1.31792e-44	3.16051e-40
TC_Cytotoxic_2	CALM2	0.276244	0.616	0.573	1.62751e-44	3.90293e-40
TC_Cytotoxic_2	TSC22D3	0.328096	0.903	0.912	2.13859e-44	5.12854e-40
TC_Cytotoxic_2	OPTN	0.276986	0.287	0.233	8.83304e-44	2.11825e-39
TC_Cytotoxic_2	MYLIP	0.289571	0.323	0.27	1.3151e-43	3.15374e-39
TC_Cytotoxic_2	VMP1	0.321858	0.258	0.21	1.40889e-43	3.37866e-39
TC_Cytotoxic_2	TLN1	0.258214	0.278	0.219	3.55495e-43	8.52512e-39
TC_Cytotoxic_2	GNAI2	0.275661	0.424	0.362	4.39211e-43	1.05327e-38
TC_Cytotoxic_2	MYH9	0.282168	0.426	0.369	5.43642e-43	1.30371e-38
TC_Cytotoxic_2	YPEL3	0.273849	0.305	0.247	9.02215e-43	2.1636e-38
TC_Cytotoxic_2	CDV3	0.271537	0.334	0.276	2.08365e-42	4.99679e-38
TC_Cytotoxic_2	PPIB	0.270737	0.55	0.502	3.72586e-42	8.93499e-38
TC_Cytotoxic_2	PDIA3	0.273668	0.456	0.404	1.00235e-41	2.40373e-37
TC_Cytotoxic_2	OGA	0.272021	0.287	0.227	1.07916e-41	2.58794e-37
TC_Cytotoxic_2	HNRNPH3	0.28716	0.407	0.359	1.14866e-41	2.7546e-37
TC_Cytotoxic_2	ARF1	0.280401	0.486	0.441	3.61071e-41	8.65885e-37
TC_Cytotoxic_2	ATP5MD	0.257785	0.262	0.205	5.58864e-41	1.34021e-36
TC_Cytotoxic_2	MACF1	0.282053	0.331	0.274	5.66434e-41	1.35837e-36
TC_Cytotoxic_2	HNRNPA3	0.268748	0.566	0.52	1.00975e-40	2.42149e-36
TC_Cytotoxic_2	ATP5PF	0.255585	0.264	0.209	7.79458e-40	1.86922e-35
TC_Cytotoxic_2	SQSTM1	0.290276	0.292	0.243	1.10306e-39	2.64526e-35
TC_Cytotoxic_2	SAMSN1	0.266623	0.257	0.205	1.87003e-39	4.48451e-35
TC_Cytotoxic_2	CCSER2	0.262968	0.275	0.226	8.58106e-39	2.05782e-34
TC_Cytotoxic_2	LDHA	0.337851	0.546	0.52	1.77574e-38	4.2584e-34
TC_Cytotoxic_2	NKTR	0.287259	0.473	0.428	9.84267e-38	2.36037e-33
TC_Cytotoxic_2	MTRNR2L12	0.298862	0.328	0.28	1.4706e-37	3.52665e-33
TC_Cytotoxic_2	PRRC2C	0.261894	0.573	0.53	1.73884e-37	4.16992e-33
TC_Cytotoxic_2	DDIT4	0.304976	0.456	0.409	1.86002e-37	4.46051e-33
TC_Cytotoxic_2	SNRNP200	0.277323	0.258	0.216	3.95458e-37	9.48348e-33
TC_Cytotoxic_2	CFLAR	0.260363	0.343	0.29	5.13787e-37	1.23211e-32
TC_Cytotoxic_2	TRMT112	0.262896	0.456	0.412	6.55796e-37	1.57266e-32
TC_Cytotoxic_2	YWHAB	0.254341	0.595	0.556	9.2072e-37	2.20798e-32
TC_Cytotoxic_2	JMJD1C	0.282689	0.323	0.277	1.11328e-36	2.66977e-32
TC_Cytotoxic_2	PRKCB	0.253494	0.319	0.264	2.83767e-36	6.80501e-32
TC_Cytotoxic_2	POMP	0.253691	0.448	0.401	3.15686e-36	7.57048e-32
TC_Cytotoxic_2	NASP	0.28439	0.273	0.232	1.24858e-35	2.99422e-31
TC_Cytotoxic_2	TMEM50A	0.2531	0.411	0.364	3.64819e-35	8.74874e-31
TC_Cytotoxic_2	CD44	0.270805	0.666	0.641	1.55184e-34	3.72147e-30
TC_Cytotoxic_2	BCLAF1	0.277551	0.522	0.486	2.81435e-34	6.74909e-30
TC_Cytotoxic_2	DDX6	0.266545	0.456	0.415	3.0765e-34	7.37775e-30
TC_Cytotoxic_2	SH3KBP1	0.25872	0.309	0.266	6.39732e-34	1.53414e-29
TC_Cytotoxic_2	ARGLU1	0.272909	0.545	0.51	1.29749e-33	3.11152e-29
TC_Cytotoxic_2	TRA2A	0.282745	0.331	0.291	3.59227e-33	8.61461e-29
TC_Cytotoxic_2	ARID1B	0.265685	0.319	0.27	4.88756e-33	1.17209e-28
TC_Cytotoxic_2	ODC1	0.257627	0.297	0.255	1.93921e-32	4.65041e-28
TC_Cytotoxic_2	ARID4B	0.259035	0.45	0.41	8.12852e-32	1.9493e-27
TC_Cytotoxic_2	NFKBIZ	0.277909	0.266	0.224	1.16289e-31	2.78873e-27
TC_Cytotoxic_2	CNN2	0.255062	0.36	0.319	1.46388e-31	3.51053e-27
TC_Cytotoxic_2	NCL	0.264121	0.561	0.53	2.702e-31	6.47966e-27
TC_Cytotoxic_2	WSB1	0.262497	0.333	0.293	6.1445e-31	1.47351e-26
TC_Cytotoxic_2	KMT2E	0.254694	0.513	0.478	1.22487e-30	2.93735e-26
TC_Cytotoxic_2	MT2A	0.282991	0.339	0.301	8.69524e-29	2.08521e-24
TC_Cytotoxic_2	ZFP36L1	0.28514	0.319	0.284	2.10362e-28	5.04468e-24
TC_Cytotoxic_2	DDX17	0.251143	0.414	0.379	2.43172e-26	5.8315e-22
TC_Cytotoxic_3	TRDC	2.39475	0.5	0.03	0	0
TC_Cytotoxic_3	CMC1	1.90646	0.676	0.179	0	0
TC_Cytotoxic_3	CCL3	1.86506	0.391	0.082	0	0
TC_Cytotoxic_3	CCL4	1.84486	0.69	0.226	0	0
TC_Cytotoxic_3	TYROBP	1.82147	0.467	0.075	0	0
TC_Cytotoxic_3	GNLY	1.80318	0.539	0.303	0	0
TC_Cytotoxic_3	KLRD1	1.79558	0.806	0.177	0	0
TC_Cytotoxic_3	CCL5	1.70791	0.994	0.432	0	0
TC_Cytotoxic_3	NKG7	1.62753	0.989	0.407	0	0
TC_Cytotoxic_3	TRGC2	1.60762	0.659	0.188	0	0
TC_Cytotoxic_3	CST7	1.59458	0.927	0.344	0	0
TC_Cytotoxic_3	KLRF1	1.46267	0.396	0.036	0	0
TC_Cytotoxic_3	CTSW	1.39395	0.795	0.34	0	0
TC_Cytotoxic_3	GZMA	1.35218	0.896	0.344	0	0
TC_Cytotoxic_3	DUSP2	1.3393	0.758	0.489	0	0
TC_Cytotoxic_3	FCGR3A	1.26575	0.402	0.071	0	0
TC_Cytotoxic_3	KLRC2	1.25983	0.256	0.007	0	0
TC_Cytotoxic_3	CD63	1.24877	0.694	0.297	0	0
TC_Cytotoxic_3	HOPX	1.21832	0.603	0.204	0	0
TC_Cytotoxic_3	XCL2	1.21473	0.311	0.053	0	0
TC_Cytotoxic_3	PRF1	1.19379	0.563	0.189	0	0
TC_Cytotoxic_3	ZEB2	1.1846	0.596	0.191	0	0
TC_Cytotoxic_3	KLRB1	1.18441	0.553	0.234	0	0
TC_Cytotoxic_3	METRNL	1.08557	0.418	0.107	0	0
TC_Cytotoxic_3	HLA-DRB1	1.07851	0.581	0.243	0	0
TC_Cytotoxic_3	TUBA4A	1.07756	0.623	0.354	0	0
TC_Cytotoxic_3	GZMH	1.07291	0.678	0.254	0	0
TC_Cytotoxic_3	RUNX3	1.01367	0.638	0.318	0	0
TC_Cytotoxic_3	PIK3R1	1.01062	0.673	0.4	0	0
TC_Cytotoxic_3	HCST	1.00997	0.95	0.734	0	0
TC_Cytotoxic_3	GZMM	0.977022	0.783	0.459	0	0
TC_Cytotoxic_3	EFHD2	0.963851	0.552	0.241	0	0
TC_Cytotoxic_3	KLRG1	0.935879	0.498	0.203	0	0
TC_Cytotoxic_3	IKZF2	0.927411	0.262	0.021	0	0
TC_Cytotoxic_3	MATK	0.920144	0.435	0.142	0	0
TC_Cytotoxic_3	CYBA	0.918013	0.921	0.749	0	0
TC_Cytotoxic_3	IL2RB	0.917977	0.39	0.12	0	0
TC_Cytotoxic_3	SRGN	0.913342	0.938	0.755	0	0
TC_Cytotoxic_3	ABHD17A	0.89692	0.574	0.288	0	0
TC_Cytotoxic_3	AOAH	0.808707	0.274	0.048	0	0
TC_Cytotoxic_3	PPP2R5C	0.802096	0.828	0.6	0	0
TC_Cytotoxic_3	MT-ATP6	0.716708	0.999	0.993	0	0
TC_Cytotoxic_3	MT-CO1	0.619296	1	0.999	0	0
TC_Cytotoxic_3	HLA-A	0.571477	0.995	0.976	0	0
TC_Cytotoxic_3	HLA-C	0.567505	0.999	0.988	0	0
TC_Cytotoxic_3	MT-CO2	0.545764	1	1	0	0
TC_Cytotoxic_3	HLA-B	0.520691	0.999	0.992	0	0
TC_Cytotoxic_3	MAP3K8	0.8891	0.362	0.111	3.9E-322	9.2E-318
TC_Cytotoxic_3	GZMB	1.13512	0.5	0.189	5.3E-319	1.3E-314
TC_Cytotoxic_3	NCR3	0.781111	0.282	0.064	1.3E-316	3.2E-312
TC_Cytotoxic_3	TRGC1	0.998028	0.261	0.057	3.6E-314	8.6E-310
TC_Cytotoxic_3	CD81	0.871112	0.572	0.287	0	1.3064e-304
TC_Cytotoxic_3	APMAP	0.825548	0.425	0.16	1.71351e-305	4.10916e-301
TC_Cytotoxic_3	B2M	0.328657	1	1	4.40119e-305	1.05545e-300
TC_Cytotoxic_3	FCRL6	0.772293	0.308	0.077	6.76296e-300	1.62183e-295
TC_Cytotoxic_3	MT-ND4	0.483755	1	0.998	1.53767e-299	3.68748e-295
TC_Cytotoxic_3	MT-CO3	0.500044	1	0.999	9.93021e-296	2.38136e-291
TC_Cytotoxic_3	HLA-DPB1	0.773616	0.66	0.352	4.37942e-294	1.05023e-289
TC_Cytotoxic_3	ID2	0.887756	0.73	0.472	1.05477e-293	2.52945e-289
TC_Cytotoxic_3	MT-CYB	0.547033	0.999	0.996	1.79839e-286	4.31273e-282
TC_Cytotoxic_3	TGFB1	0.820796	0.627	0.367	1.4184e-278	3.40147e-274
TC_Cytotoxic_3	CALM1	0.631616	0.942	0.86	1.02197e-277	2.45078e-273
TC_Cytotoxic_3	HLA-DPA1	0.779705	0.584	0.292	1.23784e-273	2.96847e-269
TC_Cytotoxic_3	TIGIT	0.762504	0.297	0.08	7.02737e-271	1.68523e-266
TC_Cytotoxic_3	PLA2G16	0.709076	0.3	0.087	4.01206e-266	9.62132e-262
TC_Cytotoxic_3	GZMK	1.04986	0.478	0.184	4.39851e-265	1.05481e-260
TC_Cytotoxic_3	IL32	0.583067	0.962	0.884	4.4264e-261	1.0615e-256
TC_Cytotoxic_3	MT-ND5	0.636938	0.957	0.895	1.27703e-260	3.06244e-256
TC_Cytotoxic_3	CEMIP2	0.86556	0.397	0.161	2.4607e-259	5.90101e-255
TC_Cytotoxic_3	ARHGAP9	0.826812	0.439	0.214	6.98781e-256	1.67575e-251
TC_Cytotoxic_3	IFITM2	0.78738	0.775	0.594	9.16081e-256	2.19685e-251
TC_Cytotoxic_3	H3F3B	0.526507	0.989	0.975	2.05746e-250	4.93399e-246
TC_Cytotoxic_3	MT-ND1	0.501936	0.991	0.972	2.92305e-250	7.00976e-246
TC_Cytotoxic_3	IFNG	0.973997	0.34	0.112	2.35728e-237	5.65299e-233
TC_Cytotoxic_3	LYST	0.740747	0.331	0.123	6.67858e-235	1.60159e-230
TC_Cytotoxic_3	LITAF	0.726822	0.726	0.531	5.98032e-232	1.43414e-227
TC_Cytotoxic_3	LYAR	0.726569	0.563	0.282	9.54471e-231	2.28892e-226
TC_Cytotoxic_3	GSTP1	0.738414	0.612	0.384	5.52403e-229	1.32472e-224
TC_Cytotoxic_3	SRSF7	0.68603	0.877	0.753	7.86449e-228	1.88598e-223
TC_Cytotoxic_3	FOSL2	0.703474	0.318	0.118	7.18246e-226	1.72243e-221
TC_Cytotoxic_3	C12orf75	0.716956	0.574	0.314	8.43407e-225	2.02257e-220
TC_Cytotoxic_3	IER2	0.728214	0.831	0.673	2.55868e-222	6.13597e-218
TC_Cytotoxic_3	MYO1F	0.737367	0.522	0.276	2.96527e-222	7.11102e-218
TC_Cytotoxic_3	CLIC1	0.664909	0.715	0.489	2.25545e-218	5.40879e-214
TC_Cytotoxic_3	NR4A2	0.848107	0.725	0.549	2.26889e-218	5.44102e-214
TC_Cytotoxic_3	CCL4L2	1.23978	0.253	0.061	4.4613e-216	1.06986e-211
TC_Cytotoxic_3	ARPC5L	0.732386	0.444	0.224	2.2624e-215	5.42545e-211
TC_Cytotoxic_3	IRF1	0.72865	0.748	0.559	1.39857e-211	3.3539e-207
TC_Cytotoxic_3	CD74	0.763828	0.695	0.495	1.53877e-210	3.69013e-206
TC_Cytotoxic_3	NEAT1	0.699532	0.832	0.676	1.82817e-210	4.38414e-206
TC_Cytotoxic_3	RHOC	0.653039	0.294	0.101	3.67552e-210	8.81427e-206
TC_Cytotoxic_3	44446	0.641038	0.763	0.583	6.48103e-208	1.55422e-203
TC_Cytotoxic_3	UBC	0.521109	0.951	0.892	5.4315e-207	1.30253e-202
TC_Cytotoxic_3	ACTN4	0.677519	0.386	0.17	5.11628e-205	1.22693e-200
TC_Cytotoxic_3	JUND	0.852497	0.816	0.679	3.67199e-203	8.8058e-199
TC_Cytotoxic_3	AKNA	0.690688	0.519	0.292	1.21719e-198	2.91894e-194
TC_Cytotoxic_3	PTPN7	0.724002	0.442	0.233	4.28396e-196	1.02734e-191
TC_Cytotoxic_3	FYN	0.676167	0.581	0.367	1.75877e-194	4.21769e-190
TC_Cytotoxic_3	ZFP36	0.669438	0.83	0.66	1.02608e-193	2.46065e-189
TC_Cytotoxic_3	GABARAPL1	0.689611	0.372	0.169	6.9896e-192	1.67618e-187
TC_Cytotoxic_3	ARPC2	0.533983	0.878	0.764	2.82614e-189	6.77736e-185
TC_Cytotoxic_3	IFRD1	0.900559	0.523	0.352	6.93853e-189	1.66393e-184
TC_Cytotoxic_3	ATP5F1E	0.671874	0.673	0.426	1.20644e-188	2.89315e-184
TC_Cytotoxic_3	ITGB2	0.651426	0.66	0.459	7.9988e-188	1.91819e-183
TC_Cytotoxic_3	PLEK	0.650701	0.311	0.113	1.31693e-187	3.15814e-183
TC_Cytotoxic_3	APOBEC3G	0.672353	0.405	0.193	5.96031e-187	1.42934e-182
TC_Cytotoxic_3	GUK1	0.586877	0.761	0.592	1.08466e-184	2.60112e-180
TC_Cytotoxic_3	HSPA5	0.73357	0.623	0.437	1.90053e-184	4.55765e-180
TC_Cytotoxic_3	BZW1	0.674311	0.546	0.347	4.33758e-183	1.04019e-178
TC_Cytotoxic_3	HSP90AA1	0.609106	0.859	0.735	2.40282e-182	5.76221e-178
TC_Cytotoxic_3	AC020916.1	0.926479	0.333	0.142	1.43087e-181	3.43136e-177
TC_Cytotoxic_3	LCP1	0.637014	0.652	0.446	2.05766e-181	4.93448e-177
TC_Cytotoxic_3	HLA-E	0.429559	0.967	0.932	3.40034e-180	8.15435e-176
TC_Cytotoxic_3	SYTL3	0.653576	0.397	0.192	8.3452e-179	2.00126e-174
TC_Cytotoxic_3	ARF6	0.651903	0.583	0.385	2.12239e-177	5.0897e-173
TC_Cytotoxic_3	FAM49B	0.628709	0.549	0.346	1.83256e-176	4.39466e-172
TC_Cytotoxic_3	MYL6	0.458942	0.928	0.841	1.33179e-173	3.19377e-169
TC_Cytotoxic_3	ADGRG1	0.617066	0.261	0.085	3.05515e-171	7.32656e-167
TC_Cytotoxic_3	SH2D2A	0.594459	0.273	0.107	2.50689e-170	6.01178e-166
TC_Cytotoxic_3	RBM39	0.572889	0.82	0.698	4.02127e-170	9.6434e-166
TC_Cytotoxic_3	IDI1	0.690892	0.469	0.282	8.89281e-170	2.13258e-165
TC_Cytotoxic_3	SRRM2	0.62453	0.669	0.486	1.04881e-168	2.51515e-164
TC_Cytotoxic_3	PAXX	0.638951	0.432	0.221	4.68002e-168	1.12232e-163
TC_Cytotoxic_3	REL	0.687486	0.451	0.258	3.462e-166	8.30223e-162
TC_Cytotoxic_3	UBE2S	0.704498	0.4	0.214	7.11902e-166	1.70721e-161
TC_Cytotoxic_3	AC044849.1	0.709998	0.389	0.197	3.99705e-165	9.58533e-161
TC_Cytotoxic_3	DUSP1	0.643873	0.933	0.886	1.92422e-162	4.61447e-158
TC_Cytotoxic_3	MIDN	0.653391	0.452	0.257	1.13859e-160	2.73046e-156
TC_Cytotoxic_3	MBP	0.619548	0.49	0.294	7.13992e-157	1.71222e-152
TC_Cytotoxic_3	BHLHE40	0.622715	0.329	0.149	7.55182e-157	1.811e-152
TC_Cytotoxic_3	MAPK1	0.570098	0.302	0.131	1.07277e-156	2.5726e-152
TC_Cytotoxic_3	TPST2	0.588585	0.331	0.15	3.45476e-156	8.28485e-152
TC_Cytotoxic_3	BRD2	0.648892	0.506	0.323	4.09196e-156	9.81293e-152
TC_Cytotoxic_3	RASSF1	0.59253	0.344	0.169	1.77508e-149	4.25683e-145
TC_Cytotoxic_3	MCL1	0.678866	0.647	0.486	1.45582e-148	3.49119e-144
TC_Cytotoxic_3	SAMD3	0.586381	0.367	0.183	7.0596e-148	1.69296e-143
TC_Cytotoxic_3	SERTAD1	0.629188	0.41	0.235	4.45749e-145	1.06895e-140
TC_Cytotoxic_3	CALR	0.612658	0.622	0.45	7.35186e-145	1.76305e-140
TC_Cytotoxic_3	ADGRE5	0.646486	0.519	0.334	1.54417e-144	3.70307e-140
TC_Cytotoxic_3	CHST12	0.551478	0.348	0.165	2.59363e-144	6.21978e-140
TC_Cytotoxic_3	ACTB	0.348048	0.997	0.989	2.80771e-144	6.73317e-140
TC_Cytotoxic_3	PYHIN1	0.576376	0.331	0.154	4.49722e-144	1.07848e-139
TC_Cytotoxic_3	STOM	0.551112	0.301	0.136	1.21081e-142	2.90364e-138
TC_Cytotoxic_3	ITGAL	0.576278	0.393	0.209	4.5419e-140	1.08919e-135
TC_Cytotoxic_3	PIP4K2A	0.568704	0.469	0.288	2.32874e-139	5.58455e-135
TC_Cytotoxic_3	UBB	0.437144	0.91	0.835	9.99962e-139	2.39801e-134
TC_Cytotoxic_3	SELENOK	0.626428	0.452	0.264	2.2844e-138	5.47821e-134
TC_Cytotoxic_3	TENT5C	0.610071	0.299	0.141	1.19979e-135	2.87721e-131
TC_Cytotoxic_3	PTPN22	0.570632	0.3	0.143	1.73746e-135	4.16661e-131
TC_Cytotoxic_3	CD99	0.503384	0.712	0.536	4.30863e-135	1.03325e-130
TC_Cytotoxic_3	RAB27A	0.533211	0.29	0.133	4.37304e-135	1.0487e-130
TC_Cytotoxic_3	CD7	0.598584	0.663	0.506	6.17252e-135	1.48023e-130
TC_Cytotoxic_3	TUBB4B	0.616499	0.466	0.293	1.46362e-133	3.5099e-129
TC_Cytotoxic_3	PTP4A2	0.545994	0.612	0.433	2.01827e-133	4.84001e-129
TC_Cytotoxic_3	DDX5	0.378579	0.971	0.95	3.52438e-132	8.45181e-128
TC_Cytotoxic_3	PRKCH	0.556504	0.461	0.288	2.03355e-131	4.87666e-127
TC_Cytotoxic_3	CTSC	0.558878	0.416	0.234	4.465e-131	1.07075e-126
TC_Cytotoxic_3	PMAIP1	0.663725	0.366	0.193	2.42987e-129	5.82707e-125
TC_Cytotoxic_3	MYL12B	0.446048	0.825	0.701	2.41948e-128	5.80216e-124
TC_Cytotoxic_3	GNG2	0.543052	0.398	0.229	6.50973e-126	1.5611e-121
TC_Cytotoxic_3	ELOB	0.534131	0.451	0.268	3.25344e-124	7.80208e-120
TC_Cytotoxic_3	TNFRSF1B	0.526345	0.327	0.164	3.27417e-124	7.85179e-120
TC_Cytotoxic_3	ZBTB1	0.554011	0.359	0.201	1.02635e-123	2.4613e-119
TC_Cytotoxic_3	MYBL1	0.538098	0.287	0.125	2.83663e-123	6.80252e-119
TC_Cytotoxic_3	ARL4C	0.601478	0.7	0.564	5.99635e-123	1.43798e-118
TC_Cytotoxic_3	IER5	0.605503	0.413	0.241	1.83306e-122	4.39587e-118
TC_Cytotoxic_3	HLA-DRA	0.610072	0.376	0.205	2.59924e-122	6.23324e-118
TC_Cytotoxic_3	RGS1	0.786167	0.486	0.33	7.36998e-122	1.76739e-117
TC_Cytotoxic_3	SYNE1	0.547145	0.39	0.212	2.62876e-121	6.30403e-117
TC_Cytotoxic_3	IQGAP1	0.536005	0.462	0.292	5.44601e-121	1.30601e-116
TC_Cytotoxic_3	GNAI2	0.529452	0.534	0.359	1.47829e-120	3.54508e-116
TC_Cytotoxic_3	GNPTAB	0.522821	0.272	0.129	2.06596e-120	4.95438e-116
TC_Cytotoxic_3	CFL1	0.382401	0.932	0.874	2.75101e-120	6.59719e-116
TC_Cytotoxic_3	PARP8	0.522349	0.429	0.254	5.25913e-120	1.26119e-115
TC_Cytotoxic_3	WIPF1	0.516182	0.537	0.365	1.24486e-118	2.98531e-114
TC_Cytotoxic_3	TLN1	0.54469	0.372	0.217	6.32028e-118	1.51567e-113
TC_Cytotoxic_3	SERPINB6	0.500376	0.254	0.116	1.95898e-117	4.69783e-113
TC_Cytotoxic_3	FLNA	0.527599	0.539	0.364	9.40424e-117	2.25523e-112
TC_Cytotoxic_3	RSRP1	0.5134	0.684	0.539	1.25622e-116	3.01254e-112
TC_Cytotoxic_3	CBLB	0.503551	0.288	0.144	9.32074e-114	2.23521e-109
TC_Cytotoxic_3	ZBTB7A	0.523817	0.339	0.185	1.816e-113	4.35494e-109
TC_Cytotoxic_3	UTRN	0.520784	0.402	0.237	5.33548e-113	1.2795e-108
TC_Cytotoxic_3	AKAP13	0.521678	0.529	0.365	6.51801e-113	1.56308e-108
TC_Cytotoxic_3	MXD4	0.523707	0.346	0.188	7.41401e-113	1.77795e-108
TC_Cytotoxic_3	CXCR4	0.545007	0.912	0.867	1.44779e-112	3.47195e-108
TC_Cytotoxic_3	RNF213	0.495289	0.618	0.45	3.58644e-112	8.60064e-108
TC_Cytotoxic_3	PLEKHA2	0.498411	0.282	0.142	8.13202e-112	1.95014e-107
TC_Cytotoxic_3	DOK2	0.52992	0.417	0.259	1.74811e-110	4.19215e-106
TC_Cytotoxic_3	YWHAZ	0.468504	0.772	0.657	2.49208e-110	5.97626e-106
TC_Cytotoxic_3	CD8A	0.531295	0.464	0.269	4.9274e-110	1.18164e-105
TC_Cytotoxic_3	SIPA1	0.473062	0.268	0.129	5.99264e-110	1.43709e-105
TC_Cytotoxic_3	RAB8B	0.477114	0.262	0.127	1.17682e-108	2.82214e-104
TC_Cytotoxic_3	PITPNC1	0.49454	0.301	0.161	3.23166e-108	7.74983e-104
TC_Cytotoxic_3	RNF125	0.577245	0.524	0.378	2.02236e-107	4.84983e-103
TC_Cytotoxic_3	AC245297.3	0.508906	0.333	0.184	4.73402e-107	1.13527e-102
TC_Cytotoxic_3	SRSF5	0.432914	0.887	0.826	1.47289e-106	3.53213e-102
TC_Cytotoxic_3	FUS	0.500441	0.79	0.707	1.75506e-106	4.20881e-102
TC_Cytotoxic_3	CD247	0.534544	0.525	0.374	3.6332e-106	8.71277e-102
TC_Cytotoxic_3	STK17A	0.520735	0.534	0.383	2.66793e-105	6.39796e-101
TC_Cytotoxic_3	DYNC1H1	0.514992	0.369	0.22	6.00656e-104	1.44043e-99
TC_Cytotoxic_3	RAP1B	0.470878	0.601	0.442	1.72388e-103	4.13402e-99
TC_Cytotoxic_3	GADD45B	0.579562	0.533	0.388	1.25371e-102	3.00652e-98
TC_Cytotoxic_3	H3F3A	0.3412	0.932	0.87	2.68179e-102	6.4312e-98
TC_Cytotoxic_3	RBM38	0.524776	0.404	0.257	5.77258e-102	1.38432e-97
TC_Cytotoxic_3	TPM3	0.463496	0.696	0.569	5.64867e-101	1.35461e-96
TC_Cytotoxic_3	SURF4	0.499007	0.289	0.158	1.21216e-100	2.90688e-96
TC_Cytotoxic_3	SRSF2	0.47839	0.729	0.618	1.73583e-100	4.16269e-96
TC_Cytotoxic_3	APOL6	0.490514	0.325	0.184	2.43516e-97	5.83976e-93
TC_Cytotoxic_3	DNAJB6	0.502349	0.538	0.4	2.10255e-96	5.04212e-92
TC_Cytotoxic_3	PRELID1	0.476855	0.512	0.371	6.3661e-95	1.52665e-90
TC_Cytotoxic_3	SH3BGRL3	0.301787	0.931	0.862	4.85036e-94	1.16316e-89
TC_Cytotoxic_3	FMNL1	0.492986	0.417	0.274	1.51649e-93	3.63669e-89
TC_Cytotoxic_3	PTPRC	0.369012	0.859	0.771	1.23184e-92	2.95407e-88
TC_Cytotoxic_3	EPS15	0.452019	0.321	0.183	1.8644e-92	4.47103e-88
TC_Cytotoxic_3	TSEN54	0.442032	0.265	0.137	4.3681e-92	1.04751e-87
TC_Cytotoxic_3	MT-ND3	0.278834	0.997	0.995	5.50361e-92	1.31982e-87
TC_Cytotoxic_3	HNRNPA2B1	0.41683	0.827	0.745	1.01902e-91	2.44371e-87
TC_Cytotoxic_3	PDCD4	0.521757	0.527	0.398	1.53755e-91	3.68719e-87
TC_Cytotoxic_3	SLC9A3R1	0.457926	0.334	0.193	2.26864e-91	5.44043e-87
TC_Cytotoxic_3	MACF1	0.487385	0.416	0.272	3.25782e-91	7.81258e-87
TC_Cytotoxic_3	MAP1LC3B	0.473052	0.455	0.318	1.45477e-90	3.48867e-86
TC_Cytotoxic_3	ZBTB38	0.460025	0.265	0.138	3.68229e-90	8.8305e-86
TC_Cytotoxic_3	IDS	0.462251	0.642	0.507	2.02003e-89	4.84424e-85
TC_Cytotoxic_3	IKZF3	0.457266	0.327	0.185	4.24091e-89	1.01701e-84
TC_Cytotoxic_3	MAP2K2	0.438382	0.336	0.199	4.60555e-89	1.10446e-84
TC_Cytotoxic_3	ATG2A	0.477758	0.3	0.169	4.84054e-89	1.16081e-84
TC_Cytotoxic_3	MYL12A	0.325517	0.939	0.889	7.21948e-89	1.7313e-84
TC_Cytotoxic_3	DBI	0.437945	0.549	0.405	8.22479e-88	1.97239e-83
TC_Cytotoxic_3	HLA-F	0.440953	0.592	0.456	1.22592e-87	2.93988e-83
TC_Cytotoxic_3	PDIA3	0.451342	0.539	0.402	1.7377e-87	4.16719e-83
TC_Cytotoxic_3	HERPUD1	0.492383	0.498	0.362	2.67911e-87	6.42478e-83
TC_Cytotoxic_3	CCNH	0.512011	0.408	0.275	5.17798e-87	1.24173e-82
TC_Cytotoxic_3	LSP1	0.43037	0.614	0.481	7.51861e-86	1.80304e-81
TC_Cytotoxic_3	RAB29	0.447038	0.284	0.159	2.17991e-85	5.22765e-81
TC_Cytotoxic_3	RARRES3	0.444666	0.644	0.522	2.73119e-85	6.54966e-81
TC_Cytotoxic_3	MT-ND2	0.255291	0.997	0.99	3.81944e-85	9.15939e-81
TC_Cytotoxic_3	PFN1	0.32642	0.961	0.915	5.15669e-85	1.23663e-80
TC_Cytotoxic_3	PPP1R10	0.457449	0.314	0.186	8.35366e-85	2.00329e-80
TC_Cytotoxic_3	RNF19A	0.451571	0.35	0.21	1.26999e-84	3.04557e-80
TC_Cytotoxic_3	PSMB9	0.45473	0.566	0.431	1.34867e-84	3.23425e-80
TC_Cytotoxic_3	DNAJC1	0.428164	0.259	0.136	3.56974e-84	8.5606e-80
TC_Cytotoxic_3	ATP1B3	0.494886	0.334	0.211	1.99283e-83	4.77901e-79
TC_Cytotoxic_3	MSN	0.444235	0.512	0.374	3.61621e-83	8.67203e-79
TC_Cytotoxic_3	BTG1	0.354469	0.97	0.962	3.95433e-83	9.48287e-79
TC_Cytotoxic_3	SUB1	0.373673	0.826	0.738	7.91364e-83	1.89777e-78
TC_Cytotoxic_3	IQGAP2	0.441274	0.317	0.187	1.62273e-82	3.89147e-78
TC_Cytotoxic_3	SQSTM1	0.448538	0.372	0.241	4.7647e-82	1.14262e-77
TC_Cytotoxic_3	LDHA	0.463619	0.628	0.517	1.36356e-81	3.26995e-77
TC_Cytotoxic_3	ATP5MG	0.369893	0.571	0.382	1.51489e-81	3.63285e-77
TC_Cytotoxic_3	CD53	0.424049	0.583	0.448	2.06587e-81	4.95416e-77
TC_Cytotoxic_3	TAPBP	0.436876	0.536	0.407	2.50223e-81	6.0006e-77
TC_Cytotoxic_3	JAK1	0.435706	0.559	0.431	4.29854e-81	1.03083e-76
TC_Cytotoxic_3	DDX24	0.46257	0.621	0.506	6.77698e-81	1.62519e-76
TC_Cytotoxic_3	RGS2	0.529798	0.3	0.184	1.06226e-80	2.5474e-76
TC_Cytotoxic_3	FOSB	0.485576	0.742	0.651	5.2182e-80	1.25138e-75
TC_Cytotoxic_3	CYCS	0.492558	0.614	0.509	9.57134e-80	2.2953e-75
TC_Cytotoxic_3	DNAJA1	0.460655	0.551	0.422	1.53005e-79	3.66922e-75
TC_Cytotoxic_3	DDX3X	0.480415	0.648	0.535	1.66651e-79	3.99647e-75
TC_Cytotoxic_3	PRDM1	0.445767	0.252	0.134	2.53019e-79	6.06765e-75
TC_Cytotoxic_3	FGFBP2	0.461404	0.38	0.202	3.08395e-79	7.39563e-75
TC_Cytotoxic_3	VPS13C	0.444348	0.349	0.222	2.22577e-78	5.33761e-74
TC_Cytotoxic_3	CEBPB	0.466777	0.353	0.224	2.30725e-78	5.53301e-74
TC_Cytotoxic_3	GAPDH	0.320078	0.888	0.819	7.79158e-78	1.8685e-73
TC_Cytotoxic_3	B4GALT1	0.420995	0.276	0.156	9.15729e-78	2.19601e-73
TC_Cytotoxic_3	HNRNPA3	0.412411	0.638	0.519	3.02267e-77	7.24867e-73
TC_Cytotoxic_3	TRIR	0.419911	0.456	0.303	8.35315e-77	2.00317e-72
TC_Cytotoxic_3	CLEC2B	0.44161	0.53	0.396	1.09287e-76	2.62082e-72
TC_Cytotoxic_3	HSP90B1	0.44826	0.531	0.405	2.29915e-76	5.5136e-72
TC_Cytotoxic_3	CFLAR	0.439256	0.42	0.289	2.39238e-76	5.73717e-72
TC_Cytotoxic_3	LGALS1	0.542854	0.516	0.378	3.01626e-76	7.23329e-72
TC_Cytotoxic_3	CSNK1D	0.425207	0.292	0.176	6.40867e-76	1.53686e-71
TC_Cytotoxic_3	MFSD10	0.418821	0.301	0.182	1.1164e-75	2.67724e-71
TC_Cytotoxic_3	ATP5IF1	0.413898	0.37	0.233	1.35073e-74	3.23919e-70
TC_Cytotoxic_3	GRK2	0.405585	0.279	0.16	1.3794e-74	3.30795e-70
TC_Cytotoxic_3	NCL	0.44587	0.632	0.528	3.23095e-74	7.74815e-70
TC_Cytotoxic_3	TMX4	0.42765	0.318	0.197	7.70096e-74	1.84677e-69
TC_Cytotoxic_3	SELENOW	0.415001	0.319	0.195	7.78948e-74	1.86799e-69
TC_Cytotoxic_3	SAT1	0.437181	0.609	0.483	9.01012e-74	2.16072e-69
TC_Cytotoxic_3	PRKCB	0.426501	0.391	0.263	2.14842e-73	5.15213e-69
TC_Cytotoxic_3	DDX6	0.432465	0.534	0.413	4.45614e-73	1.06863e-68
TC_Cytotoxic_3	CTSD	0.409212	0.319	0.202	1.00622e-71	2.41301e-67
TC_Cytotoxic_3	PPP1R18	0.416848	0.323	0.203	1.18565e-71	2.8433e-67
TC_Cytotoxic_3	RAC2	0.400153	0.663	0.558	8.01476e-71	1.92202e-66
TC_Cytotoxic_3	SYNE2	0.40104	0.553	0.409	9.33322e-71	2.2382e-66
TC_Cytotoxic_3	TACC1	0.396776	0.293	0.178	2.15901e-70	5.17751e-66
TC_Cytotoxic_3	OGA	0.398006	0.36	0.226	2.5847e-70	6.19838e-66
TC_Cytotoxic_3	POMP	0.3935	0.525	0.399	3.99328e-69	9.57629e-65
TC_Cytotoxic_3	OAZ1	0.321155	0.878	0.827	6.07294e-69	1.45635e-64
TC_Cytotoxic_3	ATP5F1B	0.387463	0.281	0.166	9.10392e-69	2.18321e-64
TC_Cytotoxic_3	SSBP4	0.396856	0.336	0.218	7.25702e-68	1.74031e-63
TC_Cytotoxic_3	GNAS	0.383135	0.632	0.506	8.98144e-68	2.15384e-63
TC_Cytotoxic_3	TCF25	0.429766	0.538	0.428	1.4211e-67	3.40793e-63
TC_Cytotoxic_3	RNF166	0.396265	0.363	0.242	1.51526e-67	3.63373e-63
TC_Cytotoxic_3	PTPRA	0.395657	0.266	0.162	1.31242e-66	3.14731e-62
TC_Cytotoxic_3	SELENOT	0.376703	0.282	0.169	2.30893e-66	5.53705e-62
TC_Cytotoxic_3	PDIA6	0.403209	0.358	0.244	2.86383e-66	6.86776e-62
TC_Cytotoxic_3	GLS	0.386339	0.321	0.202	3.42153e-66	8.20516e-62
TC_Cytotoxic_3	DHRS7	0.391133	0.375	0.257	5.13941e-66	1.23248e-61
TC_Cytotoxic_3	MYADM	0.480671	0.5	0.385	9.41875e-66	2.25871e-61
TC_Cytotoxic_3	SELENOF	0.364658	0.301	0.183	1.06242e-65	2.54779e-61
TC_Cytotoxic_3	SET	0.379801	0.588	0.467	2.71437e-65	6.50933e-61
TC_Cytotoxic_3	EIF4A1	0.400734	0.544	0.434	1.16281e-64	2.78855e-60
TC_Cytotoxic_3	H1FX	0.624166	0.387	0.289	9.68812e-64	2.32331e-59
TC_Cytotoxic_3	STAT4	0.384676	0.331	0.215	1.10076e-63	2.63974e-59
TC_Cytotoxic_3	SFPQ	0.401168	0.56	0.442	1.5983e-63	3.83287e-59
TC_Cytotoxic_3	SUN2	0.397805	0.495	0.382	5.55085e-63	1.33115e-58
TC_Cytotoxic_3	MYO1G	0.379124	0.36	0.241	5.73186e-63	1.37456e-58
TC_Cytotoxic_3	KANSL1	0.394197	0.367	0.251	7.47997e-63	1.79377e-58
TC_Cytotoxic_3	CDV3	0.399147	0.389	0.275	2.02268e-62	4.8506e-58
TC_Cytotoxic_3	YPEL5	0.521077	0.742	0.694	3.26601e-62	7.83223e-58
TC_Cytotoxic_3	COPS9	0.371496	0.277	0.17	5.88525e-62	1.41134e-57
TC_Cytotoxic_3	HMGB1	0.297405	0.854	0.793	5.18015e-61	1.24225e-56
TC_Cytotoxic_3	SLA	0.415145	0.288	0.184	6.31278e-61	1.51387e-56
TC_Cytotoxic_3	VMP1	0.397297	0.319	0.209	9.3403e-61	2.2399e-56
TC_Cytotoxic_3	ALOX5AP	0.483126	0.36	0.264	1.53133e-60	3.67228e-56
TC_Cytotoxic_3	REEP5	0.370138	0.332	0.22	8.88589e-60	2.13093e-55
TC_Cytotoxic_3	AHNAK	0.358946	0.515	0.373	1.05313e-59	2.52551e-55
TC_Cytotoxic_3	STK10	0.383824	0.35	0.24	2.38242e-59	5.71328e-55
TC_Cytotoxic_3	CCNL1	0.37291	0.722	0.64	2.9599e-59	7.09814e-55
TC_Cytotoxic_3	TSPYL2	0.528187	0.388	0.295	6.71077e-59	1.60931e-54
TC_Cytotoxic_3	ANXA2	0.34424	0.351	0.224	3.77977e-58	9.06427e-54
TC_Cytotoxic_3	YPEL3	0.366558	0.361	0.247	7.42181e-58	1.77982e-53
TC_Cytotoxic_3	OFD1	0.39244	0.287	0.192	2.66998e-57	6.40289e-53
TC_Cytotoxic_3	HNRNPH1	0.370513	0.638	0.529	1.7601e-56	4.2209e-52
TC_Cytotoxic_3	SPCS3	0.356139	0.375	0.262	3.18758e-56	7.64415e-52
TC_Cytotoxic_3	ATP5F1D	0.351256	0.399	0.274	5.27789e-56	1.26569e-51
TC_Cytotoxic_3	DDX3Y	0.435292	0.297	0.195	5.93969e-56	1.4244e-51
TC_Cytotoxic_3	DDIT4	0.420333	0.517	0.408	1.22504e-55	2.93776e-51
TC_Cytotoxic_3	SMG1	0.340343	0.337	0.225	1.26906e-55	3.04334e-51
TC_Cytotoxic_3	JMJD6	0.355632	0.254	0.156	7.26882e-55	1.74314e-50
TC_Cytotoxic_3	RHOA	0.339537	0.604	0.499	1.1349e-54	2.72161e-50
TC_Cytotoxic_3	PTPN4	0.363699	0.352	0.248	4.13633e-54	9.91933e-50
TC_Cytotoxic_3	MTPN	0.382639	0.321	0.225	1.11682e-53	2.67824e-49
TC_Cytotoxic_3	DIAPH1	0.352903	0.311	0.209	1.75922e-53	4.21878e-49
TC_Cytotoxic_3	ARHGDIA	0.360792	0.478	0.372	2.84798e-53	6.82975e-49
TC_Cytotoxic_3	ARF1	0.351987	0.539	0.441	8.7729e-53	2.10383e-48
TC_Cytotoxic_3	SRSF3	0.342894	0.711	0.633	9.56007e-53	2.2926e-48
TC_Cytotoxic_3	CAPZA1	0.342411	0.371	0.262	1.11853e-52	2.68235e-48
TC_Cytotoxic_3	ARPC3	0.311471	0.77	0.696	1.48626e-52	3.56419e-48
TC_Cytotoxic_3	OSTF1	0.358023	0.364	0.26	1.53533e-52	3.68188e-48
TC_Cytotoxic_3	ATP5MD	0.357459	0.309	0.205	1.62721e-52	3.90221e-48
TC_Cytotoxic_3	ATP5PF	0.341371	0.316	0.209	1.90027e-52	4.55703e-48
TC_Cytotoxic_3	RNF115	0.345268	0.275	0.176	2.22544e-52	5.33683e-48
TC_Cytotoxic_3	SLC38A1	0.35866	0.474	0.369	3.0276e-52	7.26048e-48
TC_Cytotoxic_3	CNOT6L	0.368669	0.418	0.31	1.11081e-51	2.66384e-47
TC_Cytotoxic_3	ARAP2	0.339205	0.252	0.151	1.6577e-51	3.97533e-47
TC_Cytotoxic_3	ACTG1	0.301546	0.895	0.855	2.20595e-51	5.29009e-47
TC_Cytotoxic_3	SPN	0.355541	0.3	0.201	2.40965e-51	5.77859e-47
TC_Cytotoxic_3	ATP5MC3	0.347433	0.32	0.213	2.85497e-51	6.84651e-47
TC_Cytotoxic_3	CDKN2D	0.357522	0.315	0.218	2.52756e-50	6.06133e-46
TC_Cytotoxic_3	PPP1R12A	0.3605	0.355	0.253	2.5708e-50	6.16504e-46
TC_Cytotoxic_3	EHD1	0.31899	0.257	0.161	3.01935e-50	7.24071e-46
TC_Cytotoxic_3	BOD1L1	0.343167	0.289	0.189	3.41305e-50	8.18485e-46
TC_Cytotoxic_3	MOB1A	0.361479	0.36	0.265	9.09401e-50	2.18083e-45
TC_Cytotoxic_3	VASP	0.351625	0.292	0.201	1.31755e-49	3.15963e-45
TC_Cytotoxic_3	GGA1	0.349932	0.25	0.163	1.76144e-49	4.22411e-45
TC_Cytotoxic_3	CAP1	0.356483	0.463	0.362	2.08935e-49	5.01048e-45
TC_Cytotoxic_3	ATP5ME	0.335172	0.285	0.186	3.68072e-49	8.82673e-45
TC_Cytotoxic_3	BTN3A2	0.347429	0.355	0.254	5.4064e-49	1.29651e-44
TC_Cytotoxic_3	ZNF331	0.544546	0.425	0.358	5.91813e-49	1.41923e-44
TC_Cytotoxic_3	ZAP70	0.344024	0.321	0.224	6.60997e-49	1.58514e-44
TC_Cytotoxic_3	SRSF9	0.349238	0.401	0.302	1.08764e-48	2.60827e-44
TC_Cytotoxic_3	CMC2	0.342044	0.274	0.184	1.68e-48	4.02882e-44
TC_Cytotoxic_3	SNRPB	0.341576	0.514	0.419	3.20844e-48	7.69417e-44
TC_Cytotoxic_3	PLAC8	0.415037	0.434	0.345	5.4486e-48	1.30663e-43
TC_Cytotoxic_3	ARGLU1	0.32377	0.608	0.509	6.67129e-48	1.59984e-43
TC_Cytotoxic_3	KMT2E	0.321542	0.577	0.476	7.21417e-48	1.73003e-43
TC_Cytotoxic_3	HSPE1	0.4041	0.475	0.393	7.74709e-48	1.85783e-43
TC_Cytotoxic_3	EMB	0.346299	0.402	0.301	1.04108e-47	2.49662e-43
TC_Cytotoxic_3	RBM8A	0.340113	0.516	0.421	2.08628e-47	5.0031e-43
TC_Cytotoxic_3	ROCK1	0.346072	0.379	0.282	3.85072e-47	9.23442e-43
TC_Cytotoxic_3	HMGN3	0.338597	0.392	0.294	5.10391e-47	1.22397e-42
TC_Cytotoxic_3	LMAN2	0.339806	0.335	0.243	6.07823e-47	1.45762e-42
TC_Cytotoxic_3	SF3B1	0.329199	0.484	0.381	1.37729e-46	3.30288e-42
TC_Cytotoxic_3	ATP6V0E1	0.306145	0.602	0.507	1.54271e-46	3.69958e-42
TC_Cytotoxic_3	PKN1	0.321209	0.271	0.181	1.91765e-46	4.59873e-42
TC_Cytotoxic_3	GNB1	0.329485	0.298	0.206	2.13801e-46	5.12716e-42
TC_Cytotoxic_3	DGKZ	0.326151	0.322	0.224	3.53063e-46	8.4668e-42
TC_Cytotoxic_3	BTG2	0.364822	0.596	0.51	5.57848e-46	1.33777e-41
TC_Cytotoxic_3	JUN	0.384945	0.901	0.876	6.22102e-46	1.49186e-41
TC_Cytotoxic_3	CTNNB1	0.320581	0.261	0.17	6.53964e-46	1.56827e-41
TC_Cytotoxic_3	REX1BD	0.324138	0.302	0.204	7.17501e-46	1.72064e-41
TC_Cytotoxic_3	MLLT6	0.331625	0.339	0.242	7.43726e-46	1.78353e-41
TC_Cytotoxic_3	PPIB	0.330254	0.591	0.502	9.32863e-46	2.2371e-41
TC_Cytotoxic_3	HERPUD2	0.338872	0.311	0.221	1.12914e-45	2.70778e-41
TC_Cytotoxic_3	TMBIM6	0.326076	0.609	0.523	1.34901e-45	3.23507e-41
TC_Cytotoxic_3	ATP5MC2	0.275274	0.493	0.353	2.38283e-45	5.71426e-41
TC_Cytotoxic_3	TRMT112	0.337114	0.503	0.411	5.38729e-45	1.29193e-40
TC_Cytotoxic_3	CALM2	0.300156	0.661	0.572	6.66189e-45	1.59759e-40
TC_Cytotoxic_3	HELZ	0.327378	0.254	0.169	7.14895e-45	1.71439e-40
TC_Cytotoxic_3	SSR4	0.362565	0.718	0.656	9.44731e-45	2.26556e-40
TC_Cytotoxic_3	PPP1CA	0.316379	0.493	0.392	1.23296e-44	2.95676e-40
TC_Cytotoxic_3	IFI16	0.329823	0.344	0.247	1.97579e-44	4.73814e-40
TC_Cytotoxic_3	CELF2	0.338586	0.558	0.467	2.21679e-44	5.31607e-40
TC_Cytotoxic_3	WDR83OS	0.329172	0.407	0.314	5.98815e-44	1.43602e-39
TC_Cytotoxic_3	ATP5F1C	0.30741	0.26	0.17	6.38599e-44	1.53143e-39
TC_Cytotoxic_3	PNN	0.339197	0.475	0.382	7.722e-44	1.85181e-39
TC_Cytotoxic_3	SLC38A2	0.340044	0.403	0.303	1.14073e-43	2.73558e-39
TC_Cytotoxic_3	ITGA4	0.308934	0.293	0.194	1.19973e-43	2.87706e-39
TC_Cytotoxic_3	SPTAN1	0.347357	0.294	0.207	1.51242e-43	3.62693e-39
TC_Cytotoxic_3	BPTF	0.334116	0.373	0.277	4.3236e-43	1.03684e-38
TC_Cytotoxic_3	CLK1	0.346274	0.511	0.425	5.95476e-43	1.42801e-38
TC_Cytotoxic_3	INPP5D	0.317749	0.26	0.177	6.05303e-43	1.45158e-38
TC_Cytotoxic_3	SEC61B	0.3154	0.548	0.457	6.30839e-43	1.51282e-38
TC_Cytotoxic_3	CNOT2	0.344601	0.283	0.199	1.40006e-42	3.35749e-38
TC_Cytotoxic_3	CHMP4A	0.335713	0.412	0.324	4.15287e-42	9.95901e-38
TC_Cytotoxic_3	BAX	0.341579	0.409	0.316	6.72166e-42	1.61192e-37
TC_Cytotoxic_3	ATP5MPL	0.297802	0.323	0.222	8.02855e-42	1.92533e-37
TC_Cytotoxic_3	MYH9	0.30949	0.468	0.369	2.17481e-41	5.21541e-37
TC_Cytotoxic_3	OPTN	0.311722	0.324	0.234	2.23539e-41	5.36069e-37
TC_Cytotoxic_3	RBM25	0.323449	0.495	0.406	2.43575e-41	5.84118e-37
TC_Cytotoxic_3	BCLAF1	0.324809	0.57	0.485	2.59048e-41	6.21224e-37
TC_Cytotoxic_3	TMEM50A	0.316289	0.455	0.364	2.85901e-41	6.8562e-37
TC_Cytotoxic_3	CHD4	0.326561	0.25	0.171	3.07773e-41	7.3807e-37
TC_Cytotoxic_3	NKTR	0.320762	0.519	0.427	3.70949e-41	8.89573e-37
TC_Cytotoxic_3	ARID1B	0.323682	0.369	0.27	4.64447e-41	1.11379e-36
TC_Cytotoxic_3	CD96	0.324205	0.34	0.251	6.69126e-41	1.60463e-36
TC_Cytotoxic_3	RNPEPL1	0.309371	0.314	0.226	7.4779e-41	1.79328e-36
TC_Cytotoxic_3	MTRNR2L12	0.339347	0.374	0.28	1.10261e-40	2.64418e-36
TC_Cytotoxic_3	PRDM2	0.315127	0.303	0.217	1.46505e-40	3.51333e-36
TC_Cytotoxic_3	TGOLN2	0.31525	0.339	0.249	1.76964e-40	4.24378e-36
TC_Cytotoxic_3	MAZ	0.306309	0.294	0.207	3.98274e-40	9.55102e-36
TC_Cytotoxic_3	TMEM259	0.29982	0.26	0.178	1.29537e-39	3.10643e-35
TC_Cytotoxic_3	ZFP36L1	0.371023	0.368	0.283	1.4294e-39	3.42784e-35
TC_Cytotoxic_3	STUB1	0.291227	0.348	0.261	2.79088e-38	6.69282e-34
TC_Cytotoxic_3	PRDX5	0.320009	0.405	0.322	3.76434e-38	9.02726e-34
TC_Cytotoxic_3	CD164	0.299951	0.409	0.321	5.44536e-38	1.30585e-33
TC_Cytotoxic_3	BUB3	0.293989	0.349	0.258	5.66464e-38	1.35844e-33
TC_Cytotoxic_3	RASAL3	0.30768	0.283	0.202	7.66242e-38	1.83752e-33
TC_Cytotoxic_3	AC058791.1	0.341618	0.326	0.231	1.00481e-37	2.40964e-33
TC_Cytotoxic_3	CREM	0.358158	0.347	0.267	1.33702e-37	3.2063e-33
TC_Cytotoxic_3	ACTR2	0.299522	0.469	0.381	1.68798e-37	4.04795e-33
TC_Cytotoxic_3	CDC42	0.26613	0.735	0.664	3.46557e-37	8.31079e-33
TC_Cytotoxic_3	SYAP1	0.299831	0.256	0.176	3.52734e-37	8.45892e-33
TC_Cytotoxic_3	HNRNPL	0.275922	0.253	0.172	4.2307e-37	1.01456e-32
TC_Cytotoxic_3	SCAND1	0.302055	0.472	0.388	5.22908e-37	1.25399e-32
TC_Cytotoxic_3	TSC22D3	0.30849	0.922	0.91	5.22973e-37	1.25414e-32
TC_Cytotoxic_3	C16orf72	0.294792	0.278	0.198	5.2563e-37	1.26051e-32
TC_Cytotoxic_3	NDUFB7	0.307036	0.435	0.354	8.78747e-37	2.10732e-32
TC_Cytotoxic_3	BIRC6	0.295141	0.274	0.194	1.39797e-36	3.35248e-32
TC_Cytotoxic_3	SDF2L1	0.296302	0.257	0.181	2.1678e-36	5.1986e-32
TC_Cytotoxic_3	PSMA7	0.284536	0.588	0.505	2.34816e-36	5.63113e-32
TC_Cytotoxic_3	CAST	0.313193	0.42	0.334	2.66557e-36	6.39231e-32
TC_Cytotoxic_3	GNAI3	0.291481	0.285	0.207	7.5068e-36	1.8002e-31
TC_Cytotoxic_3	NFATC3	0.299743	0.295	0.216	1.33805e-35	3.20877e-31
TC_Cytotoxic_3	EIF5	0.310995	0.514	0.435	2.17771e-35	5.22237e-31
TC_Cytotoxic_3	SPCS2	0.309294	0.465	0.387	4.18929e-35	1.00463e-30
TC_Cytotoxic_3	HCLS1	0.2976	0.416	0.335	5.05194e-35	1.2115e-30
TC_Cytotoxic_3	LNPEP	0.27748	0.275	0.194	5.13793e-35	1.23213e-30
TC_Cytotoxic_3	POLR2A	0.295391	0.261	0.186	5.54227e-35	1.32909e-30
TC_Cytotoxic_3	CSK	0.304004	0.253	0.184	9.83895e-35	2.35948e-30
TC_Cytotoxic_3	MYDGF	0.292923	0.288	0.214	1.70943e-34	4.09939e-30
TC_Cytotoxic_3	BUD31	0.288312	0.315	0.237	2.02897e-34	4.86567e-30
TC_Cytotoxic_3	MBNL1	0.275783	0.603	0.524	2.82256e-34	6.76879e-30
TC_Cytotoxic_3	TAF10	0.279069	0.251	0.177	4.12005e-34	9.88029e-30
TC_Cytotoxic_3	DNAJB14	0.291944	0.325	0.245	4.32772e-34	1.03783e-29
TC_Cytotoxic_3	WNK1	0.272519	0.314	0.232	1.25036e-33	2.99849e-29
TC_Cytotoxic_3	DYNLL1	0.311556	0.376	0.299	2.05232e-33	4.92167e-29
TC_Cytotoxic_3	PABPN1	0.275387	0.284	0.206	3.33909e-33	8.00748e-29
TC_Cytotoxic_3	BST2	0.294348	0.355	0.277	3.91299e-33	9.38375e-29
TC_Cytotoxic_3	TRA2A	0.301795	0.37	0.291	4.92755e-33	1.18167e-28
TC_Cytotoxic_3	UHMK1	0.275446	0.287	0.21	5.35794e-33	1.28489e-28
TC_Cytotoxic_3	CDK13	0.271587	0.273	0.192	5.64288e-33	1.35322e-28
TC_Cytotoxic_3	KDM5A	0.281818	0.254	0.181	7.00759e-33	1.68049e-28
TC_Cytotoxic_3	NFKBIA	0.344972	0.782	0.741	8.25648e-33	1.97999e-28
TC_Cytotoxic_3	EIF4G2	0.278793	0.569	0.496	1.11627e-32	2.67692e-28
TC_Cytotoxic_3	PRPF4B	0.278237	0.319	0.241	1.5725e-32	3.771e-28
TC_Cytotoxic_3	HNRNPD	0.298394	0.348	0.273	1.61176e-32	3.86516e-28
TC_Cytotoxic_3	IGLC2	0.601689	0.339	0.301	1.63056e-32	3.91024e-28
TC_Cytotoxic_3	FBXW5	0.274171	0.253	0.182	2.86381e-32	6.8677e-28
TC_Cytotoxic_3	TMED9	0.269579	0.281	0.206	3.30987e-32	7.93741e-28
TC_Cytotoxic_3	SLTM	0.284759	0.329	0.254	5.3412e-32	1.28087e-27
TC_Cytotoxic_3	IFI27L2	0.269706	0.251	0.178	1.03374e-31	2.479e-27
TC_Cytotoxic_3	NXT1	0.286968	0.268	0.198	1.68942e-31	4.0514e-27
TC_Cytotoxic_3	CSRNP1	0.296382	0.29	0.218	1.99561e-31	4.78568e-27
TC_Cytotoxic_3	SKAP1	0.276972	0.364	0.287	3.38322e-31	8.11331e-27
TC_Cytotoxic_3	CCSER2	0.275908	0.301	0.227	3.63188e-31	8.7096e-27
TC_Cytotoxic_3	ANKRD11	0.283319	0.391	0.309	3.76213e-31	9.02196e-27
TC_Cytotoxic_3	RAC1	0.273646	0.397	0.318	4.42373e-31	1.06086e-26
TC_Cytotoxic_3	ADAR	0.283674	0.394	0.318	6.11316e-31	1.466e-26
TC_Cytotoxic_3	PRRC2C	0.252306	0.605	0.53	6.56099e-31	1.57339e-26
TC_Cytotoxic_3	MT2A	0.323604	0.379	0.3	7.60109e-31	1.82282e-26
TC_Cytotoxic_3	RTN4	0.274614	0.365	0.288	1.61505e-30	3.87305e-26
[truncated: 9,316 more rows]
