# Supplementary material for: Single-cell analysis of multiple myelomas refines the molecular features of bortezomib treatment responsiveness
Source: Exp Mol Med. 2022 Nov 15;54(11):1967–78. doi: 10.1038/s12276-022-00884-z (PMC9723182; doi:10.1038/s12276-022-00884-z)
Supplement: Supplementary file 13 — Supplementary Table 12 [file 12276_2022_884_MOESM13_ESM.xls]

## Sheet: Supplementary Table 12
Supplementary Table 12. Inferred cell-to-cell communications in MM BM at the level of ligand-receptor pairs.
source*	target*	ligand	receptor	prob	pval	interaction_name	interaction_name_2	pathway_name	annotation	evidence
MM-Mix	cMono	CCL5	CCR1	8.96497e-07	0	CCL5_CCR1	CCL5 - CCR1	CCL	Secreted Signaling	KEGG: hsa04060
Th	cMono	CCL5	CCR1	1.98326e-06	0	CCL5_CCR1	CCL5 - CCR1	CCL	Secreted Signaling	KEGG: hsa04060
IFN T	cMono	CCL5	CCR1	3.5375e-07	0	CCL5_CCR1	CCL5 - CCR1	CCL	Secreted Signaling	KEGG: hsa04060
MAIT	cMono	CCL5	CCR1	2.30734e-06	0	CCL5_CCR1	CCL5 - CCR1	CCL	Secreted Signaling	KEGG: hsa04060
Tmc	cMono	CCL5	CCR1	1.5328e-05	0	CCL5_CCR1	CCL5 - CCR1	CCL	Secreted Signaling	KEGG: hsa04060
γδ T	cMono	CCL5	CCR1	9.50754e-06	0	CCL5_CCR1	CCL5 - CCR1	CCL	Secreted Signaling	KEGG: hsa04060
TE	cMono	CCL5	CCR1	3.41839e-05	0	CCL5_CCR1	CCL5 - CCR1	CCL	Secreted Signaling	KEGG: hsa04060
CD56bright NK	cMono	CCL5	CCR1	1.96182e-06	0	CCL5_CCR1	CCL5 - CCR1	CCL	Secreted Signaling	KEGG: hsa04060
trNK	cMono	CCL5	CCR1	1.89671e-05	0	CCL5_CCR1	CCL5 - CCR1	CCL	Secreted Signaling	KEGG: hsa04060
adpNK	cMono	CCL5	CCR1	2.02282e-06	0	CCL5_CCR1	CCL5 - CCR1	CCL	Secreted Signaling	KEGG: hsa04060
MNK	cMono	CCL5	CCR1	1.56205e-05	0	CCL5_CCR1	CCL5 - CCR1	CCL	Secreted Signaling	KEGG: hsa04060
MM-Mix	trMono	CCL5	CCR1	2.78873e-06	0	CCL5_CCR1	CCL5 - CCR1	CCL	Secreted Signaling	KEGG: hsa04060
Th	trMono	CCL5	CCR1	6.1723e-06	0	CCL5_CCR1	CCL5 - CCR1	CCL	Secreted Signaling	KEGG: hsa04060
IFN T	trMono	CCL5	CCR1	1.0982e-06	0	CCL5_CCR1	CCL5 - CCR1	CCL	Secreted Signaling	KEGG: hsa04060
MAIT	trMono	CCL5	CCR1	7.09351e-06	0	CCL5_CCR1	CCL5 - CCR1	CCL	Secreted Signaling	KEGG: hsa04060
Tmc	trMono	CCL5	CCR1	4.69925e-05	0	CCL5_CCR1	CCL5 - CCR1	CCL	Secreted Signaling	KEGG: hsa04060
γδ T	trMono	CCL5	CCR1	2.91184e-05	0	CCL5_CCR1	CCL5 - CCR1	CCL	Secreted Signaling	KEGG: hsa04060
TE	trMono	CCL5	CCR1	0.000104785	0	CCL5_CCR1	CCL5 - CCR1	CCL	Secreted Signaling	KEGG: hsa04060
CD56bright NK	trMono	CCL5	CCR1	6.03095e-06	0	CCL5_CCR1	CCL5 - CCR1	CCL	Secreted Signaling	KEGG: hsa04060
trNK	trMono	CCL5	CCR1	5.81525e-05	0	CCL5_CCR1	CCL5 - CCR1	CCL	Secreted Signaling	KEGG: hsa04060
adpNK	trMono	CCL5	CCR1	6.19517e-06	0	CCL5_CCR1	CCL5 - CCR1	CCL	Secreted Signaling	KEGG: hsa04060
MNK	trMono	CCL5	CCR1	4.78493e-05	0	CCL5_CCR1	CCL5 - CCR1	CCL	Secreted Signaling	KEGG: hsa04060
MM-Mix	acMono	CCL5	CCR1	6.69947e-06	0	CCL5_CCR1	CCL5 - CCR1	CCL	Secreted Signaling	KEGG: hsa04060
Th	acMono	CCL5	CCR1	1.48561e-05	0	CCL5_CCR1	CCL5 - CCR1	CCL	Secreted Signaling	KEGG: hsa04060
IFN T	acMono	CCL5	CCR1	2.61749e-06	0	CCL5_CCR1	CCL5 - CCR1	CCL	Secreted Signaling	KEGG: hsa04060
MAIT	acMono	CCL5	CCR1	1.62886e-05	0	CCL5_CCR1	CCL5 - CCR1	CCL	Secreted Signaling	KEGG: hsa04060
Tmc	acMono	CCL5	CCR1	0.000106802	0	CCL5_CCR1	CCL5 - CCR1	CCL	Secreted Signaling	KEGG: hsa04060
γδ T	acMono	CCL5	CCR1	6.59313e-05	0	CCL5_CCR1	CCL5 - CCR1	CCL	Secreted Signaling	KEGG: hsa04060
TE	acMono	CCL5	CCR1	0.000238014	0	CCL5_CCR1	CCL5 - CCR1	CCL	Secreted Signaling	KEGG: hsa04060
CD56bright NK	acMono	CCL5	CCR1	1.38458e-05	0	CCL5_CCR1	CCL5 - CCR1	CCL	Secreted Signaling	KEGG: hsa04060
trNK	acMono	CCL5	CCR1	0.000132195	0	CCL5_CCR1	CCL5 - CCR1	CCL	Secreted Signaling	KEGG: hsa04060
adpNK	acMono	CCL5	CCR1	1.40268e-05	0	CCL5_CCR1	CCL5 - CCR1	CCL	Secreted Signaling	KEGG: hsa04060
MNK	acMono	CCL5	CCR1	0.000108416	0	CCL5_CCR1	CCL5 - CCR1	CCL	Secreted Signaling	KEGG: hsa04060
MM-Mix	MDSC-L	CCL5	CCR1	6.77683e-06	0	CCL5_CCR1	CCL5 - CCR1	CCL	Secreted Signaling	KEGG: hsa04060
Th	MDSC-L	CCL5	CCR1	1.50279e-05	0	CCL5_CCR1	CCL5 - CCR1	CCL	Secreted Signaling	KEGG: hsa04060
IFN T	MDSC-L	CCL5	CCR1	2.64755e-06	0	CCL5_CCR1	CCL5 - CCR1	CCL	Secreted Signaling	KEGG: hsa04060
MAIT	MDSC-L	CCL5	CCR1	1.64708e-05	0	CCL5_CCR1	CCL5 - CCR1	CCL	Secreted Signaling	KEGG: hsa04060
Tmc	MDSC-L	CCL5	CCR1	0.000107988	0	CCL5_CCR1	CCL5 - CCR1	CCL	Secreted Signaling	KEGG: hsa04060
γδ T	MDSC-L	CCL5	CCR1	6.6662e-05	0	CCL5_CCR1	CCL5 - CCR1	CCL	Secreted Signaling	KEGG: hsa04060
TE	MDSC-L	CCL5	CCR1	0.000240657	0	CCL5_CCR1	CCL5 - CCR1	CCL	Secreted Signaling	KEGG: hsa04060
CD56bright NK	MDSC-L	CCL5	CCR1	1.40008e-05	0	CCL5_CCR1	CCL5 - CCR1	CCL	Secreted Signaling	KEGG: hsa04060
trNK	MDSC-L	CCL5	CCR1	0.000133664	0	CCL5_CCR1	CCL5 - CCR1	CCL	Secreted Signaling	KEGG: hsa04060
adpNK	MDSC-L	CCL5	CCR1	1.41823e-05	0	CCL5_CCR1	CCL5 - CCR1	CCL	Secreted Signaling	KEGG: hsa04060
MNK	MDSC-L	CCL5	CCR1	0.000109618	0	CCL5_CCR1	CCL5 - CCR1	CCL	Secreted Signaling	KEGG: hsa04060
MM-Mix	ncMono	CCL5	CCR1	1.03646e-06	0	CCL5_CCR1	CCL5 - CCR1	CCL	Secreted Signaling	KEGG: hsa04060
Th	ncMono	CCL5	CCR1	2.29263e-06	0	CCL5_CCR1	CCL5 - CCR1	CCL	Secreted Signaling	KEGG: hsa04060
IFN T	ncMono	CCL5	CCR1	4.09184e-07	0	CCL5_CCR1	CCL5 - CCR1	CCL	Secreted Signaling	KEGG: hsa04060
MAIT	ncMono	CCL5	CCR1	2.67545e-06	0	CCL5_CCR1	CCL5 - CCR1	CCL	Secreted Signaling	KEGG: hsa04060
Tmc	ncMono	CCL5	CCR1	1.77858e-05	0	CCL5_CCR1	CCL5 - CCR1	CCL	Secreted Signaling	KEGG: hsa04060
γδ T	ncMono	CCL5	CCR1	1.10349e-05	0	CCL5_CCR1	CCL5 - CCR1	CCL	Secreted Signaling	KEGG: hsa04060
TE	ncMono	CCL5	CCR1	3.96668e-05	0	CCL5_CCR1	CCL5 - CCR1	CCL	Secreted Signaling	KEGG: hsa04060
CD56bright NK	ncMono	CCL5	CCR1	2.27483e-06	0	CCL5_CCR1	CCL5 - CCR1	CCL	Secreted Signaling	KEGG: hsa04060
trNK	ncMono	CCL5	CCR1	2.20081e-05	0	CCL5_CCR1	CCL5 - CCR1	CCL	Secreted Signaling	KEGG: hsa04060
adpNK	ncMono	CCL5	CCR1	2.34779e-06	0	CCL5_CCR1	CCL5 - CCR1	CCL	Secreted Signaling	KEGG: hsa04060
MNK	ncMono	CCL5	CCR1	1.81291e-05	0	CCL5_CCR1	CCL5 - CCR1	CCL	Secreted Signaling	KEGG: hsa04060
MM-Mix	IFN Mono	CCL5	CCR1	1.8893e-06	0	CCL5_CCR1	CCL5 - CCR1	CCL	Secreted Signaling	KEGG: hsa04060
Th	IFN Mono	CCL5	CCR1	4.19362e-06	0	CCL5_CCR1	CCL5 - CCR1	CCL	Secreted Signaling	KEGG: hsa04060
IFN T	IFN Mono	CCL5	CCR1	7.35204e-07	0	CCL5_CCR1	CCL5 - CCR1	CCL	Secreted Signaling	KEGG: hsa04060
MAIT	IFN Mono	CCL5	CCR1	4.49239e-06	0	CCL5_CCR1	CCL5 - CCR1	CCL	Secreted Signaling	KEGG: hsa04060
Tmc	IFN Mono	CCL5	CCR1	2.93129e-05	0	CCL5_CCR1	CCL5 - CCR1	CCL	Secreted Signaling	KEGG: hsa04060
γδ T	IFN Mono	CCL5	CCR1	1.80639e-05	0	CCL5_CCR1	CCL5 - CCR1	CCL	Secreted Signaling	KEGG: hsa04060
TE	IFN Mono	CCL5	CCR1	6.5308e-05	0	CCL5_CCR1	CCL5 - CCR1	CCL	Secreted Signaling	KEGG: hsa04060
CD56bright NK	IFN Mono	CCL5	CCR1	3.81832e-06	0	CCL5_CCR1	CCL5 - CCR1	CCL	Secreted Signaling	KEGG: hsa04060
trNK	IFN Mono	CCL5	CCR1	3.6286e-05	0	CCL5_CCR1	CCL5 - CCR1	CCL	Secreted Signaling	KEGG: hsa04060
adpNK	IFN Mono	CCL5	CCR1	3.843e-06	0	CCL5_CCR1	CCL5 - CCR1	CCL	Secreted Signaling	KEGG: hsa04060
MNK	IFN Mono	CCL5	CCR1	2.97131e-05	0	CCL5_CCR1	CCL5 - CCR1	CCL	Secreted Signaling	KEGG: hsa04060
MM-Mix	mDC	CCL5	CCR1	2.09311e-07	0	CCL5_CCR1	CCL5 - CCR1	CCL	Secreted Signaling	KEGG: hsa04060
Th	mDC	CCL5	CCR1	4.62874e-07	0	CCL5_CCR1	CCL5 - CCR1	CCL	Secreted Signaling	KEGG: hsa04060
IFN T	mDC	CCL5	CCR1	8.27211e-08	0	CCL5_CCR1	CCL5 - CCR1	CCL	Secreted Signaling	KEGG: hsa04060
MAIT	mDC	CCL5	CCR1	5.43687e-07	0	CCL5_CCR1	CCL5 - CCR1	CCL	Secreted Signaling	KEGG: hsa04060
Tmc	mDC	CCL5	CCR1	3.61973e-06	0	CCL5_CCR1	CCL5 - CCR1	CCL	Secreted Signaling	KEGG: hsa04060
γδ T	mDC	CCL5	CCR1	2.24704e-06	0	CCL5_CCR1	CCL5 - CCR1	CCL	Secreted Signaling	KEGG: hsa04060
TE	mDC	CCL5	CCR1	8.07357e-06	0	CCL5_CCR1	CCL5 - CCR1	CCL	Secreted Signaling	KEGG: hsa04060
CD56bright NK	mDC	CCL5	CCR1	4.6229e-07	0	CCL5_CCR1	CCL5 - CCR1	CCL	Secreted Signaling	KEGG: hsa04060
trNK	mDC	CCL5	CCR1	4.47889e-06	0	CCL5_CCR1	CCL5 - CCR1	CCL	Secreted Signaling	KEGG: hsa04060
adpNK	mDC	CCL5	CCR1	4.78084e-07	0	CCL5_CCR1	CCL5 - CCR1	CCL	Secreted Signaling	KEGG: hsa04060
MNK	mDC	CCL5	CCR1	3.69127e-06	0	CCL5_CCR1	CCL5 - CCR1	CCL	Secreted Signaling	KEGG: hsa04060
MM-Mix	Mφ	CCL5	CCR1	2.02823e-07	0	CCL5_CCR1	CCL5 - CCR1	CCL	Secreted Signaling	KEGG: hsa04060
Th	Mφ	CCL5	CCR1	4.48848e-07	0	CCL5_CCR1	CCL5 - CCR1	CCL	Secreted Signaling	KEGG: hsa04060
IFN T	Mφ	CCL5	CCR1	7.99161e-08	0	CCL5_CCR1	CCL5 - CCR1	CCL	Secreted Signaling	KEGG: hsa04060
MAIT	Mφ	CCL5	CCR1	5.1759e-07	0	CCL5_CCR1	CCL5 - CCR1	CCL	Secreted Signaling	KEGG: hsa04060
Tmc	Mφ	CCL5	CCR1	3.43151e-06	0	CCL5_CCR1	CCL5 - CCR1	CCL	Secreted Signaling	KEGG: hsa04060
γδ T	Mφ	CCL5	CCR1	2.1269e-06	0	CCL5_CCR1	CCL5 - CCR1	CCL	Secreted Signaling	KEGG: hsa04060
TE	Mφ	CCL5	CCR1	7.65195e-06	0	CCL5_CCR1	CCL5 - CCR1	CCL	Secreted Signaling	KEGG: hsa04060
CD56bright NK	Mφ	CCL5	CCR1	4.40065e-07	0	CCL5_CCR1	CCL5 - CCR1	CCL	Secreted Signaling	KEGG: hsa04060
trNK	Mφ	CCL5	CCR1	4.24638e-06	0	CCL5_CCR1	CCL5 - CCR1	CCL	Secreted Signaling	KEGG: hsa04060
adpNK	Mφ	CCL5	CCR1	4.52515e-07	0	CCL5_CCR1	CCL5 - CCR1	CCL	Secreted Signaling	KEGG: hsa04060
MNK	Mφ	CCL5	CCR1	3.49488e-06	0	CCL5_CCR1	CCL5 - CCR1	CCL	Secreted Signaling	KEGG: hsa04060
MM-OR	cMono	CCL3	CCR1	1.80897e-06	0	CCL3_CCR1	CCL3 - CCR1	CCL	Secreted Signaling	KEGG: hsa04060
MM-SR	cMono	CCL3	CCR1	3.09476e-05	0	CCL3_CCR1	CCL3 - CCR1	CCL	Secreted Signaling	KEGG: hsa04060
MM-Mix	cMono	CCL3	CCR1	2.34165e-07	0	CCL3_CCR1	CCL3 - CCR1	CCL	Secreted Signaling	KEGG: hsa04060
Tmc	cMono	CCL3	CCR1	1.31219e-06	0	CCL3_CCR1	CCL3 - CCR1	CCL	Secreted Signaling	KEGG: hsa04060
γδ T	cMono	CCL3	CCR1	1.17295e-06	0	CCL3_CCR1	CCL3 - CCR1	CCL	Secreted Signaling	KEGG: hsa04060
CD56bright NK	cMono	CCL3	CCR1	4.06064e-07	0	CCL3_CCR1	CCL3 - CCR1	CCL	Secreted Signaling	KEGG: hsa04060
trNK	cMono	CCL3	CCR1	2.425e-06	0	CCL3_CCR1	CCL3 - CCR1	CCL	Secreted Signaling	KEGG: hsa04060
adpNK	cMono	CCL3	CCR1	2.32094e-07	0	CCL3_CCR1	CCL3 - CCR1	CCL	Secreted Signaling	KEGG: hsa04060
MNK	cMono	CCL3	CCR1	2.5221e-06	0	CCL3_CCR1	CCL3 - CCR1	CCL	Secreted Signaling	KEGG: hsa04060
cMono	cMono	CCL3	CCR1	4.90604e-07	0	CCL3_CCR1	CCL3 - CCR1	CCL	Secreted Signaling	KEGG: hsa04060
trMono	cMono	CCL3	CCR1	1.46394e-06	0	CCL3_CCR1	CCL3 - CCR1	CCL	Secreted Signaling	KEGG: hsa04060
acMono	cMono	CCL3	CCR1	4.75379e-06	0	CCL3_CCR1	CCL3 - CCR1	CCL	Secreted Signaling	KEGG: hsa04060
MDSC-L	cMono	CCL3	CCR1	3.57471e-06	0	CCL3_CCR1	CCL3 - CCR1	CCL	Secreted Signaling	KEGG: hsa04060
ncMono	cMono	CCL3	CCR1	8.42415e-07	0	CCL3_CCR1	CCL3 - CCR1	CCL	Secreted Signaling	KEGG: hsa04060
IFN Mono	cMono	CCL3	CCR1	8.81442e-07	0	CCL3_CCR1	CCL3 - CCR1	CCL	Secreted Signaling	KEGG: hsa04060
mDC	cMono	CCL3	CCR1	1.18814e-07	0	CCL3_CCR1	CCL3 - CCR1	CCL	Secreted Signaling	KEGG: hsa04060
Mφ	cMono	CCL3	CCR1	3.86161e-07	0	CCL3_CCR1	CCL3 - CCR1	CCL	Secreted Signaling	KEGG: hsa04060
MM-OR	trMono	CCL3	CCR1	5.63368e-06	0	CCL3_CCR1	CCL3 - CCR1	CCL	Secreted Signaling	KEGG: hsa04060
MM-SR	trMono	CCL3	CCR1	9.60311e-05	0	CCL3_CCR1	CCL3 - CCR1	CCL	Secreted Signaling	KEGG: hsa04060
MM-Mix	trMono	CCL3	CCR1	7.29386e-07	0	CCL3_CCR1	CCL3 - CCR1	CCL	Secreted Signaling	KEGG: hsa04060
Tmc	trMono	CCL3	CCR1	4.08343e-06	0	CCL3_CCR1	CCL3 - CCR1	CCL	Secreted Signaling	KEGG: hsa04060
γδ T	trMono	CCL3	CCR1	3.64739e-06	0	CCL3_CCR1	CCL3 - CCR1	CCL	Secreted Signaling	KEGG: hsa04060
CD56bright NK	trMono	CCL3	CCR1	1.26184e-06	0	CCL3_CCR1	CCL3 - CCR1	CCL	Secreted Signaling	KEGG: hsa04060
trNK	trMono	CCL3	CCR1	7.54123e-06	0	CCL3_CCR1	CCL3 - CCR1	CCL	Secreted Signaling	KEGG: hsa04060
adpNK	trMono	CCL3	CCR1	7.21823e-07	0	CCL3_CCR1	CCL3 - CCR1	CCL	Secreted Signaling	KEGG: hsa04060
MNK	trMono	CCL3	CCR1	7.83771e-06	0	CCL3_CCR1	CCL3 - CCR1	CCL	Secreted Signaling	KEGG: hsa04060
cMono	trMono	CCL3	CCR1	1.52608e-06	0	CCL3_CCR1	CCL3 - CCR1	CCL	Secreted Signaling	KEGG: hsa04060
trMono	trMono	CCL3	CCR1	4.55005e-06	0	CCL3_CCR1	CCL3 - CCR1	CCL	Secreted Signaling	KEGG: hsa04060
acMono	trMono	CCL3	CCR1	1.46923e-05	0	CCL3_CCR1	CCL3 - CCR1	CCL	Secreted Signaling	KEGG: hsa04060
MDSC-L	trMono	CCL3	CCR1	1.10713e-05	0	CCL3_CCR1	CCL3 - CCR1	CCL	Secreted Signaling	KEGG: hsa04060
ncMono	trMono	CCL3	CCR1	2.61899e-06	0	CCL3_CCR1	CCL3 - CCR1	CCL	Secreted Signaling	KEGG: hsa04060
IFN Mono	trMono	CCL3	CCR1	2.72763e-06	0	CCL3_CCR1	CCL3 - CCR1	CCL	Secreted Signaling	KEGG: hsa04060
mDC	trMono	CCL3	CCR1	3.69831e-07	0	CCL3_CCR1	CCL3 - CCR1	CCL	Secreted Signaling	KEGG: hsa04060
Mφ	trMono	CCL3	CCR1	1.19303e-06	0	CCL3_CCR1	CCL3 - CCR1	CCL	Secreted Signaling	KEGG: hsa04060
MM-OR	acMono	CCL3	CCR1	1.35961e-05	0	CCL3_CCR1	CCL3 - CCR1	CCL	Secreted Signaling	KEGG: hsa04060
MM-SR	acMono	CCL3	CCR1	0.000228473	0	CCL3_CCR1	CCL3 - CCR1	CCL	Secreted Signaling	KEGG: hsa04060
MM-Mix	acMono	CCL3	CCR1	1.76149e-06	0	CCL3_CCR1	CCL3 - CCR1	CCL	Secreted Signaling	KEGG: hsa04060
Tmc	acMono	CCL3	CCR1	9.82497e-06	0	CCL3_CCR1	CCL3 - CCR1	CCL	Secreted Signaling	KEGG: hsa04060
γδ T	acMono	CCL3	CCR1	8.74992e-06	0	CCL3_CCR1	CCL3 - CCR1	CCL	Secreted Signaling	KEGG: hsa04060
CD56bright NK	acMono	CCL3	CCR1	3.01904e-06	0	CCL3_CCR1	CCL3 - CCR1	CCL	Secreted Signaling	KEGG: hsa04060
trNK	acMono	CCL3	CCR1	1.80954e-05	0	CCL3_CCR1	CCL3 - CCR1	CCL	Secreted Signaling	KEGG: hsa04060
adpNK	acMono	CCL3	CCR1	1.73264e-06	0	CCL3_CCR1	CCL3 - CCR1	CCL	Secreted Signaling	KEGG: hsa04060
MNK	acMono	CCL3	CCR1	1.87553e-05	0	CCL3_CCR1	CCL3 - CCR1	CCL	Secreted Signaling	KEGG: hsa04060
cMono	acMono	CCL3	CCR1	3.66575e-06	0	CCL3_CCR1	CCL3 - CCR1	CCL	Secreted Signaling	KEGG: hsa04060
trMono	acMono	CCL3	CCR1	1.08947e-05	0	CCL3_CCR1	CCL3 - CCR1	CCL	Secreted Signaling	KEGG: hsa04060
acMono	acMono	CCL3	CCR1	3.44198e-05	0	CCL3_CCR1	CCL3 - CCR1	CCL	Secreted Signaling	KEGG: hsa04060
MDSC-L	acMono	CCL3	CCR1	2.61457e-05	0	CCL3_CCR1	CCL3 - CCR1	CCL	Secreted Signaling	KEGG: hsa04060
ncMono	acMono	CCL3	CCR1	6.27747e-06	0	CCL3_CCR1	CCL3 - CCR1	CCL	Secreted Signaling	KEGG: hsa04060
IFN Mono	acMono	CCL3	CCR1	6.42073e-06	0	CCL3_CCR1	CCL3 - CCR1	CCL	Secreted Signaling	KEGG: hsa04060
mDC	acMono	CCL3	CCR1	8.90724e-07	0	CCL3_CCR1	CCL3 - CCR1	CCL	Secreted Signaling	KEGG: hsa04060
Mφ	acMono	CCL3	CCR1	2.79081e-06	0	CCL3_CCR1	CCL3 - CCR1	CCL	Secreted Signaling	KEGG: hsa04060
MM-OR	MDSC-L	CCL3	CCR1	1.37536e-05	0	CCL3_CCR1	CCL3 - CCR1	CCL	Secreted Signaling	KEGG: hsa04060
MM-SR	MDSC-L	CCL3	CCR1	0.000231094	0	CCL3_CCR1	CCL3 - CCR1	CCL	Secreted Signaling	KEGG: hsa04060
MM-Mix	MDSC-L	CCL3	CCR1	1.78191e-06	0	CCL3_CCR1	CCL3 - CCR1	CCL	Secreted Signaling	KEGG: hsa04060
Tmc	MDSC-L	CCL3	CCR1	9.93854e-06	0	CCL3_CCR1	CCL3 - CCR1	CCL	Secreted Signaling	KEGG: hsa04060
γδ T	MDSC-L	CCL3	CCR1	8.85085e-06	0	CCL3_CCR1	CCL3 - CCR1	CCL	Secreted Signaling	KEGG: hsa04060
CD56bright NK	MDSC-L	CCL3	CCR1	3.0538e-06	0	CCL3_CCR1	CCL3 - CCR1	CCL	Secreted Signaling	KEGG: hsa04060
trNK	MDSC-L	CCL3	CCR1	1.83042e-05	0	CCL3_CCR1	CCL3 - CCR1	CCL	Secreted Signaling	KEGG: hsa04060
adpNK	MDSC-L	CCL3	CCR1	1.75264e-06	0	CCL3_CCR1	CCL3 - CCR1	CCL	Secreted Signaling	KEGG: hsa04060
MNK	MDSC-L	CCL3	CCR1	1.89713e-05	0	CCL3_CCR1	CCL3 - CCR1	CCL	Secreted Signaling	KEGG: hsa04060
cMono	MDSC-L	CCL3	CCR1	3.70807e-06	0	CCL3_CCR1	CCL3 - CCR1	CCL	Secreted Signaling	KEGG: hsa04060
trMono	MDSC-L	CCL3	CCR1	1.10203e-05	0	CCL3_CCR1	CCL3 - CCR1	CCL	Secreted Signaling	KEGG: hsa04060
acMono	MDSC-L	CCL3	CCR1	3.48103e-05	0	CCL3_CCR1	CCL3 - CCR1	CCL	Secreted Signaling	KEGG: hsa04060
MDSC-L	MDSC-L	CCL3	CCR1	2.6444e-05	0	CCL3_CCR1	CCL3 - CCR1	CCL	Secreted Signaling	KEGG: hsa04060
ncMono	MDSC-L	CCL3	CCR1	6.34984e-06	0	CCL3_CCR1	CCL3 - CCR1	CCL	Secreted Signaling	KEGG: hsa04060
IFN Mono	MDSC-L	CCL3	CCR1	6.49382e-06	0	CCL3_CCR1	CCL3 - CCR1	CCL	Secreted Signaling	KEGG: hsa04060
mDC	MDSC-L	CCL3	CCR1	9.01027e-07	0	CCL3_CCR1	CCL3 - CCR1	CCL	Secreted Signaling	KEGG: hsa04060
Mφ	MDSC-L	CCL3	CCR1	2.82244e-06	0	CCL3_CCR1	CCL3 - CCR1	CCL	Secreted Signaling	KEGG: hsa04060
MM-OR	ncMono	CCL3	CCR1	2.0908e-06	0	CCL3_CCR1	CCL3 - CCR1	CCL	Secreted Signaling	KEGG: hsa04060
MM-SR	ncMono	CCL3	CCR1	3.58013e-05	0	CCL3_CCR1	CCL3 - CCR1	CCL	Secreted Signaling	KEGG: hsa04060
MM-Mix	ncMono	CCL3	CCR1	2.70635e-07	0	CCL3_CCR1	CCL3 - CCR1	CCL	Secreted Signaling	KEGG: hsa04060
Tmc	ncMono	CCL3	CCR1	1.51691e-06	0	CCL3_CCR1	CCL3 - CCR1	CCL	Secreted Signaling	KEGG: hsa04060
γδ T	ncMono	CCL3	CCR1	1.3562e-06	0	CCL3_CCR1	CCL3 - CCR1	CCL	Secreted Signaling	KEGG: hsa04060
CD56bright NK	ncMono	CCL3	CCR1	4.69581e-07	0	CCL3_CCR1	CCL3 - CCR1	CCL	Secreted Signaling	KEGG: hsa04060
trNK	ncMono	CCL3	CCR1	2.80382e-06	0	CCL3_CCR1	CCL3 - CCR1	CCL	Secreted Signaling	KEGG: hsa04060
adpNK	ncMono	CCL3	CCR1	2.68343e-07	0	CCL3_CCR1	CCL3 - CCR1	CCL	Secreted Signaling	KEGG: hsa04060
MNK	ncMono	CCL3	CCR1	2.91659e-06	0	CCL3_CCR1	CCL3 - CCR1	CCL	Secreted Signaling	KEGG: hsa04060
cMono	ncMono	CCL3	CCR1	5.67203e-07	0	CCL3_CCR1	CCL3 - CCR1	CCL	Secreted Signaling	KEGG: hsa04060
trMono	ncMono	CCL3	CCR1	1.69285e-06	0	CCL3_CCR1	CCL3 - CCR1	CCL	Secreted Signaling	KEGG: hsa04060
acMono	ncMono	CCL3	CCR1	5.50485e-06	0	CCL3_CCR1	CCL3 - CCR1	CCL	Secreted Signaling	KEGG: hsa04060
MDSC-L	ncMono	CCL3	CCR1	4.13732e-06	0	CCL3_CCR1	CCL3 - CCR1	CCL	Secreted Signaling	KEGG: hsa04060
ncMono	ncMono	CCL3	CCR1	9.74077e-07	0	CCL3_CCR1	CCL3 - CCR1	CCL	Secreted Signaling	KEGG: hsa04060
IFN Mono	ncMono	CCL3	CCR1	1.02038e-06	0	CCL3_CCR1	CCL3 - CCR1	CCL	Secreted Signaling	KEGG: hsa04060
mDC	ncMono	CCL3	CCR1	1.37341e-07	0	CCL3_CCR1	CCL3 - CCR1	CCL	Secreted Signaling	KEGG: hsa04060
Mφ	ncMono	CCL3	CCR1	4.47214e-07	0	CCL3_CCR1	CCL3 - CCR1	CCL	Secreted Signaling	KEGG: hsa04060
MM-OR	IFN Mono	CCL3	CCR1	3.84321e-06	0	CCL3_CCR1	CCL3 - CCR1	CCL	Secreted Signaling	KEGG: hsa04060
MM-SR	IFN Mono	CCL3	CCR1	6.4116e-05	0	CCL3_CCR1	CCL3 - CCR1	CCL	Secreted Signaling	KEGG: hsa04060
MM-Mix	IFN Mono	CCL3	CCR1	4.98097e-07	0	CCL3_CCR1	CCL3 - CCR1	CCL	Secreted Signaling	KEGG: hsa04060
Tmc	IFN Mono	CCL3	CCR1	2.77291e-06	0	CCL3_CCR1	CCL3 - CCR1	CCL	Secreted Signaling	KEGG: hsa04060
γδ T	IFN Mono	CCL3	CCR1	2.46578e-06	0	CCL3_CCR1	CCL3 - CCR1	CCL	Secreted Signaling	KEGG: hsa04060
CD56bright NK	IFN Mono	CCL3	CCR1	8.49635e-07	0	CCL3_CCR1	CCL3 - CCR1	CCL	Secreted Signaling	KEGG: hsa04060
trNK	IFN Mono	CCL3	CCR1	5.10003e-06	0	CCL3_CCR1	CCL3 - CCR1	CCL	Secreted Signaling	KEGG: hsa04060
adpNK	IFN Mono	CCL3	CCR1	4.88415e-07	0	CCL3_CCR1	CCL3 - CCR1	CCL	Secreted Signaling	KEGG: hsa04060
MNK	IFN Mono	CCL3	CCR1	5.27865e-06	0	CCL3_CCR1	CCL3 - CCR1	CCL	Secreted Signaling	KEGG: hsa04060
cMono	IFN Mono	CCL3	CCR1	1.03371e-06	0	CCL3_CCR1	CCL3 - CCR1	CCL	Secreted Signaling	KEGG: hsa04060
trMono	IFN Mono	CCL3	CCR1	3.06725e-06	0	CCL3_CCR1	CCL3 - CCR1	CCL	Secreted Signaling	KEGG: hsa04060
acMono	IFN Mono	CCL3	CCR1	9.58536e-06	0	CCL3_CCR1	CCL3 - CCR1	CCL	Secreted Signaling	KEGG: hsa04060
MDSC-L	IFN Mono	CCL3	CCR1	7.31009e-06	0	CCL3_CCR1	CCL3 - CCR1	CCL	Secreted Signaling	KEGG: hsa04060
ncMono	IFN Mono	CCL3	CCR1	1.76826e-06	0	CCL3_CCR1	CCL3 - CCR1	CCL	Secreted Signaling	KEGG: hsa04060
IFN Mono	IFN Mono	CCL3	CCR1	1.7923e-06	0	CCL3_CCR1	CCL3 - CCR1	CCL	Secreted Signaling	KEGG: hsa04060
mDC	IFN Mono	CCL3	CCR1	2.51518e-07	0	CCL3_CCR1	CCL3 - CCR1	CCL	Secreted Signaling	KEGG: hsa04060
Mφ	IFN Mono	CCL3	CCR1	7.76637e-07	0	CCL3_CCR1	CCL3 - CCR1	CCL	Secreted Signaling	KEGG: hsa04060
MM-OR	mDC	CCL3	CCR1	4.21976e-07	0	CCL3_CCR1	CCL3 - CCR1	CCL	Secreted Signaling	KEGG: hsa04060
MM-SR	mDC	CCL3	CCR1	7.23937e-06	0	CCL3_CCR1	CCL3 - CCR1	CCL	Secreted Signaling	KEGG: hsa04060
MM-Mix	mDC	CCL3	CCR1	5.46159e-08	0	CCL3_CCR1	CCL3 - CCR1	CCL	Secreted Signaling	KEGG: hsa04060
Tmc	mDC	CCL3	CCR1	3.06273e-07	0	CCL3_CCR1	CCL3 - CCR1	CCL	Secreted Signaling	KEGG: hsa04060
γδ T	mDC	CCL3	CCR1	2.73932e-07	0	CCL3_CCR1	CCL3 - CCR1	CCL	Secreted Signaling	KEGG: hsa04060
CD56bright NK	mDC	CCL3	CCR1	9.48822e-08	0	CCL3_CCR1	CCL3 - CCR1	CCL	Secreted Signaling	KEGG: hsa04060
trNK	mDC	CCL3	CCR1	5.66311e-07	0	CCL3_CCR1	CCL3 - CCR1	CCL	Secreted Signaling	KEGG: hsa04060
adpNK	mDC	CCL3	CCR1	5.41971e-08	0	CCL3_CCR1	CCL3 - CCR1	CCL	Secreted Signaling	KEGG: hsa04060
MNK	mDC	CCL3	CCR1	5.89304e-07	0	CCL3_CCR1	CCL3 - CCR1	CCL	Secreted Signaling	KEGG: hsa04060
cMono	mDC	CCL3	CCR1	1.14547e-07	0	CCL3_CCR1	CCL3 - CCR1	CCL	Secreted Signaling	KEGG: hsa04060
trMono	mDC	CCL3	CCR1	3.42016e-07	0	CCL3_CCR1	CCL3 - CCR1	CCL	Secreted Signaling	KEGG: hsa04060
acMono	mDC	CCL3	CCR1	1.11549e-06	0	CCL3_CCR1	CCL3 - CCR1	CCL	Secreted Signaling	KEGG: hsa04060
MDSC-L	mDC	CCL3	CCR1	8.37452e-07	0	CCL3_CCR1	CCL3 - CCR1	CCL	Secreted Signaling	KEGG: hsa04060
ncMono	mDC	CCL3	CCR1	1.96772e-07	0	CCL3_CCR1	CCL3 - CCR1	CCL	Secreted Signaling	KEGG: hsa04060
IFN Mono	mDC	CCL3	CCR1	2.06632e-07	0	CCL3_CCR1	CCL3 - CCR1	CCL	Secreted Signaling	KEGG: hsa04060
mDC	mDC	CCL3	CCR1	2.77264e-08	0	CCL3_CCR1	CCL3 - CCR1	CCL	Secreted Signaling	KEGG: hsa04060
Mφ	mDC	CCL3	CCR1	9.06413e-08	0	CCL3_CCR1	CCL3 - CCR1	CCL	Secreted Signaling	KEGG: hsa04060
MM-OR	Mφ	CCL3	CCR1	4.09602e-07	0	CCL3_CCR1	CCL3 - CCR1	CCL	Secreted Signaling	KEGG: hsa04060
MM-SR	Mφ	CCL3	CCR1	6.98908e-06	0	CCL3_CCR1	CCL3 - CCR1	CCL	Secreted Signaling	KEGG: hsa04060
MM-Mix	Mφ	CCL3	CCR1	5.30282e-08	0	CCL3_CCR1	CCL3 - CCR1	CCL	Secreted Signaling	KEGG: hsa04060
Tmc	Mφ	CCL3	CCR1	2.96953e-07	0	CCL3_CCR1	CCL3 - CCR1	CCL	Secreted Signaling	KEGG: hsa04060
γδ T	Mφ	CCL3	CCR1	2.65299e-07	0	CCL3_CCR1	CCL3 - CCR1	CCL	Secreted Signaling	KEGG: hsa04060
CD56bright NK	Mφ	CCL3	CCR1	9.1799e-08	0	CCL3_CCR1	CCL3 - CCR1	CCL	Secreted Signaling	KEGG: hsa04060
trNK	Mφ	CCL3	CCR1	5.48514e-07	0	CCL3_CCR1	CCL3 - CCR1	CCL	Secreted Signaling	KEGG: hsa04060
adpNK	Mφ	CCL3	CCR1	5.25008e-08	0	CCL3_CCR1	CCL3 - CCR1	CCL	Secreted Signaling	KEGG: hsa04060
MNK	Mφ	CCL3	CCR1	5.70189e-07	0	CCL3_CCR1	CCL3 - CCR1	CCL	Secreted Signaling	KEGG: hsa04060
cMono	Mφ	CCL3	CCR1	1.10992e-07	0	CCL3_CCR1	CCL3 - CCR1	CCL	Secreted Signaling	KEGG: hsa04060
trMono	Mφ	CCL3	CCR1	3.31e-07	0	CCL3_CCR1	CCL3 - CCR1	CCL	Secreted Signaling	KEGG: hsa04060
acMono	Mφ	CCL3	CCR1	1.07048e-06	0	CCL3_CCR1	CCL3 - CCR1	CCL	Secreted Signaling	KEGG: hsa04060
MDSC-L	Mφ	CCL3	CCR1	8.06185e-07	0	CCL3_CCR1	CCL3 - CCR1	CCL	Secreted Signaling	KEGG: hsa04060
ncMono	Mφ	CCL3	CCR1	1.90508e-07	0	CCL3_CCR1	CCL3 - CCR1	CCL	Secreted Signaling	KEGG: hsa04060
IFN Mono	Mφ	CCL3	CCR1	1.98667e-07	0	CCL3_CCR1	CCL3 - CCR1	CCL	Secreted Signaling	KEGG: hsa04060
mDC	Mφ	CCL3	CCR1	2.68928e-08	0	CCL3_CCR1	CCL3 - CCR1	CCL	Secreted Signaling	KEGG: hsa04060
Mφ	Mφ	CCL3	CCR1	8.69333e-08	0	CCL3_CCR1	CCL3 - CCR1	CCL	Secreted Signaling	KEGG: hsa04060
cMono	cMono	CCL3L1	CCR1	3.85098e-07	0	CCL3L1_CCR1	CCL3L1 - CCR1	CCL	Secreted Signaling	KEGG: hsa04060
trMono	cMono	CCL3L1	CCR1	9.76749e-07	0	CCL3L1_CCR1	CCL3L1 - CCR1	CCL	Secreted Signaling	KEGG: hsa04060
acMono	cMono	CCL3L1	CCR1	3.89661e-06	0	CCL3L1_CCR1	CCL3L1 - CCR1	CCL	Secreted Signaling	KEGG: hsa04060
MDSC-L	cMono	CCL3L1	CCR1	2.78025e-06	0	CCL3L1_CCR1	CCL3L1 - CCR1	CCL	Secreted Signaling	KEGG: hsa04060
ncMono	cMono	CCL3L1	CCR1	4.43103e-07	0	CCL3L1_CCR1	CCL3L1 - CCR1	CCL	Secreted Signaling	KEGG: hsa04060
IFN Mono	cMono	CCL3L1	CCR1	6.08873e-07	0	CCL3L1_CCR1	CCL3L1 - CCR1	CCL	Secreted Signaling	KEGG: hsa04060
mDC	cMono	CCL3L1	CCR1	1.14909e-07	0	CCL3L1_CCR1	CCL3L1 - CCR1	CCL	Secreted Signaling	KEGG: hsa04060
Mφ	cMono	CCL3L1	CCR1	1.07316e-07	0	CCL3L1_CCR1	CCL3L1 - CCR1	CCL	Secreted Signaling	KEGG: hsa04060
cMono	trMono	CCL3L1	CCR1	1.19836e-06	0	CCL3L1_CCR1	CCL3L1 - CCR1	CCL	Secreted Signaling	KEGG: hsa04060
trMono	trMono	CCL3L1	CCR1	3.03849e-06	0	CCL3L1_CCR1	CCL3L1 - CCR1	CCL	Secreted Signaling	KEGG: hsa04060
acMono	trMono	CCL3L1	CCR1	1.2061e-05	0	CCL3L1_CCR1	CCL3L1 - CCR1	CCL	Secreted Signaling	KEGG: hsa04060
MDSC-L	trMono	CCL3L1	CCR1	8.62255e-06	0	CCL3L1_CCR1	CCL3L1 - CCR1	CCL	Secreted Signaling	KEGG: hsa04060
ncMono	trMono	CCL3L1	CCR1	1.37912e-06	0	CCL3L1_CCR1	CCL3L1 - CCR1	CCL	Secreted Signaling	KEGG: hsa04060
IFN Mono	trMono	CCL3L1	CCR1	1.88825e-06	0	CCL3L1_CCR1	CCL3L1 - CCR1	CCL	Secreted Signaling	KEGG: hsa04060
mDC	trMono	CCL3L1	CCR1	3.5769e-07	0	CCL3L1_CCR1	CCL3L1 - CCR1	CCL	Secreted Signaling	KEGG: hsa04060
Mφ	trMono	CCL3L1	CCR1	3.33623e-07	0	CCL3L1_CCR1	CCL3L1 - CCR1	CCL	Secreted Signaling	KEGG: hsa04060
cMono	acMono	CCL3L1	CCR1	2.88303e-06	0	CCL3L1_CCR1	CCL3L1 - CCR1	CCL	Secreted Signaling	KEGG: hsa04060
trMono	acMono	CCL3L1	CCR1	7.30063e-06	0	CCL3L1_CCR1	CCL3L1 - CCR1	CCL	Secreted Signaling	KEGG: hsa04060
acMono	acMono	CCL3L1	CCR1	2.8417e-05	0	CCL3L1_CCR1	CCL3L1 - CCR1	CCL	Secreted Signaling	KEGG: hsa04060
MDSC-L	acMono	CCL3L1	CCR1	2.04714e-05	0	CCL3L1_CCR1	CCL3L1 - CCR1	CCL	Secreted Signaling	KEGG: hsa04060
ncMono	acMono	CCL3L1	CCR1	3.32033e-06	0	CCL3L1_CCR1	CCL3L1 - CCR1	CCL	Secreted Signaling	KEGG: hsa04060
IFN Mono	acMono	CCL3L1	CCR1	4.48225e-06	0	CCL3L1_CCR1	CCL3L1 - CCR1	CCL	Secreted Signaling	KEGG: hsa04060
mDC	acMono	CCL3L1	CCR1	8.61612e-07	0	CCL3L1_CCR1	CCL3L1 - CCR1	CCL	Secreted Signaling	KEGG: hsa04060
Mφ	acMono	CCL3L1	CCR1	7.99546e-07	0	CCL3L1_CCR1	CCL3L1 - CCR1	CCL	Secreted Signaling	KEGG: hsa04060
cMono	MDSC-L	CCL3L1	CCR1	2.91635e-06	0	CCL3L1_CCR1	CCL3L1 - CCR1	CCL	Secreted Signaling	KEGG: hsa04060
trMono	MDSC-L	CCL3L1	CCR1	7.38494e-06	0	CCL3L1_CCR1	CCL3L1 - CCR1	CCL	Secreted Signaling	KEGG: hsa04060
acMono	MDSC-L	CCL3L1	CCR1	2.87407e-05	0	CCL3L1_CCR1	CCL3L1 - CCR1	CCL	Secreted Signaling	KEGG: hsa04060
MDSC-L	MDSC-L	CCL3L1	CCR1	2.07058e-05	0	CCL3L1_CCR1	CCL3L1 - CCR1	CCL	Secreted Signaling	KEGG: hsa04060
ncMono	MDSC-L	CCL3L1	CCR1	3.35873e-06	0	CCL3L1_CCR1	CCL3L1 - CCR1	CCL	Secreted Signaling	KEGG: hsa04060
IFN Mono	MDSC-L	CCL3L1	CCR1	4.53358e-06	0	CCL3L1_CCR1	CCL3L1 - CCR1	CCL	Secreted Signaling	KEGG: hsa04060
mDC	MDSC-L	CCL3L1	CCR1	8.7158e-07	0	CCL3L1_CCR1	CCL3L1 - CCR1	CCL	Secreted Signaling	KEGG: hsa04060
Mφ	MDSC-L	CCL3L1	CCR1	8.08763e-07	0	CCL3L1_CCR1	CCL3L1 - CCR1	CCL	Secreted Signaling	KEGG: hsa04060
cMono	ncMono	CCL3L1	CCR1	4.45182e-07	0	CCL3L1_CCR1	CCL3L1 - CCR1	CCL	Secreted Signaling	KEGG: hsa04060
trMono	ncMono	CCL3L1	CCR1	1.12923e-06	0	CCL3L1_CCR1	CCL3L1 - CCR1	CCL	Secreted Signaling	KEGG: hsa04060
acMono	ncMono	CCL3L1	CCR1	4.51057e-06	0	CCL3L1_CCR1	CCL3L1 - CCR1	CCL	Secreted Signaling	KEGG: hsa04060
MDSC-L	ncMono	CCL3L1	CCR1	3.21673e-06	0	CCL3L1_CCR1	CCL3L1 - CCR1	CCL	Secreted Signaling	KEGG: hsa04060
ncMono	ncMono	CCL3L1	CCR1	5.12212e-07	0	CCL3L1_CCR1	CCL3L1 - CCR1	CCL	Secreted Signaling	KEGG: hsa04060
IFN Mono	ncMono	CCL3L1	CCR1	7.04468e-07	0	CCL3L1_CCR1	CCL3L1 - CCR1	CCL	Secreted Signaling	KEGG: hsa04060
mDC	ncMono	CCL3L1	CCR1	1.32826e-07	0	CCL3L1_CCR1	CCL3L1 - CCR1	CCL	Secreted Signaling	KEGG: hsa04060
Mφ	ncMono	CCL3L1	CCR1	1.24089e-07	0	CCL3L1_CCR1	CCL3L1 - CCR1	CCL	Secreted Signaling	KEGG: hsa04060
cMono	IFN Mono	CCL3L1	CCR1	8.13636e-07	0	CCL3L1_CCR1	CCL3L1 - CCR1	CCL	Secreted Signaling	KEGG: hsa04060
trMono	IFN Mono	CCL3L1	CCR1	2.059e-06	0	CCL3L1_CCR1	CCL3L1 - CCR1	CCL	Secreted Signaling	KEGG: hsa04060
acMono	IFN Mono	CCL3L1	CCR1	7.93597e-06	0	CCL3L1_CCR1	CCL3L1 - CCR1	CCL	Secreted Signaling	KEGG: hsa04060
MDSC-L	IFN Mono	CCL3L1	CCR1	5.73879e-06	0	CCL3L1_CCR1	CCL3L1 - CCR1	CCL	Secreted Signaling	KEGG: hsa04060
ncMono	IFN Mono	CCL3L1	CCR1	9.37403e-07	0	CCL3L1_CCR1	CCL3L1 - CCR1	CCL	Secreted Signaling	KEGG: hsa04060
IFN Mono	IFN Mono	CCL3L1	CCR1	1.25641e-06	0	CCL3L1_CCR1	CCL3L1 - CCR1	CCL	Secreted Signaling	KEGG: hsa04060
mDC	IFN Mono	CCL3L1	CCR1	2.43317e-07	0	CCL3L1_CCR1	CCL3L1 - CCR1	CCL	Secreted Signaling	KEGG: hsa04060
Mφ	IFN Mono	CCL3L1	CCR1	2.25202e-07	0	CCL3L1_CCR1	CCL3L1 - CCR1	CCL	Secreted Signaling	KEGG: hsa04060
cMono	mDC	CCL3L1	CCR1	8.9886e-08	0	CCL3L1_CCR1	CCL3L1 - CCR1	CCL	Secreted Signaling	KEGG: hsa04060
trMono	mDC	CCL3L1	CCR1	2.28041e-07	0	CCL3L1_CCR1	CCL3L1 - CCR1	CCL	Secreted Signaling	KEGG: hsa04060
acMono	mDC	CCL3L1	CCR1	9.13294e-07	0	CCL3L1_CCR1	CCL3L1 - CCR1	CCL	Secreted Signaling	KEGG: hsa04060
MDSC-L	mDC	CCL3L1	CCR1	6.5064e-07	0	CCL3L1_CCR1	CCL3L1 - CCR1	CCL	Secreted Signaling	KEGG: hsa04060
ncMono	mDC	CCL3L1	CCR1	1.0341e-07	0	CCL3L1_CCR1	CCL3L1 - CCR1	CCL	Secreted Signaling	KEGG: hsa04060
IFN Mono	mDC	CCL3L1	CCR1	1.42494e-07	0	CCL3L1_CCR1	CCL3L1 - CCR1	CCL	Secreted Signaling	KEGG: hsa04060
mDC	mDC	CCL3L1	CCR1	2.68143e-08	0	CCL3L1_CCR1	CCL3L1 - CCR1	CCL	Secreted Signaling	KEGG: hsa04060
Mφ	mDC	CCL3L1	CCR1	2.50675e-08	0	CCL3L1_CCR1	CCL3L1 - CCR1	CCL	Secreted Signaling	KEGG: hsa04060
cMono	Mφ	CCL3L1	CCR1	8.71473e-08	0	CCL3L1_CCR1	CCL3L1 - CCR1	CCL	Secreted Signaling	KEGG: hsa04060
trMono	Mφ	CCL3L1	CCR1	2.20985e-07	0	CCL3L1_CCR1	CCL3L1 - CCR1	CCL	Secreted Signaling	KEGG: hsa04060
acMono	Mφ	CCL3L1	CCR1	8.78401e-07	0	CCL3L1_CCR1	CCL3L1 - CCR1	CCL	Secreted Signaling	KEGG: hsa04060
MDSC-L	Mφ	CCL3L1	CCR1	6.27637e-07	0	CCL3L1_CCR1	CCL3L1 - CCR1	CCL	Secreted Signaling	KEGG: hsa04060
ncMono	Mφ	CCL3L1	CCR1	1.00287e-07	0	CCL3L1_CCR1	CCL3L1 - CCR1	CCL	Secreted Signaling	KEGG: hsa04060
IFN Mono	Mφ	CCL3L1	CCR1	1.37448e-07	0	CCL3L1_CCR1	CCL3L1 - CCR1	CCL	Secreted Signaling	KEGG: hsa04060
mDC	Mφ	CCL3L1	CCR1	2.60096e-08	0	CCL3L1_CCR1	CCL3L1 - CCR1	CCL	Secreted Signaling	KEGG: hsa04060
Mφ	Mφ	CCL3L1	CCR1	2.42683e-08	0	CCL3L1_CCR1	CCL3L1 - CCR1	CCL	Secreted Signaling	KEGG: hsa04060
MM-SR	MM-Mix	MIF	CD74_CXCR4	0.000295019	0	MIF_CD74_CXCR4	MIF - (CD74+CXCR4)	MIF	Secreted Signaling	PMID: 29637711; PMID: 24760155
MM-SR	Th	MIF	CD74_CXCR4	0.00080236	0	MIF_CD74_CXCR4	MIF - (CD74+CXCR4)	MIF	Secreted Signaling	PMID: 29637711; PMID: 24760155
MM-OR	IFN T	MIF	CD74_CXCR4	2.75309e-05	0	MIF_CD74_CXCR4	MIF - (CD74+CXCR4)	MIF	Secreted Signaling	PMID: 29637711; PMID: 24760155
MM-SR	IFN T	MIF	CD74_CXCR4	8.98264e-05	0	MIF_CD74_CXCR4	MIF - (CD74+CXCR4)	MIF	Secreted Signaling	PMID: 29637711; PMID: 24760155
MM-Mix	IFN T	MIF	CD74_CXCR4	4.34903e-06	0	MIF_CD74_CXCR4	MIF - (CD74+CXCR4)	MIF	Secreted Signaling	PMID: 29637711; PMID: 24760155
MM-OR	Treg	MIF	CD74_CXCR4	8.77776e-05	0	MIF_CD74_CXCR4	MIF - (CD74+CXCR4)	MIF	Secreted Signaling	PMID: 29637711; PMID: 24760155
MM-SR	Treg	MIF	CD74_CXCR4	0.00028643	0	MIF_CD74_CXCR4	MIF - (CD74+CXCR4)	MIF	Secreted Signaling	PMID: 29637711; PMID: 24760155
MM-Mix	Treg	MIF	CD74_CXCR4	1.38655e-05	0	MIF_CD74_CXCR4	MIF - (CD74+CXCR4)	MIF	Secreted Signaling	PMID: 29637711; PMID: 24760155
MM-OR	MAIT	MIF	CD74_CXCR4	5.1523e-05	0	MIF_CD74_CXCR4	MIF - (CD74+CXCR4)	MIF	Secreted Signaling	PMID: 29637711; PMID: 24760155
MM-SR	MAIT	MIF	CD74_CXCR4	0.000168037	0	MIF_CD74_CXCR4	MIF - (CD74+CXCR4)	MIF	Secreted Signaling	PMID: 29637711; PMID: 24760155
MM-Mix	MAIT	MIF	CD74_CXCR4	8.14043e-06	0	MIF_CD74_CXCR4	MIF - (CD74+CXCR4)	MIF	Secreted Signaling	PMID: 29637711; PMID: 24760155
MM-OR	Tmc	MIF	CD74_CXCR4	0.000375361	0	MIF_CD74_CXCR4	MIF - (CD74+CXCR4)	MIF	Secreted Signaling	PMID: 29637711; PMID: 24760155
MM-SR	Tmc	MIF	CD74_CXCR4	0.00121785	0	MIF_CD74_CXCR4	MIF - (CD74+CXCR4)	MIF	Secreted Signaling	PMID: 29637711; PMID: 24760155
MM-Mix	Tmc	MIF	CD74_CXCR4	5.9433e-05	0	MIF_CD74_CXCR4	MIF - (CD74+CXCR4)	MIF	Secreted Signaling	PMID: 29637711; PMID: 24760155
mDC	Tmc	MIF	CD74_CXCR4	8.41061e-06	0	MIF_CD74_CXCR4	MIF - (CD74+CXCR4)	MIF	Secreted Signaling	PMID: 29637711; PMID: 24760155
MM-OR	γδ T	MIF	CD74_CXCR4	0.000194526	0	MIF_CD74_CXCR4	MIF - (CD74+CXCR4)	MIF	Secreted Signaling	PMID: 29637711; PMID: 24760155
MM-SR	γδ T	MIF	CD74_CXCR4	0.000632638	0	MIF_CD74_CXCR4	MIF - (CD74+CXCR4)	MIF	Secreted Signaling	PMID: 29637711; PMID: 24760155
MM-Mix	γδ T	MIF	CD74_CXCR4	3.077e-05	0	MIF_CD74_CXCR4	MIF - (CD74+CXCR4)	MIF	Secreted Signaling	PMID: 29637711; PMID: 24760155
mDC	γδ T	MIF	CD74_CXCR4	4.34319e-06	0	MIF_CD74_CXCR4	MIF - (CD74+CXCR4)	MIF	Secreted Signaling	PMID: 29637711; PMID: 24760155
MM-OR	TE	MIF	CD74_CXCR4	0.000635904	0	MIF_CD74_CXCR4	MIF - (CD74+CXCR4)	MIF	Secreted Signaling	PMID: 29637711; PMID: 24760155
MM-SR	TE	MIF	CD74_CXCR4	0.00207344	0	MIF_CD74_CXCR4	MIF - (CD74+CXCR4)	MIF	Secreted Signaling	PMID: 29637711; PMID: 24760155
MM-Mix	TE	MIF	CD74_CXCR4	0.00010048	0	MIF_CD74_CXCR4	MIF - (CD74+CXCR4)	MIF	Secreted Signaling	PMID: 29637711; PMID: 24760155
MM-OR	CD56bright NK	MIF	CD74_CXCR4	4.93451e-05	0	MIF_CD74_CXCR4	MIF - (CD74+CXCR4)	MIF	Secreted Signaling	PMID: 29637711; PMID: 24760155
MM-SR	CD56bright NK	MIF	CD74_CXCR4	0.000160594	0	MIF_CD74_CXCR4	MIF - (CD74+CXCR4)	MIF	Secreted Signaling	PMID: 29637711; PMID: 24760155
MM-Mix	CD56bright NK	MIF	CD74_CXCR4	7.80311e-06	0	MIF_CD74_CXCR4	MIF - (CD74+CXCR4)	MIF	Secreted Signaling	PMID: 29637711; PMID: 24760155
mDC	CD56bright NK	MIF	CD74_CXCR4	1.10057e-06	0	MIF_CD74_CXCR4	MIF - (CD74+CXCR4)	MIF	Secreted Signaling	PMID: 29637711; PMID: 24760155
MM-SR	trNK	MIF	CD74_CXCR4	0.00058685	0	MIF_CD74_CXCR4	MIF - (CD74+CXCR4)	MIF	Secreted Signaling	PMID: 29637711; PMID: 24760155
MM-OR	adpNK	MIF	CD74_CXCR4	3.48577e-05	0	MIF_CD74_CXCR4	MIF - (CD74+CXCR4)	MIF	Secreted Signaling	PMID: 29637711; PMID: 24760155
MM-SR	adpNK	MIF	CD74_CXCR4	0.000113703	0	MIF_CD74_CXCR4	MIF - (CD74+CXCR4)	MIF	Secreted Signaling	PMID: 29637711; PMID: 24760155
MM-Mix	adpNK	MIF	CD74_CXCR4	5.50702e-06	0	MIF_CD74_CXCR4	MIF - (CD74+CXCR4)	MIF	Secreted Signaling	PMID: 29637711; PMID: 24760155
MM-OR	MNK	MIF	CD74_CXCR4	0.000293075	0	MIF_CD74_CXCR4	MIF - (CD74+CXCR4)	MIF	Secreted Signaling	PMID: 29637711; PMID: 24760155
MM-SR	MNK	MIF	CD74_CXCR4	0.000954815	0	MIF_CD74_CXCR4	MIF - (CD74+CXCR4)	MIF	Secreted Signaling	PMID: 29637711; PMID: 24760155
MM-Mix	MNK	MIF	CD74_CXCR4	4.63249e-05	0	MIF_CD74_CXCR4	MIF - (CD74+CXCR4)	MIF	Secreted Signaling	PMID: 29637711; PMID: 24760155
mDC	MNK	MIF	CD74_CXCR4	6.52641e-06	0.03	MIF_CD74_CXCR4	MIF - (CD74+CXCR4)	MIF	Secreted Signaling	PMID: 29637711; PMID: 24760155
MM-OR	cMono	MIF	CD74_CXCR4	5.92564e-05	0	MIF_CD74_CXCR4	MIF - (CD74+CXCR4)	MIF	Secreted Signaling	PMID: 29637711; PMID: 24760155
MM-SR	cMono	MIF	CD74_CXCR4	0.00019412	0	MIF_CD74_CXCR4	MIF - (CD74+CXCR4)	MIF	Secreted Signaling	PMID: 29637711; PMID: 24760155
MM-Mix	cMono	MIF	CD74_CXCR4	9.34519e-06	0.02	MIF_CD74_CXCR4	MIF - (CD74+CXCR4)	MIF	Secreted Signaling	PMID: 29637711; PMID: 24760155
MM-SR	trMono	MIF	CD74_CXCR4	0.000278988	0	MIF_CD74_CXCR4	MIF - (CD74+CXCR4)	MIF	Secreted Signaling	PMID: 29637711; PMID: 24760155
MM-OR	acMono	MIF	CD74_CXCR4	0.000155716	0	MIF_CD74_CXCR4	MIF - (CD74+CXCR4)	MIF	Secreted Signaling	PMID: 29637711; PMID: 24760155
MM-SR	acMono	MIF	CD74_CXCR4	0.000508742	0	MIF_CD74_CXCR4	MIF - (CD74+CXCR4)	MIF	Secreted Signaling	PMID: 29637711; PMID: 24760155
MM-Mix	acMono	MIF	CD74_CXCR4	2.45848e-05	0	MIF_CD74_CXCR4	MIF - (CD74+CXCR4)	MIF	Secreted Signaling	PMID: 29637711; PMID: 24760155
MM-OR	MDSC-L	MIF	CD74_CXCR4	0.000180951	0	MIF_CD74_CXCR4	MIF - (CD74+CXCR4)	MIF	Secreted Signaling	PMID: 29637711; PMID: 24760155
MM-SR	MDSC-L	MIF	CD74_CXCR4	0.000589878	0	MIF_CD74_CXCR4	MIF - (CD74+CXCR4)	MIF	Secreted Signaling	PMID: 29637711; PMID: 24760155
MM-Mix	MDSC-L	MIF	CD74_CXCR4	2.8595e-05	0	MIF_CD74_CXCR4	MIF - (CD74+CXCR4)	MIF	Secreted Signaling	PMID: 29637711; PMID: 24760155
MM-OR	ncMono	MIF	CD74_CXCR4	9.59995e-05	0	MIF_CD74_CXCR4	MIF - (CD74+CXCR4)	MIF	Secreted Signaling	PMID: 29637711; PMID: 24760155
MM-SR	ncMono	MIF	CD74_CXCR4	0.000313656	0	MIF_CD74_CXCR4	MIF - (CD74+CXCR4)	MIF	Secreted Signaling	PMID: 29637711; PMID: 24760155
MM-Mix	ncMono	MIF	CD74_CXCR4	1.51563e-05	0	MIF_CD74_CXCR4	MIF - (CD74+CXCR4)	MIF	Secreted Signaling	PMID: 29637711; PMID: 24760155
MM-SR	IFN Mono	MIF	CD74_CXCR4	6.81553e-05	0	MIF_CD74_CXCR4	MIF - (CD74+CXCR4)	MIF	Secreted Signaling	PMID: 29637711; PMID: 24760155
MM-OR	mDC	MIF	CD74_CXCR4	4.33953e-05	0	MIF_CD74_CXCR4	MIF - (CD74+CXCR4)	MIF	Secreted Signaling	PMID: 29637711; PMID: 24760155
MM-SR	mDC	MIF	CD74_CXCR4	0.000140651	0	MIF_CD74_CXCR4	MIF - (CD74+CXCR4)	MIF	Secreted Signaling	PMID: 29637711; PMID: 24760155
MM-Mix	mDC	MIF	CD74_CXCR4	6.87395e-06	0	MIF_CD74_CXCR4	MIF - (CD74+CXCR4)	MIF	Secreted Signaling	PMID: 29637711; PMID: 24760155
mDC	mDC	MIF	CD74_CXCR4	9.73845e-07	0	MIF_CD74_CXCR4	MIF - (CD74+CXCR4)	MIF	Secreted Signaling	PMID: 29637711; PMID: 24760155
MM-OR	pDC	MIF	CD74_CXCR4	2.9478e-05	0	MIF_CD74_CXCR4	MIF - (CD74+CXCR4)	MIF	Secreted Signaling	PMID: 29637711; PMID: 24760155
MM-SR	pDC	MIF	CD74_CXCR4	9.51605e-05	0	MIF_CD74_CXCR4	MIF - (CD74+CXCR4)	MIF	Secreted Signaling	PMID: 29637711; PMID: 24760155
MM-Mix	pDC	MIF	CD74_CXCR4	4.67721e-06	0	MIF_CD74_CXCR4	MIF - (CD74+CXCR4)	MIF	Secreted Signaling	PMID: 29637711; PMID: 24760155
Th	pDC	MIF	CD74_CXCR4	6.46938e-06	0	MIF_CD74_CXCR4	MIF - (CD74+CXCR4)	MIF	Secreted Signaling	PMID: 29637711; PMID: 24760155
Treg	pDC	MIF	CD74_CXCR4	1.26872e-06	0.02	MIF_CD74_CXCR4	MIF - (CD74+CXCR4)	MIF	Secreted Signaling	PMID: 29637711; PMID: 24760155
MAIT	pDC	MIF	CD74_CXCR4	7.22296e-07	0.03	MIF_CD74_CXCR4	MIF - (CD74+CXCR4)	MIF	Secreted Signaling	PMID: 29637711; PMID: 24760155
Tmc	pDC	MIF	CD74_CXCR4	4.0698e-06	0	MIF_CD74_CXCR4	MIF - (CD74+CXCR4)	MIF	Secreted Signaling	PMID: 29637711; PMID: 24760155
γδ T	pDC	MIF	CD74_CXCR4	2.35262e-06	0	MIF_CD74_CXCR4	MIF - (CD74+CXCR4)	MIF	Secreted Signaling	PMID: 29637711; PMID: 24760155
CD56bright NK	pDC	MIF	CD74_CXCR4	6.51818e-07	0	MIF_CD74_CXCR4	MIF - (CD74+CXCR4)	MIF	Secreted Signaling	PMID: 29637711; PMID: 24760155
trNK	pDC	MIF	CD74_CXCR4	5.04039e-06	0	MIF_CD74_CXCR4	MIF - (CD74+CXCR4)	MIF	Secreted Signaling	PMID: 29637711; PMID: 24760155
MNK	pDC	MIF	CD74_CXCR4	4.04096e-06	0	MIF_CD74_CXCR4	MIF - (CD74+CXCR4)	MIF	Secreted Signaling	PMID: 29637711; PMID: 24760155
mDC	pDC	MIF	CD74_CXCR4	6.65545e-07	0	MIF_CD74_CXCR4	MIF - (CD74+CXCR4)	MIF	Secreted Signaling	PMID: 29637711; PMID: 24760155
MM-OR	Mφ	MIF	CD74_CXCR4	1.04854e-05	0	MIF_CD74_CXCR4	MIF - (CD74+CXCR4)	MIF	Secreted Signaling	PMID: 29637711; PMID: 24760155
MM-SR	Mφ	MIF	CD74_CXCR4	3.43223e-05	0	MIF_CD74_CXCR4	MIF - (CD74+CXCR4)	MIF	Secreted Signaling	PMID: 29637711; PMID: 24760155
MM-Mix	Mφ	MIF	CD74_CXCR4	1.65415e-06	0.01	MIF_CD74_CXCR4	MIF - (CD74+CXCR4)	MIF	Secreted Signaling	PMID: 29637711; PMID: 24760155
MM-OR	BC-N	MIF	CD74_CXCR4	1.68581e-05	0	MIF_CD74_CXCR4	MIF - (CD74+CXCR4)	MIF	Secreted Signaling	PMID: 29637711; PMID: 24760155
MM-SR	BC-N	MIF	CD74_CXCR4	5.44603e-05	0	MIF_CD74_CXCR4	MIF - (CD74+CXCR4)	MIF	Secreted Signaling	PMID: 29637711; PMID: 24760155
MM-Mix	BC-N	MIF	CD74_CXCR4	2.67404e-06	0	MIF_CD74_CXCR4	MIF - (CD74+CXCR4)	MIF	Secreted Signaling	PMID: 29637711; PMID: 24760155
CD56bright NK	BC-N	MIF	CD74_CXCR4	3.72166e-07	0.03	MIF_CD74_CXCR4	MIF - (CD74+CXCR4)	MIF	Secreted Signaling	PMID: 29637711; PMID: 24760155
MNK	BC-N	MIF	CD74_CXCR4	2.30721e-06	0.03	MIF_CD74_CXCR4	MIF - (CD74+CXCR4)	MIF	Secreted Signaling	PMID: 29637711; PMID: 24760155
mDC	BC-N	MIF	CD74_CXCR4	3.80202e-07	0	MIF_CD74_CXCR4	MIF - (CD74+CXCR4)	MIF	Secreted Signaling	PMID: 29637711; PMID: 24760155
MM-OR	acBC	MIF	CD74_CXCR4	7.30442e-05	0	MIF_CD74_CXCR4	MIF - (CD74+CXCR4)	MIF	Secreted Signaling	PMID: 29637711; PMID: 24760155
MM-SR	acBC	MIF	CD74_CXCR4	0.000235719	0	MIF_CD74_CXCR4	MIF - (CD74+CXCR4)	MIF	Secreted Signaling	PMID: 29637711; PMID: 24760155
MM-Mix	acBC	MIF	CD74_CXCR4	1.15914e-05	0	MIF_CD74_CXCR4	MIF - (CD74+CXCR4)	MIF	Secreted Signaling	PMID: 29637711; PMID: 24760155
CD4+ Naive	acBC	MIF	CD74_CXCR4	1.24558e-05	0.01	MIF_CD74_CXCR4	MIF - (CD74+CXCR4)	MIF	Secreted Signaling	PMID: 29637711; PMID: 24760155
Th	acBC	MIF	CD74_CXCR4	1.60436e-05	0	MIF_CD74_CXCR4	MIF - (CD74+CXCR4)	MIF	Secreted Signaling	PMID: 29637711; PMID: 24760155
IFN T	acBC	MIF	CD74_CXCR4	9.79607e-07	0.01	MIF_CD74_CXCR4	MIF - (CD74+CXCR4)	MIF	Secreted Signaling	PMID: 29637711; PMID: 24760155
Treg	acBC	MIF	CD74_CXCR4	3.14634e-06	0	MIF_CD74_CXCR4	MIF - (CD74+CXCR4)	MIF	Secreted Signaling	PMID: 29637711; PMID: 24760155
MAIT	acBC	MIF	CD74_CXCR4	1.79125e-06	0	MIF_CD74_CXCR4	MIF - (CD74+CXCR4)	MIF	Secreted Signaling	PMID: 29637711; PMID: 24760155
Tmc	acBC	MIF	CD74_CXCR4	1.00927e-05	0	MIF_CD74_CXCR4	MIF - (CD74+CXCR4)	MIF	Secreted Signaling	PMID: 29637711; PMID: 24760155
γδ T	acBC	MIF	CD74_CXCR4	5.8343e-06	0	MIF_CD74_CXCR4	MIF - (CD74+CXCR4)	MIF	Secreted Signaling	PMID: 29637711; PMID: 24760155
TE	acBC	MIF	CD74_CXCR4	2.06752e-05	0.01	MIF_CD74_CXCR4	MIF - (CD74+CXCR4)	MIF	Secreted Signaling	PMID: 29637711; PMID: 24760155
CD56bright NK	acBC	MIF	CD74_CXCR4	1.61641e-06	0	MIF_CD74_CXCR4	MIF - (CD74+CXCR4)	MIF	Secreted Signaling	PMID: 29637711; PMID: 24760155
trNK	acBC	MIF	CD74_CXCR4	1.24997e-05	0	MIF_CD74_CXCR4	MIF - (CD74+CXCR4)	MIF	Secreted Signaling	PMID: 29637711; PMID: 24760155
adpNK	acBC	MIF	CD74_CXCR4	1.19387e-06	0.03	MIF_CD74_CXCR4	MIF - (CD74+CXCR4)	MIF	Secreted Signaling	PMID: 29637711; PMID: 24760155
MNK	acBC	MIF	CD74_CXCR4	1.0021e-05	0	MIF_CD74_CXCR4	MIF - (CD74+CXCR4)	MIF	Secreted Signaling	PMID: 29637711; PMID: 24760155
mDC	acBC	MIF	CD74_CXCR4	1.65003e-06	0	MIF_CD74_CXCR4	MIF - (CD74+CXCR4)	MIF	Secreted Signaling	PMID: 29637711; PMID: 24760155
MM-OR	MBC	MIF	CD74_CXCR4	0.000134349	0	MIF_CD74_CXCR4	MIF - (CD74+CXCR4)	MIF	Secreted Signaling	PMID: 29637711; PMID: 24760155
MM-SR	MBC	MIF	CD74_CXCR4	0.000431655	0	MIF_CD74_CXCR4	MIF - (CD74+CXCR4)	MIF	Secreted Signaling	PMID: 29637711; PMID: 24760155
MM-Mix	MBC	MIF	CD74_CXCR4	2.13592e-05	0	MIF_CD74_CXCR4	MIF - (CD74+CXCR4)	MIF	Secreted Signaling	PMID: 29637711; PMID: 24760155
CD8+ Naive	MBC	MIF	CD74_CXCR4	3.98424e-06	0	MIF_CD74_CXCR4	MIF - (CD74+CXCR4)	MIF	Secreted Signaling	PMID: 29637711; PMID: 24760155
CD4+ Naive	MBC	MIF	CD74_CXCR4	2.31584e-05	0	MIF_CD74_CXCR4	MIF - (CD74+CXCR4)	MIF	Secreted Signaling	PMID: 29637711; PMID: 24760155
Th	MBC	MIF	CD74_CXCR4	2.98162e-05	0	MIF_CD74_CXCR4	MIF - (CD74+CXCR4)	MIF	Secreted Signaling	PMID: 29637711; PMID: 24760155
IFN T	MBC	MIF	CD74_CXCR4	1.8207e-06	0	MIF_CD74_CXCR4	MIF - (CD74+CXCR4)	MIF	Secreted Signaling	PMID: 29637711; PMID: 24760155
Treg	MBC	MIF	CD74_CXCR4	5.84779e-06	0	MIF_CD74_CXCR4	MIF - (CD74+CXCR4)	MIF	Secreted Signaling	PMID: 29637711; PMID: 24760155
MAIT	MBC	MIF	CD74_CXCR4	3.32915e-06	0	MIF_CD74_CXCR4	MIF - (CD74+CXCR4)	MIF	Secreted Signaling	PMID: 29637711; PMID: 24760155
Tmc	MBC	MIF	CD74_CXCR4	1.87548e-05	0	MIF_CD74_CXCR4	MIF - (CD74+CXCR4)	MIF	Secreted Signaling	PMID: 29637711; PMID: 24760155
γδ T	MBC	MIF	CD74_CXCR4	1.08424e-05	0	MIF_CD74_CXCR4	MIF - (CD74+CXCR4)	MIF	Secreted Signaling	PMID: 29637711; PMID: 24760155
TE	MBC	MIF	CD74_CXCR4	3.84403e-05	0	MIF_CD74_CXCR4	MIF - (CD74+CXCR4)	MIF	Secreted Signaling	PMID: 29637711; PMID: 24760155
CD56bright NK	MBC	MIF	CD74_CXCR4	3.00277e-06	0	MIF_CD74_CXCR4	MIF - (CD74+CXCR4)	MIF	Secreted Signaling	PMID: 29637711; PMID: 24760155
trNK	MBC	MIF	CD74_CXCR4	2.32281e-05	0	MIF_CD74_CXCR4	MIF - (CD74+CXCR4)	MIF	Secreted Signaling	PMID: 29637711; PMID: 24760155
adpNK	MBC	MIF	CD74_CXCR4	2.21927e-06	0	MIF_CD74_CXCR4	MIF - (CD74+CXCR4)	MIF	Secreted Signaling	PMID: 29637711; PMID: 24760155
MNK	MBC	MIF	CD74_CXCR4	1.86182e-05	0	MIF_CD74_CXCR4	MIF - (CD74+CXCR4)	MIF	Secreted Signaling	PMID: 29637711; PMID: 24760155
mDC	MBC	MIF	CD74_CXCR4	3.05532e-06	0	MIF_CD74_CXCR4	MIF - (CD74+CXCR4)	MIF	Secreted Signaling	PMID: 29637711; PMID: 24760155
acBC	MBC	MIF	CD74_CXCR4	2.50177e-06	0	MIF_CD74_CXCR4	MIF - (CD74+CXCR4)	MIF	Secreted Signaling	PMID: 29637711; PMID: 24760155
MM-SR	MM-Mix	MIF	CD74_CD44	0.000218716	0	MIF_CD74_CD44	MIF - (CD74+CD44)	MIF	Secreted Signaling	PMID: 29637711; PMID: 26175090
MM-SR	Th	MIF	CD74_CD44	0.000691269	0	MIF_CD74_CD44	MIF - (CD74+CD44)	MIF	Secreted Signaling	PMID: 29637711; PMID: 26175090
MM-OR	IFN T	MIF	CD74_CD44	2.19458e-05	0	MIF_CD74_CD44	MIF - (CD74+CD44)	MIF	Secreted Signaling	PMID: 29637711; PMID: 26175090
MM-SR	IFN T	MIF	CD74_CD44	7.18329e-05	0	MIF_CD74_CD44	MIF - (CD74+CD44)	MIF	Secreted Signaling	PMID: 29637711; PMID: 26175090
MM-Mix	IFN T	MIF	CD74_CD44	3.46221e-06	0	MIF_CD74_CD44	MIF - (CD74+CD44)	MIF	Secreted Signaling	PMID: 29637711; PMID: 26175090
MM-OR	Treg	MIF	CD74_CD44	7.96542e-05	0	MIF_CD74_CD44	MIF - (CD74+CD44)	MIF	Secreted Signaling	PMID: 29637711; PMID: 26175090
MM-SR	Treg	MIF	CD74_CD44	0.000260298	0	MIF_CD74_CD44	MIF - (CD74+CD44)	MIF	Secreted Signaling	PMID: 29637711; PMID: 26175090
MM-Mix	Treg	MIF	CD74_CD44	1.25748e-05	0	MIF_CD74_CD44	MIF - (CD74+CD44)	MIF	Secreted Signaling	PMID: 29637711; PMID: 26175090
mDC	Treg	MIF	CD74_CD44	1.76583e-06	0	MIF_CD74_CD44	MIF - (CD74+CD44)	MIF	Secreted Signaling	PMID: 29637711; PMID: 26175090
MM-OR	MAIT	MIF	CD74_CD44	3.6543e-05	0	MIF_CD74_CD44	MIF - (CD74+CD44)	MIF	Secreted Signaling	PMID: 29637711; PMID: 26175090
MM-SR	MAIT	MIF	CD74_CD44	0.000119743	0	MIF_CD74_CD44	MIF - (CD74+CD44)	MIF	Secreted Signaling	PMID: 29637711; PMID: 26175090
MM-Mix	MAIT	MIF	CD74_CD44	5.76251e-06	0	MIF_CD74_CD44	MIF - (CD74+CD44)	MIF	Secreted Signaling	PMID: 29637711; PMID: 26175090
MM-OR	Tmc	MIF	CD74_CD44	0.000258162	0	MIF_CD74_CD44	MIF - (CD74+CD44)	MIF	Secreted Signaling	PMID: 29637711; PMID: 26175090
MM-SR	Tmc	MIF	CD74_CD44	0.000843193	0	MIF_CD74_CD44	MIF - (CD74+CD44)	MIF	Secreted Signaling	PMID: 29637711; PMID: 26175090
MM-Mix	Tmc	MIF	CD74_CD44	4.07641e-05	0	MIF_CD74_CD44	MIF - (CD74+CD44)	MIF	Secreted Signaling	PMID: 29637711; PMID: 26175090
mDC	Tmc	MIF	CD74_CD44	5.72754e-06	0	MIF_CD74_CD44	MIF - (CD74+CD44)	MIF	Secreted Signaling	PMID: 29637711; PMID: 26175090
MM-OR	γδ T	MIF	CD74_CD44	0.000126658	0	MIF_CD74_CD44	MIF - (CD74+CD44)	MIF	Secreted Signaling	PMID: 29637711; PMID: 26175090
MM-SR	γδ T	MIF	CD74_CD44	0.000414653	0	MIF_CD74_CD44	MIF - (CD74+CD44)	MIF	Secreted Signaling	PMID: 29637711; PMID: 26175090
MM-Mix	γδ T	MIF	CD74_CD44	1.99802e-05	0	MIF_CD74_CD44	MIF - (CD74+CD44)	MIF	Secreted Signaling	PMID: 29637711; PMID: 26175090
MM-OR	TE	MIF	CD74_CD44	0.000452124	0	MIF_CD74_CD44	MIF - (CD74+CD44)	MIF	Secreted Signaling	PMID: 29637711; PMID: 26175090
MM-SR	TE	MIF	CD74_CD44	0.00148121	0	MIF_CD74_CD44	MIF - (CD74+CD44)	MIF	Secreted Signaling	PMID: 29637711; PMID: 26175090
MM-Mix	TE	MIF	CD74_CD44	7.13016e-05	0	MIF_CD74_CD44	MIF - (CD74+CD44)	MIF	Secreted Signaling	PMID: 29637711; PMID: 26175090
MM-OR	CD56bright NK	MIF	CD74_CD44	3.75439e-05	0	MIF_CD74_CD44	MIF - (CD74+CD44)	MIF	Secreted Signaling	PMID: 29637711; PMID: 26175090
MM-SR	CD56bright NK	MIF	CD74_CD44	0.000122722	0	MIF_CD74_CD44	MIF - (CD74+CD44)	MIF	Secreted Signaling	PMID: 29637711; PMID: 26175090
MM-Mix	CD56bright NK	MIF	CD74_CD44	5.92629e-06	0	MIF_CD74_CD44	MIF - (CD74+CD44)	MIF	Secreted Signaling	PMID: 29637711; PMID: 26175090
MM-OR	adpNK	MIF	CD74_CD44	2.32596e-05	0	MIF_CD74_CD44	MIF - (CD74+CD44)	MIF	Secreted Signaling	PMID: 29637711; PMID: 26175090
MM-SR	adpNK	MIF	CD74_CD44	7.62763e-05	0	MIF_CD74_CD44	MIF - (CD74+CD44)	MIF	Secreted Signaling	PMID: 29637711; PMID: 26175090
MM-Mix	adpNK	MIF	CD74_CD44	3.66665e-06	0	MIF_CD74_CD44	MIF - (CD74+CD44)	MIF	Secreted Signaling	PMID: 29637711; PMID: 26175090
MM-SR	MNK	MIF	CD74_CD44	0.000424425	0	MIF_CD74_CD44	MIF - (CD74+CD44)	MIF	Secreted Signaling	PMID: 29637711; PMID: 26175090
MM-OR	cMono	MIF	CD74_CD44	0.000103074	0	MIF_CD74_CD44	MIF - (CD74+CD44)	MIF	Secreted Signaling	PMID: 29637711; PMID: 26175090
MM-SR	cMono	MIF	CD74_CD44	0.000334754	0	MIF_CD74_CD44	MIF - (CD74+CD44)	MIF	Secreted Signaling	PMID: 29637711; PMID: 26175090
MM-Mix	cMono	MIF	CD74_CD44	1.63136e-05	0	MIF_CD74_CD44	MIF - (CD74+CD44)	MIF	Secreted Signaling	PMID: 29637711; PMID: 26175090
Th	cMono	MIF	CD74_CD44	2.23072e-05	0.01	MIF_CD74_CD44	MIF - (CD74+CD44)	MIF	Secreted Signaling	PMID: 29637711; PMID: 26175090
Tmc	cMono	MIF	CD74_CD44	1.40352e-05	0	MIF_CD74_CD44	MIF - (CD74+CD44)	MIF	Secreted Signaling	PMID: 29637711; PMID: 26175090
γδ T	cMono	MIF	CD74_CD44	8.11256e-06	0.01	MIF_CD74_CD44	MIF - (CD74+CD44)	MIF	Secreted Signaling	PMID: 29637711; PMID: 26175090
CD56bright NK	cMono	MIF	CD74_CD44	2.24878e-06	0	MIF_CD74_CD44	MIF - (CD74+CD44)	MIF	Secreted Signaling	PMID: 29637711; PMID: 26175090
trNK	cMono	MIF	CD74_CD44	1.73819e-05	0.02	MIF_CD74_CD44	MIF - (CD74+CD44)	MIF	Secreted Signaling	PMID: 29637711; PMID: 26175090
MNK	cMono	MIF	CD74_CD44	1.39391e-05	0	MIF_CD74_CD44	MIF - (CD74+CD44)	MIF	Secreted Signaling	PMID: 29637711; PMID: 26175090
mDC	cMono	MIF	CD74_CD44	2.30611e-06	0	MIF_CD74_CD44	MIF - (CD74+CD44)	MIF	Secreted Signaling	PMID: 29637711; PMID: 26175090
MM-OR	trMono	MIF	CD74_CD44	0.000224974	0	MIF_CD74_CD44	MIF - (CD74+CD44)	MIF	Secreted Signaling	PMID: 29637711; PMID: 26175090
MM-SR	trMono	MIF	CD74_CD44	0.000729827	0	MIF_CD74_CD44	MIF - (CD74+CD44)	MIF	Secreted Signaling	PMID: 29637711; PMID: 26175090
MM-Mix	trMono	MIF	CD74_CD44	3.56234e-05	0	MIF_CD74_CD44	MIF - (CD74+CD44)	MIF	Secreted Signaling	PMID: 29637711; PMID: 26175090
CD4+ Naive	trMono	MIF	CD74_CD44	3.78797e-05	0.01	MIF_CD74_CD44	MIF - (CD74+CD44)	MIF	Secreted Signaling	PMID: 29637711; PMID: 26175090
Th	trMono	MIF	CD74_CD44	4.88151e-05	0	MIF_CD74_CD44	MIF - (CD74+CD44)	MIF	Secreted Signaling	PMID: 29637711; PMID: 26175090
IFN T	trMono	MIF	CD74_CD44	2.98034e-06	0.01	MIF_CD74_CD44	MIF - (CD74+CD44)	MIF	Secreted Signaling	PMID: 29637711; PMID: 26175090
Treg	trMono	MIF	CD74_CD44	9.57234e-06	0.01	MIF_CD74_CD44	MIF - (CD74+CD44)	MIF	Secreted Signaling	PMID: 29637711; PMID: 26175090
MAIT	trMono	MIF	CD74_CD44	5.44979e-06	0	MIF_CD74_CD44	MIF - (CD74+CD44)	MIF	Secreted Signaling	PMID: 29637711; PMID: 26175090
Tmc	trMono	MIF	CD74_CD44	3.07126e-05	0	MIF_CD74_CD44	MIF - (CD74+CD44)	MIF	Secreted Signaling	PMID: 29637711; PMID: 26175090
γδ T	trMono	MIF	CD74_CD44	1.77526e-05	0	MIF_CD74_CD44	MIF - (CD74+CD44)	MIF	Secreted Signaling	PMID: 29637711; PMID: 26175090
TE	trMono	MIF	CD74_CD44	6.28763e-05	0	MIF_CD74_CD44	MIF - (CD74+CD44)	MIF	Secreted Signaling	PMID: 29637711; PMID: 26175090
CD56bright NK	trMono	MIF	CD74_CD44	4.92054e-06	0	MIF_CD74_CD44	MIF - (CD74+CD44)	MIF	Secreted Signaling	PMID: 29637711; PMID: 26175090
trNK	trMono	MIF	CD74_CD44	3.80362e-05	0	MIF_CD74_CD44	MIF - (CD74+CD44)	MIF	Secreted Signaling	PMID: 29637711; PMID: 26175090
adpNK	trMono	MIF	CD74_CD44	3.63154e-06	0.02	MIF_CD74_CD44	MIF - (CD74+CD44)	MIF	Secreted Signaling	PMID: 29637711; PMID: 26175090
MNK	trMono	MIF	CD74_CD44	3.05009e-05	0	MIF_CD74_CD44	MIF - (CD74+CD44)	MIF	Secreted Signaling	PMID: 29637711; PMID: 26175090
mDC	trMono	MIF	CD74_CD44	5.04193e-06	0	MIF_CD74_CD44	MIF - (CD74+CD44)	MIF	Secreted Signaling	PMID: 29637711; PMID: 26175090
MM-OR	acMono	MIF	CD74_CD44	0.000280617	0	MIF_CD74_CD44	MIF - (CD74+CD44)	MIF	Secreted Signaling	PMID: 29637711; PMID: 26175090
MM-SR	acMono	MIF	CD74_CD44	0.000906325	0	MIF_CD74_CD44	MIF - (CD74+CD44)	MIF	Secreted Signaling	PMID: 29637711; PMID: 26175090
MM-Mix	acMono	MIF	CD74_CD44	4.45157e-05	0	MIF_CD74_CD44	MIF - (CD74+CD44)	MIF	Secreted Signaling	PMID: 29637711; PMID: 26175090
CD8+ Naive	acMono	MIF	CD74_CD44	8.21047e-06	0	MIF_CD74_CD44	MIF - (CD74+CD44)	MIF	Secreted Signaling	PMID: 29637711; PMID: 26175090
CD4+ Naive	acMono	MIF	CD74_CD44	4.77548e-05	0	MIF_CD74_CD44	MIF - (CD74+CD44)	MIF	Secreted Signaling	PMID: 29637711; PMID: 26175090
Th	acMono	MIF	CD74_CD44	6.15152e-05	0	MIF_CD74_CD44	MIF - (CD74+CD44)	MIF	Secreted Signaling	PMID: 29637711; PMID: 26175090
IFN T	acMono	MIF	CD74_CD44	3.75601e-06	0	MIF_CD74_CD44	MIF - (CD74+CD44)	MIF	Secreted Signaling	PMID: 29637711; PMID: 26175090
Treg	acMono	MIF	CD74_CD44	1.20637e-05	0	MIF_CD74_CD44	MIF - (CD74+CD44)	MIF	Secreted Signaling	PMID: 29637711; PMID: 26175090
MAIT	acMono	MIF	CD74_CD44	6.86803e-06	0	MIF_CD74_CD44	MIF - (CD74+CD44)	MIF	Secreted Signaling	PMID: 29637711; PMID: 26175090
Tmc	acMono	MIF	CD74_CD44	3.86988e-05	0	MIF_CD74_CD44	MIF - (CD74+CD44)	MIF	Secreted Signaling	PMID: 29637711; PMID: 26175090
γδ T	acMono	MIF	CD74_CD44	2.23704e-05	0	MIF_CD74_CD44	MIF - (CD74+CD44)	MIF	Secreted Signaling	PMID: 29637711; PMID: 26175090
TE	acMono	MIF	CD74_CD44	7.92676e-05	0	MIF_CD74_CD44	MIF - (CD74+CD44)	MIF	Secreted Signaling	PMID: 29637711; PMID: 26175090
CD56bright NK	acMono	MIF	CD74_CD44	6.1982e-06	0	MIF_CD74_CD44	MIF - (CD74+CD44)	MIF	Secreted Signaling	PMID: 29637711; PMID: 26175090
trNK	acMono	MIF	CD74_CD44	4.79279e-05	0	MIF_CD74_CD44	MIF - (CD74+CD44)	MIF	Secreted Signaling	PMID: 29637711; PMID: 26175090
adpNK	acMono	MIF	CD74_CD44	4.57739e-06	0	MIF_CD74_CD44	MIF - (CD74+CD44)	MIF	Secreted Signaling	PMID: 29637711; PMID: 26175090
MNK	acMono	MIF	CD74_CD44	3.84253e-05	0	MIF_CD74_CD44	MIF - (CD74+CD44)	MIF	Secreted Signaling	PMID: 29637711; PMID: 26175090
mDC	acMono	MIF	CD74_CD44	6.33098e-06	0	MIF_CD74_CD44	MIF - (CD74+CD44)	MIF	Secreted Signaling	PMID: 29637711; PMID: 26175090
acBC	acMono	MIF	CD74_CD44	5.1558e-06	0	MIF_CD74_CD44	MIF - (CD74+CD44)	MIF	Secreted Signaling	PMID: 29637711; PMID: 26175090
MM-OR	MDSC-L	MIF	CD74_CD44	0.000299501	0	MIF_CD74_CD44	MIF - (CD74+CD44)	MIF	Secreted Signaling	PMID: 29637711; PMID: 26175090
MM-SR	MDSC-L	MIF	CD74_CD44	0.000965829	0	MIF_CD74_CD44	MIF - (CD74+CD44)	MIF	Secreted Signaling	PMID: 29637711; PMID: 26175090
MM-Mix	MDSC-L	MIF	CD74_CD44	4.75419e-05	0	MIF_CD74_CD44	MIF - (CD74+CD44)	MIF	Secreted Signaling	PMID: 29637711; PMID: 26175090
CD8+ Naive	MDSC-L	MIF	CD74_CD44	8.79763e-06	0	MIF_CD74_CD44	MIF - (CD74+CD44)	MIF	Secreted Signaling	PMID: 29637711; PMID: 26175090
CD4+ Naive	MDSC-L	MIF	CD74_CD44	5.11601e-05	0	MIF_CD74_CD44	MIF - (CD74+CD44)	MIF	Secreted Signaling	PMID: 29637711; PMID: 26175090
Th	MDSC-L	MIF	CD74_CD44	6.58919e-05	0	MIF_CD74_CD44	MIF - (CD74+CD44)	MIF	Secreted Signaling	PMID: 29637711; PMID: 26175090
IFN T	MDSC-L	MIF	CD74_CD44	4.02336e-06	0	MIF_CD74_CD44	MIF - (CD74+CD44)	MIF	Secreted Signaling	PMID: 29637711; PMID: 26175090
Treg	MDSC-L	MIF	CD74_CD44	1.29224e-05	0	MIF_CD74_CD44	MIF - (CD74+CD44)	MIF	Secreted Signaling	PMID: 29637711; PMID: 26175090
MAIT	MDSC-L	MIF	CD74_CD44	7.35684e-06	0	MIF_CD74_CD44	MIF - (CD74+CD44)	MIF	Secreted Signaling	PMID: 29637711; PMID: 26175090
Tmc	MDSC-L	MIF	CD74_CD44	4.14507e-05	0	MIF_CD74_CD44	MIF - (CD74+CD44)	MIF	Secreted Signaling	PMID: 29637711; PMID: 26175090
γδ T	MDSC-L	MIF	CD74_CD44	2.39617e-05	0	MIF_CD74_CD44	MIF - (CD74+CD44)	MIF	Secreted Signaling	PMID: 29637711; PMID: 26175090
TE	MDSC-L	MIF	CD74_CD44	8.492e-05	0	MIF_CD74_CD44	MIF - (CD74+CD44)	MIF	Secreted Signaling	PMID: 29637711; PMID: 26175090
CD56bright NK	MDSC-L	MIF	CD74_CD44	6.63825e-06	0	MIF_CD74_CD44	MIF - (CD74+CD44)	MIF	Secreted Signaling	PMID: 29637711; PMID: 26175090
trNK	MDSC-L	MIF	CD74_CD44	5.13364e-05	0	MIF_CD74_CD44	MIF - (CD74+CD44)	MIF	Secreted Signaling	PMID: 29637711; PMID: 26175090
adpNK	MDSC-L	MIF	CD74_CD44	4.90347e-06	0	MIF_CD74_CD44	MIF - (CD74+CD44)	MIF	Secreted Signaling	PMID: 29637711; PMID: 26175090
MNK	MDSC-L	MIF	CD74_CD44	4.11551e-05	0	MIF_CD74_CD44	MIF - (CD74+CD44)	MIF	Secreted Signaling	PMID: 29637711; PMID: 26175090
mDC	MDSC-L	MIF	CD74_CD44	6.77284e-06	0	MIF_CD74_CD44	MIF - (CD74+CD44)	MIF	Secreted Signaling	PMID: 29637711; PMID: 26175090
acBC	MDSC-L	MIF	CD74_CD44	5.52441e-06	0	MIF_CD74_CD44	MIF - (CD74+CD44)	MIF	Secreted Signaling	PMID: 29637711; PMID: 26175090
MM-OR	ncMono	MIF	CD74_CD44	0.000153698	0	MIF_CD74_CD44	MIF - (CD74+CD44)	MIF	Secreted Signaling	PMID: 29637711; PMID: 26175090
MM-SR	ncMono	MIF	CD74_CD44	0.000497872	0	MIF_CD74_CD44	MIF - (CD74+CD44)	MIF	Secreted Signaling	PMID: 29637711; PMID: 26175090
MM-Mix	ncMono	MIF	CD74_CD44	2.43521e-05	0	MIF_CD74_CD44	MIF - (CD74+CD44)	MIF	Secreted Signaling	PMID: 29637711; PMID: 26175090
CD4+ Naive	ncMono	MIF	CD74_CD44	2.59701e-05	0	MIF_CD74_CD44	MIF - (CD74+CD44)	MIF	Secreted Signaling	PMID: 29637711; PMID: 26175090
Th	ncMono	MIF	CD74_CD44	3.34628e-05	0	MIF_CD74_CD44	MIF - (CD74+CD44)	MIF	Secreted Signaling	PMID: 29637711; PMID: 26175090
IFN T	ncMono	MIF	CD74_CD44	2.04307e-06	0	MIF_CD74_CD44	MIF - (CD74+CD44)	MIF	Secreted Signaling	PMID: 29637711; PMID: 26175090
Treg	ncMono	MIF	CD74_CD44	6.56201e-06	0	MIF_CD74_CD44	MIF - (CD74+CD44)	MIF	Secreted Signaling	PMID: 29637711; PMID: 26175090
MAIT	ncMono	MIF	CD74_CD44	3.7359e-06	0	MIF_CD74_CD44	MIF - (CD74+CD44)	MIF	Secreted Signaling	PMID: 29637711; PMID: 26175090
Tmc	ncMono	MIF	CD74_CD44	2.10527e-05	0	MIF_CD74_CD44	MIF - (CD74+CD44)	MIF	Secreted Signaling	PMID: 29637711; PMID: 26175090
γδ T	ncMono	MIF	CD74_CD44	1.21693e-05	0	MIF_CD74_CD44	MIF - (CD74+CD44)	MIF	Secreted Signaling	PMID: 29637711; PMID: 26175090
TE	ncMono	MIF	CD74_CD44	4.31076e-05	0	MIF_CD74_CD44	MIF - (CD74+CD44)	MIF	Secreted Signaling	PMID: 29637711; PMID: 26175090
CD56bright NK	ncMono	MIF	CD74_CD44	3.37258e-06	0	MIF_CD74_CD44	MIF - (CD74+CD44)	MIF	Secreted Signaling	PMID: 29637711; PMID: 26175090
trNK	ncMono	MIF	CD74_CD44	2.60731e-05	0	MIF_CD74_CD44	MIF - (CD74+CD44)	MIF	Secreted Signaling	PMID: 29637711; PMID: 26175090
adpNK	ncMono	MIF	CD74_CD44	2.48961e-06	0	MIF_CD74_CD44	MIF - (CD74+CD44)	MIF	Secreted Signaling	PMID: 29637711; PMID: 26175090
MNK	ncMono	MIF	CD74_CD44	2.09064e-05	0	MIF_CD74_CD44	MIF - (CD74+CD44)	MIF	Secreted Signaling	PMID: 29637711; PMID: 26175090
mDC	ncMono	MIF	CD74_CD44	3.45216e-06	0	MIF_CD74_CD44	MIF - (CD74+CD44)	MIF	Secreted Signaling	PMID: 29637711; PMID: 26175090
MM-OR	IFN Mono	MIF	CD74_CD44	5.69379e-05	0	MIF_CD74_CD44	MIF - (CD74+CD44)	MIF	Secreted Signaling	PMID: 29637711; PMID: 26175090
MM-SR	IFN Mono	MIF	CD74_CD44	0.000184234	0	MIF_CD74_CD44	MIF - (CD74+CD44)	MIF	Secreted Signaling	PMID: 29637711; PMID: 26175090
MM-Mix	IFN Mono	MIF	CD74_CD44	9.02545e-06	0	MIF_CD74_CD44	MIF - (CD74+CD44)	MIF	Secreted Signaling	PMID: 29637711; PMID: 26175090
CD8+ Naive	IFN Mono	MIF	CD74_CD44	1.65814e-06	0.01	MIF_CD74_CD44	MIF - (CD74+CD44)	MIF	Secreted Signaling	PMID: 29637711; PMID: 26175090
CD4+ Naive	IFN Mono	MIF	CD74_CD44	9.64644e-06	0	MIF_CD74_CD44	MIF - (CD74+CD44)	MIF	Secreted Signaling	PMID: 29637711; PMID: 26175090
Th	IFN Mono	MIF	CD74_CD44	1.24282e-05	0	MIF_CD74_CD44	MIF - (CD74+CD44)	MIF	Secreted Signaling	PMID: 29637711; PMID: 26175090
IFN T	IFN Mono	MIF	CD74_CD44	7.58822e-07	0	MIF_CD74_CD44	MIF - (CD74+CD44)	MIF	Secreted Signaling	PMID: 29637711; PMID: 26175090
Treg	IFN Mono	MIF	CD74_CD44	2.43721e-06	0	MIF_CD74_CD44	MIF - (CD74+CD44)	MIF	Secreted Signaling	PMID: 29637711; PMID: 26175090
MAIT	IFN Mono	MIF	CD74_CD44	1.38755e-06	0	MIF_CD74_CD44	MIF - (CD74+CD44)	MIF	Secreted Signaling	PMID: 29637711; PMID: 26175090
Tmc	IFN Mono	MIF	CD74_CD44	7.81888e-06	0	MIF_CD74_CD44	MIF - (CD74+CD44)	MIF	Secreted Signaling	PMID: 29637711; PMID: 26175090
γδ T	IFN Mono	MIF	CD74_CD44	4.51968e-06	0	MIF_CD74_CD44	MIF - (CD74+CD44)	MIF	Secreted Signaling	PMID: 29637711; PMID: 26175090
TE	IFN Mono	MIF	CD74_CD44	1.6012e-05	0	MIF_CD74_CD44	MIF - (CD74+CD44)	MIF	Secreted Signaling	PMID: 29637711; PMID: 26175090
CD56bright NK	IFN Mono	MIF	CD74_CD44	1.25247e-06	0	MIF_CD74_CD44	MIF - (CD74+CD44)	MIF	Secreted Signaling	PMID: 29637711; PMID: 26175090
trNK	IFN Mono	MIF	CD74_CD44	9.68347e-06	0	MIF_CD74_CD44	MIF - (CD74+CD44)	MIF	Secreted Signaling	PMID: 29637711; PMID: 26175090
adpNK	IFN Mono	MIF	CD74_CD44	9.24705e-07	0	MIF_CD74_CD44	MIF - (CD74+CD44)	MIF	Secreted Signaling	PMID: 29637711; PMID: 26175090
MNK	IFN Mono	MIF	CD74_CD44	7.76419e-06	0	MIF_CD74_CD44	MIF - (CD74+CD44)	MIF	Secreted Signaling	PMID: 29637711; PMID: 26175090
mDC	IFN Mono	MIF	CD74_CD44	1.281e-06	0	MIF_CD74_CD44	MIF - (CD74+CD44)	MIF	Secreted Signaling	PMID: 29637711; PMID: 26175090
MM-OR	mDC	MIF	CD74_CD44	5.20715e-05	0	MIF_CD74_CD44	MIF - (CD74+CD44)	MIF	Secreted Signaling	PMID: 29637711; PMID: 26175090
MM-SR	mDC	MIF	CD74_CD44	0.000168024	0	MIF_CD74_CD44	MIF - (CD74+CD44)	MIF	Secreted Signaling	PMID: 29637711; PMID: 26175090
MM-Mix	mDC	MIF	CD74_CD44	8.26355e-06	0	MIF_CD74_CD44	MIF - (CD74+CD44)	MIF	Secreted Signaling	PMID: 29637711; PMID: 26175090
CD8+ Naive	mDC	MIF	CD74_CD44	1.52713e-06	0	MIF_CD74_CD44	MIF - (CD74+CD44)	MIF	Secreted Signaling	PMID: 29637711; PMID: 26175090
CD4+ Naive	mDC	MIF	CD74_CD44	8.88129e-06	0	MIF_CD74_CD44	MIF - (CD74+CD44)	MIF	Secreted Signaling	PMID: 29637711; PMID: 26175090
Th	mDC	MIF	CD74_CD44	1.14394e-05	0	MIF_CD74_CD44	MIF - (CD74+CD44)	MIF	Secreted Signaling	PMID: 29637711; PMID: 26175090
IFN T	mDC	MIF	CD74_CD44	6.98481e-07	0	MIF_CD74_CD44	MIF - (CD74+CD44)	MIF	Secreted Signaling	PMID: 29637711; PMID: 26175090
Treg	mDC	MIF	CD74_CD44	2.24341e-06	0	MIF_CD74_CD44	MIF - (CD74+CD44)	MIF	Secreted Signaling	PMID: 29637711; PMID: 26175090
MAIT	mDC	MIF	CD74_CD44	1.2772e-06	0	MIF_CD74_CD44	MIF - (CD74+CD44)	MIF	Secreted Signaling	PMID: 29637711; PMID: 26175090
Tmc	mDC	MIF	CD74_CD44	7.19629e-06	0	MIF_CD74_CD44	MIF - (CD74+CD44)	MIF	Secreted Signaling	PMID: 29637711; PMID: 26175090
γδ T	mDC	MIF	CD74_CD44	4.15998e-06	0	MIF_CD74_CD44	MIF - (CD74+CD44)	MIF	Secreted Signaling	PMID: 29637711; PMID: 26175090
TE	mDC	MIF	CD74_CD44	1.47419e-05	0	MIF_CD74_CD44	MIF - (CD74+CD44)	MIF	Secreted Signaling	PMID: 29637711; PMID: 26175090
CD56bright NK	mDC	MIF	CD74_CD44	1.15252e-06	0	MIF_CD74_CD44	MIF - (CD74+CD44)	MIF	Secreted Signaling	PMID: 29637711; PMID: 26175090
trNK	mDC	MIF	CD74_CD44	8.91253e-06	0	MIF_CD74_CD44	MIF - (CD74+CD44)	MIF	Secreted Signaling	PMID: 29637711; PMID: 26175090
adpNK	mDC	MIF	CD74_CD44	8.51255e-07	0	MIF_CD74_CD44	MIF - (CD74+CD44)	MIF	Secreted Signaling	PMID: 29637711; PMID: 26175090
MNK	mDC	MIF	CD74_CD44	7.14516e-06	0	MIF_CD74_CD44	MIF - (CD74+CD44)	MIF	Secreted Signaling	PMID: 29637711; PMID: 26175090
mDC	mDC	MIF	CD74_CD44	1.17642e-06	0	MIF_CD74_CD44	MIF - (CD74+CD44)	MIF	Secreted Signaling	PMID: 29637711; PMID: 26175090
acBC	mDC	MIF	CD74_CD44	9.58959e-07	0	MIF_CD74_CD44	MIF - (CD74+CD44)	MIF	Secreted Signaling	PMID: 29637711; PMID: 26175090
MM-OR	pDC	MIF	CD74_CD44	2.02764e-05	0	MIF_CD74_CD44	MIF - (CD74+CD44)	MIF	Secreted Signaling	PMID: 29637711; PMID: 26175090
MM-SR	pDC	MIF	CD74_CD44	6.59948e-05	0	MIF_CD74_CD44	MIF - (CD74+CD44)	MIF	Secreted Signaling	PMID: 29637711; PMID: 26175090
MM-Mix	pDC	MIF	CD74_CD44	3.20627e-06	0	MIF_CD74_CD44	MIF - (CD74+CD44)	MIF	Secreted Signaling	PMID: 29637711; PMID: 26175090
mDC	pDC	MIF	CD74_CD44	4.52181e-07	0	MIF_CD74_CD44	MIF - (CD74+CD44)	MIF	Secreted Signaling	PMID: 29637711; PMID: 26175090
MM-OR	Mφ	MIF	CD74_CD44	1.10421e-05	0	MIF_CD74_CD44	MIF - (CD74+CD44)	MIF	Secreted Signaling	PMID: 29637711; PMID: 26175090
MM-SR	Mφ	MIF	CD74_CD44	3.61206e-05	0	MIF_CD74_CD44	MIF - (CD74+CD44)	MIF	Secreted Signaling	PMID: 29637711; PMID: 26175090
MM-Mix	Mφ	MIF	CD74_CD44	1.74245e-06	0	MIF_CD74_CD44	MIF - (CD74+CD44)	MIF	Secreted Signaling	PMID: 29637711; PMID: 26175090
MM-OR	BC-N	MIF	CD74_CD44	8.79272e-06	0	MIF_CD74_CD44	MIF - (CD74+CD44)	MIF	Secreted Signaling	PMID: 29637711; PMID: 26175090
MM-SR	BC-N	MIF	CD74_CD44	2.87552e-05	0	MIF_CD74_CD44	MIF - (CD74+CD44)	MIF	Secreted Signaling	PMID: 29637711; PMID: 26175090
MM-Mix	BC-N	MIF	CD74_CD44	1.38765e-06	0	MIF_CD74_CD44	MIF - (CD74+CD44)	MIF	Secreted Signaling	PMID: 29637711; PMID: 26175090
MM-OR	acBC	MIF	CD74_CD44	5.17625e-05	0	MIF_CD74_CD44	MIF - (CD74+CD44)	MIF	Secreted Signaling	PMID: 29637711; PMID: 26175090
MM-SR	acBC	MIF	CD74_CD44	0.000168341	0	MIF_CD74_CD44	MIF - (CD74+CD44)	MIF	Secreted Signaling	PMID: 29637711; PMID: 26175090
MM-Mix	acBC	MIF	CD74_CD44	8.18781e-06	0	MIF_CD74_CD44	MIF - (CD74+CD44)	MIF	Secreted Signaling	PMID: 29637711; PMID: 26175090
mDC	acBC	MIF	CD74_CD44	1.15572e-06	0	MIF_CD74_CD44	MIF - (CD74+CD44)	MIF	Secreted Signaling	PMID: 29637711; PMID: 26175090
MM-OR	MBC	MIF	CD74_CD44	5.60866e-05	0	MIF_CD74_CD44	MIF - (CD74+CD44)	MIF	Secreted Signaling	PMID: 29637711; PMID: 26175090
MM-SR	MBC	MIF	CD74_CD44	0.000183491	0	MIF_CD74_CD44	MIF - (CD74+CD44)	MIF	Secreted Signaling	PMID: 29637711; PMID: 26175090
MM-Mix	MBC	MIF	CD74_CD44	8.85013e-06	0	MIF_CD74_CD44	MIF - (CD74+CD44)	MIF	Secreted Signaling	PMID: 29637711; PMID: 26175090
cMono	CD56bright NK	IL18	IL18R1_IL18RAP	8.9909e-08	0	IL18_IL18R1_IL18RAP	IL18 - (IL18R1+IL18RAP)	IL1	Secreted Signaling	KEGG: hsa04060
acMono	CD56bright NK	IL18	IL18R1_IL18RAP	2.73588e-07	0	IL18_IL18R1_IL18RAP	IL18 - (IL18R1+IL18RAP)	IL1	Secreted Signaling	KEGG: hsa04060
MDSC-L	CD56bright NK	IL18	IL18R1_IL18RAP	2.6456e-07	0	IL18_IL18R1_IL18RAP	IL18 - (IL18R1+IL18RAP)	IL1	Secreted Signaling	KEGG: hsa04060
mDC	CD56bright NK	IL18	IL18R1_IL18RAP	1.60913e-07	0	IL18_IL18R1_IL18RAP	IL18 - (IL18R1+IL18RAP)	IL1	Secreted Signaling	KEGG: hsa04060
Mφ	CD56bright NK	IL18	IL18R1_IL18RAP	3.58106e-08	0	IL18_IL18R1_IL18RAP	IL18 - (IL18R1+IL18RAP)	IL1	Secreted Signaling	KEGG: hsa04060
MM-SR	Treg	IL16	CD4	1.54674e-05	0	IL16_CD4	IL16 - CD4	IL16	Secreted Signaling	KEGG: hsa04060
MM-Mix	Treg	IL16	CD4	2.55282e-07	0	IL16_CD4	IL16 - CD4	IL16	Secreted Signaling	KEGG: hsa04060
CD56bright NK	Treg	IL16	CD4	2.29529e-07	0	IL16_CD4	IL16 - CD4	IL16	Secreted Signaling	KEGG: hsa04060
ncMono	Treg	IL16	CD4	3.11718e-07	0	IL16_CD4	IL16 - CD4	IL16	Secreted Signaling	KEGG: hsa04060
mDC	Treg	IL16	CD4	1.00403e-07	0	IL16_CD4	IL16 - CD4	IL16	Secreted Signaling	KEGG: hsa04060
pDC	Treg	IL16	CD4	8.39602e-08	0	IL16_CD4	IL16 - CD4	IL16	Secreted Signaling	KEGG: hsa04060
MM-SR	cMono	IL16	CD4	1.00345e-05	0	IL16_CD4	IL16 - CD4	IL16	Secreted Signaling	KEGG: hsa04060
MM-Mix	cMono	IL16	CD4	1.65481e-07	0	IL16_CD4	IL16 - CD4	IL16	Secreted Signaling	KEGG: hsa04060
CD56bright NK	cMono	IL16	CD4	1.48868e-07	0	IL16_CD4	IL16 - CD4	IL16	Secreted Signaling	KEGG: hsa04060
ncMono	cMono	IL16	CD4	2.02101e-07	0	IL16_CD4	IL16 - CD4	IL16	Secreted Signaling	KEGG: hsa04060
mDC	cMono	IL16	CD4	6.50991e-08	0	IL16_CD4	IL16 - CD4	IL16	Secreted Signaling	KEGG: hsa04060
pDC	cMono	IL16	CD4	5.44499e-08	0	IL16_CD4	IL16 - CD4	IL16	Secreted Signaling	KEGG: hsa04060
MM-SR	acMono	IL16	CD4	3.0514e-05	0	IL16_CD4	IL16 - CD4	IL16	Secreted Signaling	KEGG: hsa04060
MM-Mix	acMono	IL16	CD4	5.03655e-07	0	IL16_CD4	IL16 - CD4	IL16	Secreted Signaling	KEGG: hsa04060
CD56bright NK	acMono	IL16	CD4	4.52823e-07	0	IL16_CD4	IL16 - CD4	IL16	Secreted Signaling	KEGG: hsa04060
ncMono	acMono	IL16	CD4	6.14989e-07	0	IL16_CD4	IL16 - CD4	IL16	Secreted Signaling	KEGG: hsa04060
mDC	acMono	IL16	CD4	1.98084e-07	0	IL16_CD4	IL16 - CD4	IL16	Secreted Signaling	KEGG: hsa04060
pDC	acMono	IL16	CD4	1.65641e-07	0	IL16_CD4	IL16 - CD4	IL16	Secreted Signaling	KEGG: hsa04060
MM-SR	MDSC-L	IL16	CD4	8.2077e-05	0	IL16_CD4	IL16 - CD4	IL16	Secreted Signaling	KEGG: hsa04060
MM-Mix	MDSC-L	IL16	CD4	1.3615e-06	0	IL16_CD4	IL16 - CD4	IL16	Secreted Signaling	KEGG: hsa04060
CD56bright NK	MDSC-L	IL16	CD4	1.22e-06	0	IL16_CD4	IL16 - CD4	IL16	Secreted Signaling	KEGG: hsa04060
ncMono	MDSC-L	IL16	CD4	1.66059e-06	0	IL16_CD4	IL16 - CD4	IL16	Secreted Signaling	KEGG: hsa04060
mDC	MDSC-L	IL16	CD4	5.34705e-07	0	IL16_CD4	IL16 - CD4	IL16	Secreted Signaling	KEGG: hsa04060
pDC	MDSC-L	IL16	CD4	4.46521e-07	0	IL16_CD4	IL16 - CD4	IL16	Secreted Signaling	KEGG: hsa04060
MM-SR	ncMono	IL16	CD4	4.60481e-05	0	IL16_CD4	IL16 - CD4	IL16	Secreted Signaling	KEGG: hsa04060
MM-Mix	ncMono	IL16	CD4	7.6332e-07	0	IL16_CD4	IL16 - CD4	IL16	Secreted Signaling	KEGG: hsa04060
CD56bright NK	ncMono	IL16	CD4	6.84308e-07	0	IL16_CD4	IL16 - CD4	IL16	Secreted Signaling	KEGG: hsa04060
ncMono	ncMono	IL16	CD4	9.31151e-07	0	IL16_CD4	IL16 - CD4	IL16	Secreted Signaling	KEGG: hsa04060
mDC	ncMono	IL16	CD4	2.9984e-07	0	IL16_CD4	IL16 - CD4	IL16	Secreted Signaling	KEGG: hsa04060
pDC	ncMono	IL16	CD4	2.50438e-07	0	IL16_CD4	IL16 - CD4	IL16	Secreted Signaling	KEGG: hsa04060
MM-SR	IFN Mono	IL16	CD4	6.02628e-06	0	IL16_CD4	IL16 - CD4	IL16	Secreted Signaling	KEGG: hsa04060
MM-Mix	IFN Mono	IL16	CD4	9.94396e-08	0	IL16_CD4	IL16 - CD4	IL16	Secreted Signaling	KEGG: hsa04060
CD56bright NK	IFN Mono	IL16	CD4	8.94206e-08	0	IL16_CD4	IL16 - CD4	IL16	Secreted Signaling	KEGG: hsa04060
ncMono	IFN Mono	IL16	CD4	1.21429e-07	0	IL16_CD4	IL16 - CD4	IL16	Secreted Signaling	KEGG: hsa04060
mDC	IFN Mono	IL16	CD4	3.91122e-08	0	IL16_CD4	IL16 - CD4	IL16	Secreted Signaling	KEGG: hsa04060
pDC	IFN Mono	IL16	CD4	3.27087e-08	0	IL16_CD4	IL16 - CD4	IL16	Secreted Signaling	KEGG: hsa04060
MM-SR	mDC	IL16	CD4	1.00104e-05	0	IL16_CD4	IL16 - CD4	IL16	Secreted Signaling	KEGG: hsa04060
MM-Mix	mDC	IL16	CD4	1.65638e-07	0	IL16_CD4	IL16 - CD4	IL16	Secreted Signaling	KEGG: hsa04060
CD56bright NK	mDC	IL16	CD4	1.48673e-07	0	IL16_CD4	IL16 - CD4	IL16	Secreted Signaling	KEGG: hsa04060
ncMono	mDC	IL16	CD4	2.02139e-07	0	IL16_CD4	IL16 - CD4	IL16	Secreted Signaling	KEGG: hsa04060
mDC	mDC	IL16	CD4	6.50981e-08	0	IL16_CD4	IL16 - CD4	IL16	Secreted Signaling	KEGG: hsa04060
pDC	mDC	IL16	CD4	5.43993e-08	0	IL16_CD4	IL16 - CD4	IL16	Secreted Signaling	KEGG: hsa04060
MM-SR	pDC	IL16	CD4	1.13539e-05	0	IL16_CD4	IL16 - CD4	IL16	Secreted Signaling	KEGG: hsa04060
MM-Mix	pDC	IL16	CD4	1.88869e-07	0	IL16_CD4	IL16 - CD4	IL16	Secreted Signaling	KEGG: hsa04060
CD56bright NK	pDC	IL16	CD4	1.68921e-07	0	IL16_CD4	IL16 - CD4	IL16	Secreted Signaling	KEGG: hsa04060
ncMono	pDC	IL16	CD4	2.30213e-07	0	IL16_CD4	IL16 - CD4	IL16	Secreted Signaling	KEGG: hsa04060
mDC	pDC	IL16	CD4	7.41152e-08	0	IL16_CD4	IL16 - CD4	IL16	Secreted Signaling	KEGG: hsa04060
pDC	pDC	IL16	CD4	6.18447e-08	0	IL16_CD4	IL16 - CD4	IL16	Secreted Signaling	KEGG: hsa04060
MM-SR	Mφ	IL16	CD4	7.66444e-06	0	IL16_CD4	IL16 - CD4	IL16	Secreted Signaling	KEGG: hsa04060
MM-Mix	Mφ	IL16	CD4	1.27353e-07	0	IL16_CD4	IL16 - CD4	IL16	Secreted Signaling	KEGG: hsa04060
CD56bright NK	Mφ	IL16	CD4	1.13988e-07	0	IL16_CD4	IL16 - CD4	IL16	Secreted Signaling	KEGG: hsa04060
ncMono	Mφ	IL16	CD4	1.5527e-07	0	IL16_CD4	IL16 - CD4	IL16	Secreted Signaling	KEGG: hsa04060
mDC	Mφ	IL16	CD4	4.99914e-08	0	IL16_CD4	IL16 - CD4	IL16	Secreted Signaling	KEGG: hsa04060
pDC	Mφ	IL16	CD4	4.17276e-08	0	IL16_CD4	IL16 - CD4	IL16	Secreted Signaling	KEGG: hsa04060
Tmc	MM-OR	IFNG	IFNGR1_IFNGR2	8.23777e-06	0	IFNG_IFNGR1_IFNGR2	IFNG - (IFNGR1+IFNGR2)	IFN-II	Secreted Signaling	KEGG: hsa04060
γδ T	MM-OR	IFNG	IFNGR1_IFNGR2	5.55586e-06	0	IFNG_IFNGR1_IFNGR2	IFNG - (IFNGR1+IFNGR2)	IFN-II	Secreted Signaling	KEGG: hsa04060
TE	MM-OR	IFNG	IFNGR1_IFNGR2	1.98121e-05	0	IFNG_IFNGR1_IFNGR2	IFNG - (IFNGR1+IFNGR2)	IFN-II	Secreted Signaling	KEGG: hsa04060
adpNK	MM-OR	IFNG	IFNGR1_IFNGR2	1.27756e-06	0	IFNG_IFNGR1_IFNGR2	IFNG - (IFNGR1+IFNGR2)	IFN-II	Secreted Signaling	KEGG: hsa04060
MNK	MM-OR	IFNG	IFNGR1_IFNGR2	2.54979e-05	0	IFNG_IFNGR1_IFNGR2	IFNG - (IFNGR1+IFNGR2)	IFN-II	Secreted Signaling	KEGG: hsa04060
Tmc	MM-Mix	IFNG	IFNGR1_IFNGR2	1.08279e-06	0	IFNG_IFNGR1_IFNGR2	IFNG - (IFNGR1+IFNGR2)	IFN-II	Secreted Signaling	KEGG: hsa04060
γδ T	MM-Mix	IFNG	IFNGR1_IFNGR2	7.30322e-07	0	IFNG_IFNGR1_IFNGR2	IFNG - (IFNGR1+IFNGR2)	IFN-II	Secreted Signaling	KEGG: hsa04060
TE	MM-Mix	IFNG	IFNGR1_IFNGR2	2.60423e-06	0	IFNG_IFNGR1_IFNGR2	IFNG - (IFNGR1+IFNGR2)	IFN-II	Secreted Signaling	KEGG: hsa04060
adpNK	MM-Mix	IFNG	IFNGR1_IFNGR2	1.67944e-07	0	IFNG_IFNGR1_IFNGR2	IFNG - (IFNGR1+IFNGR2)	IFN-II	Secreted Signaling	KEGG: hsa04060
MNK	MM-Mix	IFNG	IFNGR1_IFNGR2	3.35468e-06	0	IFNG_IFNGR1_IFNGR2	IFNG - (IFNGR1+IFNGR2)	IFN-II	Secreted Signaling	KEGG: hsa04060
Tmc	cMono	IFNG	IFNGR1_IFNGR2	5.55815e-06	0	IFNG_IFNGR1_IFNGR2	IFNG - (IFNGR1+IFNGR2)	IFN-II	Secreted Signaling	KEGG: hsa04060
γδ T	cMono	IFNG	IFNGR1_IFNGR2	3.74272e-06	0	IFNG_IFNGR1_IFNGR2	IFNG - (IFNGR1+IFNGR2)	IFN-II	Secreted Signaling	KEGG: hsa04060
TE	cMono	IFNG	IFNGR1_IFNGR2	1.33555e-05	0	IFNG_IFNGR1_IFNGR2	IFNG - (IFNGR1+IFNGR2)	IFN-II	Secreted Signaling	KEGG: hsa04060
adpNK	cMono	IFNG	IFNGR1_IFNGR2	8.59816e-07	0	IFNG_IFNGR1_IFNGR2	IFNG - (IFNGR1+IFNGR2)	IFN-II	Secreted Signaling	KEGG: hsa04060
MNK	cMono	IFNG	IFNGR1_IFNGR2	1.68299e-05	0	IFNG_IFNGR1_IFNGR2	IFNG - (IFNGR1+IFNGR2)	IFN-II	Secreted Signaling	KEGG: hsa04060
Tmc	trMono	IFNG	IFNGR1_IFNGR2	9.77778e-06	0	IFNG_IFNGR1_IFNGR2	IFNG - (IFNGR1+IFNGR2)	IFN-II	Secreted Signaling	KEGG: hsa04060
γδ T	trMono	IFNG	IFNGR1_IFNGR2	6.58592e-06	0	IFNG_IFNGR1_IFNGR2	IFNG - (IFNGR1+IFNGR2)	IFN-II	Secreted Signaling	KEGG: hsa04060
TE	trMono	IFNG	IFNGR1_IFNGR2	2.34984e-05	0	IFNG_IFNGR1_IFNGR2	IFNG - (IFNGR1+IFNGR2)	IFN-II	Secreted Signaling	KEGG: hsa04060
adpNK	trMono	IFNG	IFNGR1_IFNGR2	1.51323e-06	0	IFNG_IFNGR1_IFNGR2	IFNG - (IFNGR1+IFNGR2)	IFN-II	Secreted Signaling	KEGG: hsa04060
MNK	trMono	IFNG	IFNGR1_IFNGR2	2.9719e-05	0	IFNG_IFNGR1_IFNGR2	IFNG - (IFNGR1+IFNGR2)	IFN-II	Secreted Signaling	KEGG: hsa04060
Tmc	acMono	IFNG	IFNGR1_IFNGR2	1.56604e-05	0	IFNG_IFNGR1_IFNGR2	IFNG - (IFNGR1+IFNGR2)	IFN-II	Secreted Signaling	KEGG: hsa04060
γδ T	acMono	IFNG	IFNGR1_IFNGR2	1.05391e-05	0	IFNG_IFNGR1_IFNGR2	IFNG - (IFNGR1+IFNGR2)	IFN-II	Secreted Signaling	KEGG: hsa04060
TE	acMono	IFNG	IFNGR1_IFNGR2	3.76172e-05	0	IFNG_IFNGR1_IFNGR2	IFNG - (IFNGR1+IFNGR2)	IFN-II	Secreted Signaling	KEGG: hsa04060
adpNK	acMono	IFNG	IFNGR1_IFNGR2	2.42031e-06	0	IFNG_IFNGR1_IFNGR2	IFNG - (IFNGR1+IFNGR2)	IFN-II	Secreted Signaling	KEGG: hsa04060
MNK	acMono	IFNG	IFNGR1_IFNGR2	4.70395e-05	0	IFNG_IFNGR1_IFNGR2	IFNG - (IFNGR1+IFNGR2)	IFN-II	Secreted Signaling	KEGG: hsa04060
Tmc	MDSC-L	IFNG	IFNGR1_IFNGR2	1.47647e-05	0	IFNG_IFNGR1_IFNGR2	IFNG - (IFNGR1+IFNGR2)	IFN-II	Secreted Signaling	KEGG: hsa04060
γδ T	MDSC-L	IFNG	IFNGR1_IFNGR2	9.93794e-06	0	IFNG_IFNGR1_IFNGR2	IFNG - (IFNGR1+IFNGR2)	IFN-II	Secreted Signaling	KEGG: hsa04060
TE	MDSC-L	IFNG	IFNGR1_IFNGR2	3.5469e-05	0	IFNG_IFNGR1_IFNGR2	IFNG - (IFNGR1+IFNGR2)	IFN-II	Secreted Signaling	KEGG: hsa04060
adpNK	MDSC-L	IFNG	IFNGR1_IFNGR2	2.28245e-06	0	IFNG_IFNGR1_IFNGR2	IFNG - (IFNGR1+IFNGR2)	IFN-II	Secreted Signaling	KEGG: hsa04060
MNK	MDSC-L	IFNG	IFNGR1_IFNGR2	4.44431e-05	0	IFNG_IFNGR1_IFNGR2	IFNG - (IFNGR1+IFNGR2)	IFN-II	Secreted Signaling	KEGG: hsa04060
Tmc	ncMono	IFNG	IFNGR1_IFNGR2	8.00449e-06	0	IFNG_IFNGR1_IFNGR2	IFNG - (IFNGR1+IFNGR2)	IFN-II	Secreted Signaling	KEGG: hsa04060
γδ T	ncMono	IFNG	IFNGR1_IFNGR2	5.38914e-06	0	IFNG_IFNGR1_IFNGR2	IFNG - (IFNGR1+IFNGR2)	IFN-II	Secreted Signaling	KEGG: hsa04060
TE	ncMono	IFNG	IFNGR1_IFNGR2	1.92319e-05	0	IFNG_IFNGR1_IFNGR2	IFNG - (IFNGR1+IFNGR2)	IFN-II	Secreted Signaling	KEGG: hsa04060
adpNK	ncMono	IFNG	IFNGR1_IFNGR2	1.23793e-06	0	IFNG_IFNGR1_IFNGR2	IFNG - (IFNGR1+IFNGR2)	IFN-II	Secreted Signaling	KEGG: hsa04060
MNK	ncMono	IFNG	IFNGR1_IFNGR2	2.41824e-05	0	IFNG_IFNGR1_IFNGR2	IFNG - (IFNGR1+IFNGR2)	IFN-II	Secreted Signaling	KEGG: hsa04060
Tmc	IFN Mono	IFNG	IFNGR1_IFNGR2	2.77591e-06	0	IFNG_IFNGR1_IFNGR2	IFNG - (IFNGR1+IFNGR2)	IFN-II	Secreted Signaling	KEGG: hsa04060
γδ T	IFN Mono	IFNG	IFNGR1_IFNGR2	1.86899e-06	0	IFNG_IFNGR1_IFNGR2	IFNG - (IFNGR1+IFNGR2)	IFN-II	Secreted Signaling	KEGG: hsa04060
TE	IFN Mono	IFNG	IFNGR1_IFNGR2	6.66966e-06	0	IFNG_IFNGR1_IFNGR2	IFNG - (IFNGR1+IFNGR2)	IFN-II	Secreted Signaling	KEGG: hsa04060
adpNK	IFN Mono	IFNG	IFNGR1_IFNGR2	4.2933e-07	0	IFNG_IFNGR1_IFNGR2	IFNG - (IFNGR1+IFNGR2)	IFN-II	Secreted Signaling	KEGG: hsa04060
MNK	IFN Mono	IFNG	IFNGR1_IFNGR2	8.39058e-06	0	IFNG_IFNGR1_IFNGR2	IFNG - (IFNGR1+IFNGR2)	IFN-II	Secreted Signaling	KEGG: hsa04060
Tmc	mDC	IFNG	IFNGR1_IFNGR2	1.93516e-06	0	IFNG_IFNGR1_IFNGR2	IFNG - (IFNGR1+IFNGR2)	IFN-II	Secreted Signaling	KEGG: hsa04060
γδ T	mDC	IFNG	IFNGR1_IFNGR2	1.30331e-06	0	IFNG_IFNGR1_IFNGR2	IFNG - (IFNGR1+IFNGR2)	IFN-II	Secreted Signaling	KEGG: hsa04060
TE	mDC	IFNG	IFNGR1_IFNGR2	4.65038e-06	0	IFNG_IFNGR1_IFNGR2	IFNG - (IFNGR1+IFNGR2)	IFN-II	Secreted Signaling	KEGG: hsa04060
adpNK	mDC	IFNG	IFNGR1_IFNGR2	2.99439e-07	0	IFNG_IFNGR1_IFNGR2	IFNG - (IFNGR1+IFNGR2)	IFN-II	Secreted Signaling	KEGG: hsa04060
MNK	mDC	IFNG	IFNGR1_IFNGR2	5.87306e-06	0	IFNG_IFNGR1_IFNGR2	IFNG - (IFNGR1+IFNGR2)	IFN-II	Secreted Signaling	KEGG: hsa04060
Tmc	Mφ	IFNG	IFNGR1_IFNGR2	7.73452e-07	0	IFNG_IFNGR1_IFNGR2	IFNG - (IFNGR1+IFNGR2)	IFN-II	Secreted Signaling	KEGG: hsa04060
γδ T	Mφ	IFNG	IFNGR1_IFNGR2	5.20978e-07	0	IFNG_IFNGR1_IFNGR2	IFNG - (IFNGR1+IFNGR2)	IFN-II	Secreted Signaling	KEGG: hsa04060
TE	Mφ	IFNG	IFNGR1_IFNGR2	1.85882e-06	0	IFNG_IFNGR1_IFNGR2	IFNG - (IFNGR1+IFNGR2)	IFN-II	Secreted Signaling	KEGG: hsa04060
adpNK	Mφ	IFNG	IFNGR1_IFNGR2	1.19706e-07	0	IFNG_IFNGR1_IFNGR2	IFNG - (IFNGR1+IFNGR2)	IFN-II	Secreted Signaling	KEGG: hsa04060
MNK	Mφ	IFNG	IFNGR1_IFNGR2	2.35156e-06	0	IFNG_IFNGR1_IFNGR2	IFNG - (IFNGR1+IFNGR2)	IFN-II	Secreted Signaling	KEGG: hsa04060
acMono	cMono	TNF	TNFRSF1A	5.53693e-07	0	TNF_TNFRSF1A	TNF - TNFRSF1A	TNF	Secreted Signaling	KEGG: hsa04060
ncMono	cMono	TNF	TNFRSF1A	4.51722e-07	0	TNF_TNFRSF1A	TNF - TNFRSF1A	TNF	Secreted Signaling	KEGG: hsa04060
acMono	trMono	TNF	TNFRSF1A	1.21953e-06	0	TNF_TNFRSF1A	TNF - TNFRSF1A	TNF	Secreted Signaling	KEGG: hsa04060
ncMono	trMono	TNF	TNFRSF1A	9.94894e-07	0	TNF_TNFRSF1A	TNF - TNFRSF1A	TNF	Secreted Signaling	KEGG: hsa04060
acMono	acMono	TNF	TNFRSF1A	1.27306e-06	0	TNF_TNFRSF1A	TNF - TNFRSF1A	TNF	Secreted Signaling	KEGG: hsa04060
ncMono	acMono	TNF	TNFRSF1A	1.03856e-06	0	TNF_TNFRSF1A	TNF - TNFRSF1A	TNF	Secreted Signaling	KEGG: hsa04060
acMono	MDSC-L	TNF	TNFRSF1A	1.20662e-06	0	TNF_TNFRSF1A	TNF - TNFRSF1A	TNF	Secreted Signaling	KEGG: hsa04060
ncMono	MDSC-L	TNF	TNFRSF1A	9.84398e-07	0	TNF_TNFRSF1A	TNF - TNFRSF1A	TNF	Secreted Signaling	KEGG: hsa04060
acMono	IFN Mono	TNF	TNFRSF1A	3.09813e-07	0	TNF_TNFRSF1A	TNF - TNFRSF1A	TNF	Secreted Signaling	KEGG: hsa04060
ncMono	IFN Mono	TNF	TNFRSF1A	2.52726e-07	0	TNF_TNFRSF1A	TNF - TNFRSF1A	TNF	Secreted Signaling	KEGG: hsa04060
acMono	mDC	TNF	TNFRSF1A	1.52202e-07	0	TNF_TNFRSF1A	TNF - TNFRSF1A	TNF	Secreted Signaling	KEGG: hsa04060
ncMono	mDC	TNF	TNFRSF1A	1.24193e-07	0	TNF_TNFRSF1A	TNF - TNFRSF1A	TNF	Secreted Signaling	KEGG: hsa04060
acMono	Mφ	TNF	TNFRSF1A	6.91464e-08	0	TNF_TNFRSF1A	TNF - TNFRSF1A	TNF	Secreted Signaling	KEGG: hsa04060
ncMono	Mφ	TNF	TNFRSF1A	5.64206e-08	0	TNF_TNFRSF1A	TNF - TNFRSF1A	TNF	Secreted Signaling	KEGG: hsa04060
acMono	Treg	TNF	TNFRSF1B	9.90001e-07	0	TNF_TNFRSF1B	TNF - TNFRSF1B	TNF	Secreted Signaling	KEGG: hsa04060
ncMono	Treg	TNF	TNFRSF1B	8.07378e-07	0	TNF_TNFRSF1B	TNF - TNFRSF1B	TNF	Secreted Signaling	KEGG: hsa04060
acMono	Tmc	TNF	TNFRSF1B	2.90823e-06	0	TNF_TNFRSF1B	TNF - TNFRSF1B	TNF	Secreted Signaling	KEGG: hsa04060
ncMono	Tmc	TNF	TNFRSF1B	2.3719e-06	0	TNF_TNFRSF1B	TNF - TNFRSF1B	TNF	Secreted Signaling	KEGG: hsa04060
acMono	γδ T	TNF	TNFRSF1B	1.85668e-06	0	TNF_TNFRSF1B	TNF - TNFRSF1B	TNF	Secreted Signaling	KEGG: hsa04060
ncMono	γδ T	TNF	TNFRSF1B	1.51414e-06	0	TNF_TNFRSF1B	TNF - TNFRSF1B	TNF	Secreted Signaling	KEGG: hsa04060
acMono	TE	TNF	TNFRSF1B	6.8736e-06	0	TNF_TNFRSF1B	TNF - TNFRSF1B	TNF	Secreted Signaling	KEGG: hsa04060
ncMono	TE	TNF	TNFRSF1B	5.60562e-06	0	TNF_TNFRSF1B	TNF - TNFRSF1B	TNF	Secreted Signaling	KEGG: hsa04060
acMono	trNK	TNF	TNFRSF1B	4.32448e-06	0	TNF_TNFRSF1B	TNF - TNFRSF1B	TNF	Secreted Signaling	KEGG: hsa04060
ncMono	trNK	TNF	TNFRSF1B	3.52632e-06	0	TNF_TNFRSF1B	TNF - TNFRSF1B	TNF	Secreted Signaling	KEGG: hsa04060
acMono	adpNK	TNF	TNFRSF1B	3.94797e-07	0	TNF_TNFRSF1B	TNF - TNFRSF1B	TNF	Secreted Signaling	KEGG: hsa04060
ncMono	adpNK	TNF	TNFRSF1B	3.21961e-07	0	TNF_TNFRSF1B	TNF - TNFRSF1B	TNF	Secreted Signaling	KEGG: hsa04060
acMono	MNK	TNF	TNFRSF1B	3.44003e-06	0	TNF_TNFRSF1B	TNF - TNFRSF1B	TNF	Secreted Signaling	KEGG: hsa04060
ncMono	MNK	TNF	TNFRSF1B	2.80506e-06	0	TNF_TNFRSF1B	TNF - TNFRSF1B	TNF	Secreted Signaling	KEGG: hsa04060
acMono	cMono	TNF	TNFRSF1B	2.01743e-06	0	TNF_TNFRSF1B	TNF - TNFRSF1B	TNF	Secreted Signaling	KEGG: hsa04060
ncMono	cMono	TNF	TNFRSF1B	1.64325e-06	0	TNF_TNFRSF1B	TNF - TNFRSF1B	TNF	Secreted Signaling	KEGG: hsa04060
acMono	trMono	TNF	TNFRSF1B	5.22693e-06	0	TNF_TNFRSF1B	TNF - TNFRSF1B	TNF	Secreted Signaling	KEGG: hsa04060
ncMono	trMono	TNF	TNFRSF1B	4.25507e-06	0	TNF_TNFRSF1B	TNF - TNFRSF1B	TNF	Secreted Signaling	KEGG: hsa04060
acMono	acMono	TNF	TNFRSF1B	7.88609e-06	0	TNF_TNFRSF1B	TNF - TNFRSF1B	TNF	Secreted Signaling	KEGG: hsa04060
ncMono	acMono	TNF	TNFRSF1B	6.41163e-06	0	TNF_TNFRSF1B	TNF - TNFRSF1B	TNF	Secreted Signaling	KEGG: hsa04060
acMono	MDSC-L	TNF	TNFRSF1B	7.9031e-06	0	TNF_TNFRSF1B	TNF - TNFRSF1B	TNF	Secreted Signaling	KEGG: hsa04060
ncMono	MDSC-L	TNF	TNFRSF1B	6.42558e-06	0	TNF_TNFRSF1B	TNF - TNFRSF1B	TNF	Secreted Signaling	KEGG: hsa04060
acMono	ncMono	TNF	TNFRSF1B	6.63956e-06	0	TNF_TNFRSF1B	TNF - TNFRSF1B	TNF	Secreted Signaling	KEGG: hsa04060
ncMono	ncMono	TNF	TNFRSF1B	5.39028e-06	0	TNF_TNFRSF1B	TNF - TNFRSF1B	TNF	Secreted Signaling	KEGG: hsa04060
acMono	IFN Mono	TNF	TNFRSF1B	1.21111e-06	0	TNF_TNFRSF1B	TNF - TNFRSF1B	TNF	Secreted Signaling	KEGG: hsa04060
ncMono	IFN Mono	TNF	TNFRSF1B	9.85853e-07	0	TNF_TNFRSF1B	TNF - TNFRSF1B	TNF	Secreted Signaling	KEGG: hsa04060
acMono	mDC	TNF	TNFRSF1B	6.57579e-07	0	TNF_TNFRSF1B	TNF - TNFRSF1B	TNF	Secreted Signaling	KEGG: hsa04060
ncMono	mDC	TNF	TNFRSF1B	5.35791e-07	0	TNF_TNFRSF1B	TNF - TNFRSF1B	TNF	Secreted Signaling	KEGG: hsa04060
acMono	pDC	TNF	TNFRSF1B	1.11463e-07	0	TNF_TNFRSF1B	TNF - TNFRSF1B	TNF	Secreted Signaling	KEGG: hsa04060
ncMono	pDC	TNF	TNFRSF1B	9.09402e-08	0	TNF_TNFRSF1B	TNF - TNFRSF1B	TNF	Secreted Signaling	KEGG: hsa04060
acMono	Mφ	TNF	TNFRSF1B	2.79427e-07	0	TNF_TNFRSF1B	TNF - TNFRSF1B	TNF	Secreted Signaling	KEGG: hsa04060
ncMono	Mφ	TNF	TNFRSF1B	2.27683e-07	0	TNF_TNFRSF1B	TNF - TNFRSF1B	TNF	Secreted Signaling	KEGG: hsa04060
cMono	MM-OR	TNFSF13B	TNFRSF17	0.000115969	0	TNFSF13B_TNFRSF17	TNFSF13B - TNFRSF17	BAFF	Secreted Signaling	KEGG: hsa04060
trMono	MM-OR	TNFSF13B	TNFRSF17	0.000214408	0	TNFSF13B_TNFRSF17	TNFSF13B - TNFRSF17	BAFF	Secreted Signaling	KEGG: hsa04060
acMono	MM-OR	TNFSF13B	TNFRSF17	0.000226313	0	TNFSF13B_TNFRSF17	TNFSF13B - TNFRSF17	BAFF	Secreted Signaling	KEGG: hsa04060
MDSC-L	MM-OR	TNFSF13B	TNFRSF17	0.000237634	0	TNFSF13B_TNFRSF17	TNFSF13B - TNFRSF17	BAFF	Secreted Signaling	KEGG: hsa04060
ncMono	MM-OR	TNFSF13B	TNFRSF17	0.000104015	0	TNFSF13B_TNFRSF17	TNFSF13B - TNFRSF17	BAFF	Secreted Signaling	KEGG: hsa04060
IFN Mono	MM-OR	TNFSF13B	TNFRSF17	6.99495e-05	0	TNFSF13B_TNFRSF17	TNFSF13B - TNFRSF17	BAFF	Secreted Signaling	KEGG: hsa04060
mDC	MM-OR	TNFSF13B	TNFRSF17	3.02558e-05	0	TNFSF13B_TNFRSF17	TNFSF13B - TNFRSF17	BAFF	Secreted Signaling	KEGG: hsa04060
pDC	MM-OR	TNFSF13B	TNFRSF17	4.63855e-06	0	TNFSF13B_TNFRSF17	TNFSF13B - TNFRSF17	BAFF	Secreted Signaling	KEGG: hsa04060
Mφ	MM-OR	TNFSF13B	TNFRSF17	5.03993e-06	0	TNFSF13B_TNFRSF17	TNFSF13B - TNFRSF17	BAFF	Secreted Signaling	KEGG: hsa04060
cMono	MM-SR	TNFSF13B	TNFRSF17	0.000396282	0	TNFSF13B_TNFRSF17	TNFSF13B - TNFRSF17	BAFF	Secreted Signaling	KEGG: hsa04060
trMono	MM-SR	TNFSF13B	TNFRSF17	0.000734907	0	TNFSF13B_TNFRSF17	TNFSF13B - TNFRSF17	BAFF	Secreted Signaling	KEGG: hsa04060
acMono	MM-SR	TNFSF13B	TNFRSF17	0.000775284	0	TNFSF13B_TNFRSF17	TNFSF13B - TNFRSF17	BAFF	Secreted Signaling	KEGG: hsa04060
MDSC-L	MM-SR	TNFSF13B	TNFRSF17	0.000813148	0	TNFSF13B_TNFRSF17	TNFSF13B - TNFRSF17	BAFF	Secreted Signaling	KEGG: hsa04060
ncMono	MM-SR	TNFSF13B	TNFRSF17	0.000358763	0	TNFSF13B_TNFRSF17	TNFSF13B - TNFRSF17	BAFF	Secreted Signaling	KEGG: hsa04060
IFN Mono	MM-SR	TNFSF13B	TNFRSF17	0.000237032	0	TNFSF13B_TNFRSF17	TNFSF13B - TNFRSF17	BAFF	Secreted Signaling	KEGG: hsa04060
mDC	MM-SR	TNFSF13B	TNFRSF17	0.000104348	0	TNFSF13B_TNFRSF17	TNFSF13B - TNFRSF17	BAFF	Secreted Signaling	KEGG: hsa04060
pDC	MM-SR	TNFSF13B	TNFRSF17	1.62341e-05	0	TNFSF13B_TNFRSF17	TNFSF13B - TNFRSF17	BAFF	Secreted Signaling	KEGG: hsa04060
Mφ	MM-SR	TNFSF13B	TNFRSF17	1.7597e-05	0	TNFSF13B_TNFRSF17	TNFSF13B - TNFRSF17	BAFF	Secreted Signaling	KEGG: hsa04060
cMono	MM-Mix	TNFSF13B	TNFRSF17	1.75485e-05	0	TNFSF13B_TNFRSF17	TNFSF13B - TNFRSF17	BAFF	Secreted Signaling	KEGG: hsa04060
trMono	MM-Mix	TNFSF13B	TNFRSF17	3.23997e-05	0	TNFSF13B_TNFRSF17	TNFSF13B - TNFRSF17	BAFF	Secreted Signaling	KEGG: hsa04060
acMono	MM-Mix	TNFSF13B	TNFRSF17	3.42071e-05	0	TNFSF13B_TNFRSF17	TNFSF13B - TNFRSF17	BAFF	Secreted Signaling	KEGG: hsa04060
MDSC-L	MM-Mix	TNFSF13B	TNFRSF17	3.59366e-05	0	TNFSF13B_TNFRSF17	TNFSF13B - TNFRSF17	BAFF	Secreted Signaling	KEGG: hsa04060
ncMono	MM-Mix	TNFSF13B	TNFRSF17	1.56741e-05	0	TNFSF13B_TNFRSF17	TNFSF13B - TNFRSF17	BAFF	Secreted Signaling	KEGG: hsa04060
IFN Mono	MM-Mix	TNFSF13B	TNFRSF17	1.06251e-05	0	TNFSF13B_TNFRSF17	TNFSF13B - TNFRSF17	BAFF	Secreted Signaling	KEGG: hsa04060
mDC	MM-Mix	TNFSF13B	TNFRSF17	4.55943e-06	0	TNFSF13B_TNFRSF17	TNFSF13B - TNFRSF17	BAFF	Secreted Signaling	KEGG: hsa04060
pDC	MM-Mix	TNFSF13B	TNFRSF17	6.9451e-07	0	TNFSF13B_TNFRSF17	TNFSF13B - TNFRSF17	BAFF	Secreted Signaling	KEGG: hsa04060
Mφ	MM-Mix	TNFSF13B	TNFRSF17	7.55389e-07	0	TNFSF13B_TNFRSF17	TNFSF13B - TNFRSF17	BAFF	Secreted Signaling	KEGG: hsa04060
cMono	MM-OR	TNFSF13B	TNFRSF13B	3.15128e-05	0	TNFSF13B_TNFRSF13B	TNFSF13B - TNFRSF13B	BAFF	Secreted Signaling	KEGG: hsa04060
trMono	MM-OR	TNFSF13B	TNFRSF13B	5.78661e-05	0	TNFSF13B_TNFRSF13B	TNFSF13B - TNFRSF13B	BAFF	Secreted Signaling	KEGG: hsa04060
acMono	MM-OR	TNFSF13B	TNFRSF13B	6.11537e-05	0	TNFSF13B_TNFRSF13B	TNFSF13B - TNFRSF13B	BAFF	Secreted Signaling	KEGG: hsa04060
MDSC-L	MM-OR	TNFSF13B	TNFRSF13B	6.43746e-05	0	TNFSF13B_TNFRSF13B	TNFSF13B - TNFRSF13B	BAFF	Secreted Signaling	KEGG: hsa04060
ncMono	MM-OR	TNFSF13B	TNFRSF13B	2.76891e-05	0	TNFSF13B_TNFRSF13B	TNFSF13B - TNFRSF13B	BAFF	Secreted Signaling	KEGG: hsa04060
IFN Mono	MM-OR	TNFSF13B	TNFRSF13B	1.93729e-05	0	TNFSF13B_TNFRSF13B	TNFSF13B - TNFRSF13B	BAFF	Secreted Signaling	KEGG: hsa04060
mDC	MM-OR	TNFSF13B	TNFRSF13B	8.05566e-06	0	TNFSF13B_TNFRSF13B	TNFSF13B - TNFRSF13B	BAFF	Secreted Signaling	KEGG: hsa04060
pDC	MM-OR	TNFSF13B	TNFRSF13B	1.19712e-06	0	TNFSF13B_TNFRSF13B	TNFSF13B - TNFRSF13B	BAFF	Secreted Signaling	KEGG: hsa04060
Mφ	MM-OR	TNFSF13B	TNFRSF13B	1.30716e-06	0	TNFSF13B_TNFRSF13B	TNFSF13B - TNFRSF13B	BAFF	Secreted Signaling	KEGG: hsa04060
cMono	MM-SR	TNFSF13B	TNFRSF13B	9.8566e-05	0	TNFSF13B_TNFRSF13B	TNFSF13B - TNFRSF13B	BAFF	Secreted Signaling	KEGG: hsa04060
trMono	MM-SR	TNFSF13B	TNFRSF13B	0.000181092	0	TNFSF13B_TNFRSF13B	TNFSF13B - TNFRSF13B	BAFF	Secreted Signaling	KEGG: hsa04060
acMono	MM-SR	TNFSF13B	TNFRSF13B	0.000191362	0	TNFSF13B_TNFRSF13B	TNFSF13B - TNFRSF13B	BAFF	Secreted Signaling	KEGG: hsa04060
MDSC-L	MM-SR	TNFSF13B	TNFRSF13B	0.000201401	0	TNFSF13B_TNFRSF13B	TNFSF13B - TNFRSF13B	BAFF	Secreted Signaling	KEGG: hsa04060
ncMono	MM-SR	TNFSF13B	TNFRSF13B	8.67466e-05	0	TNFSF13B_TNFRSF13B	TNFSF13B - TNFRSF13B	BAFF	Secreted Signaling	KEGG: hsa04060
IFN Mono	MM-SR	TNFSF13B	TNFRSF13B	6.05023e-05	0	TNFSF13B_TNFRSF13B	TNFSF13B - TNFRSF13B	BAFF	Secreted Signaling	KEGG: hsa04060
mDC	MM-SR	TNFSF13B	TNFRSF13B	2.52371e-05	0	TNFSF13B_TNFRSF13B	TNFSF13B - TNFRSF13B	BAFF	Secreted Signaling	KEGG: hsa04060
pDC	MM-SR	TNFSF13B	TNFRSF13B	3.75937e-06	0	TNFSF13B_TNFRSF13B	TNFSF13B - TNFRSF13B	BAFF	Secreted Signaling	KEGG: hsa04060
Mφ	MM-SR	TNFSF13B	TNFRSF13B	4.10341e-06	0	TNFSF13B_TNFRSF13B	TNFSF13B - TNFRSF13B	BAFF	Secreted Signaling	KEGG: hsa04060
cMono	MM-Mix	TNFSF13B	TNFRSF13B	2.69882e-06	0	TNFSF13B_TNFRSF13B	TNFSF13B - TNFRSF13B	BAFF	Secreted Signaling	KEGG: hsa04060
trMono	MM-Mix	TNFSF13B	TNFRSF13B	4.94929e-06	0	TNFSF13B_TNFRSF13B	TNFSF13B - TNFRSF13B	BAFF	Secreted Signaling	KEGG: hsa04060
acMono	MM-Mix	TNFSF13B	TNFRSF13B	5.23171e-06	0	TNFSF13B_TNFRSF13B	TNFSF13B - TNFRSF13B	BAFF	Secreted Signaling	KEGG: hsa04060
MDSC-L	MM-Mix	TNFSF13B	TNFRSF13B	5.50992e-06	0	TNFSF13B_TNFRSF13B	TNFSF13B - TNFRSF13B	BAFF	Secreted Signaling	KEGG: hsa04060
ncMono	MM-Mix	TNFSF13B	TNFRSF13B	2.36208e-06	0	TNFSF13B_TNFRSF13B	TNFSF13B - TNFRSF13B	BAFF	Secreted Signaling	KEGG: hsa04060
IFN Mono	MM-Mix	TNFSF13B	TNFRSF13B	1.66531e-06	0	TNFSF13B_TNFRSF13B	TNFSF13B - TNFRSF13B	BAFF	Secreted Signaling	KEGG: hsa04060
mDC	MM-Mix	TNFSF13B	TNFRSF13B	6.8723e-07	0	TNFSF13B_TNFRSF13B	TNFSF13B - TNFRSF13B	BAFF	Secreted Signaling	KEGG: hsa04060
pDC	MM-Mix	TNFSF13B	TNFRSF13B	1.01539e-07	0	TNFSF13B_TNFRSF13B	TNFSF13B - TNFRSF13B	BAFF	Secreted Signaling	KEGG: hsa04060
Mφ	MM-Mix	TNFSF13B	TNFRSF13B	1.10973e-07	0	TNFSF13B_TNFRSF13B	TNFSF13B - TNFRSF13B	BAFF	Secreted Signaling	KEGG: hsa04060
cMono	acBC	TNFSF13B	TNFRSF13B	1.5804e-06	0	TNFSF13B_TNFRSF13B	TNFSF13B - TNFRSF13B	BAFF	Secreted Signaling	KEGG: hsa04060
trMono	acBC	TNFSF13B	TNFRSF13B	2.90185e-06	0	TNFSF13B_TNFRSF13B	TNFSF13B - TNFRSF13B	BAFF	Secreted Signaling	KEGG: hsa04060
acMono	acBC	TNFSF13B	TNFRSF13B	3.06676e-06	0	TNFSF13B_TNFRSF13B	TNFSF13B - TNFRSF13B	BAFF	Secreted Signaling	KEGG: hsa04060
MDSC-L	acBC	TNFSF13B	TNFRSF13B	3.22836e-06	0	TNFSF13B_TNFRSF13B	TNFSF13B - TNFRSF13B	BAFF	Secreted Signaling	KEGG: hsa04060
ncMono	acBC	TNFSF13B	TNFRSF13B	1.38836e-06	0	TNFSF13B_TNFRSF13B	TNFSF13B - TNFRSF13B	BAFF	Secreted Signaling	KEGG: hsa04060
IFN Mono	acBC	TNFSF13B	TNFRSF13B	9.7175e-07	0	TNFSF13B_TNFRSF13B	TNFSF13B - TNFRSF13B	BAFF	Secreted Signaling	KEGG: hsa04060
mDC	acBC	TNFSF13B	TNFRSF13B	4.03921e-07	0	TNFSF13B_TNFRSF13B	TNFSF13B - TNFRSF13B	BAFF	Secreted Signaling	KEGG: hsa04060
pDC	acBC	TNFSF13B	TNFRSF13B	6.00074e-08	0	TNFSF13B_TNFRSF13B	TNFSF13B - TNFRSF13B	BAFF	Secreted Signaling	KEGG: hsa04060
Mφ	acBC	TNFSF13B	TNFRSF13B	6.55267e-08	0	TNFSF13B_TNFRSF13B	TNFSF13B - TNFRSF13B	BAFF	Secreted Signaling	KEGG: hsa04060
cMono	BC-N	TNFSF13B	TNFRSF13C	1.20602e-06	0	TNFSF13B_TNFRSF13C	TNFSF13B - TNFRSF13C	BAFF	Secreted Signaling	KEGG: hsa04060
trMono	BC-N	TNFSF13B	TNFRSF13C	2.22639e-06	0	TNFSF13B_TNFRSF13C	TNFSF13B - TNFRSF13C	BAFF	Secreted Signaling	KEGG: hsa04060
acMono	BC-N	TNFSF13B	TNFRSF13C	2.35064e-06	0	TNFSF13B_TNFRSF13C	TNFSF13B - TNFRSF13C	BAFF	Secreted Signaling	KEGG: hsa04060
MDSC-L	BC-N	TNFSF13B	TNFRSF13C	2.4696e-06	0	TNFSF13B_TNFRSF13C	TNFSF13B - TNFRSF13C	BAFF	Secreted Signaling	KEGG: hsa04060
ncMono	BC-N	TNFSF13B	TNFRSF13C	1.07679e-06	0	TNFSF13B_TNFRSF13C	TNFSF13B - TNFRSF13C	BAFF	Secreted Signaling	KEGG: hsa04060
IFN Mono	BC-N	TNFSF13B	TNFRSF13C	7.30461e-07	0	TNFSF13B_TNFRSF13C	TNFSF13B - TNFRSF13C	BAFF	Secreted Signaling	KEGG: hsa04060
mDC	BC-N	TNFSF13B	TNFRSF13C	3.13228e-07	0	TNFSF13B_TNFRSF13C	TNFSF13B - TNFRSF13C	BAFF	Secreted Signaling	KEGG: hsa04060
pDC	BC-N	TNFSF13B	TNFRSF13C	4.76846e-08	0	TNFSF13B_TNFRSF13C	TNFSF13B - TNFRSF13C	BAFF	Secreted Signaling	KEGG: hsa04060
Mφ	BC-N	TNFSF13B	TNFRSF13C	5.18693e-08	0	TNFSF13B_TNFRSF13C	TNFSF13B - TNFRSF13C	BAFF	Secreted Signaling	KEGG: hsa04060
cMono	acBC	TNFSF13B	TNFRSF13C	6.64569e-06	0	TNFSF13B_TNFRSF13C	TNFSF13B - TNFRSF13C	BAFF	Secreted Signaling	KEGG: hsa04060
trMono	acBC	TNFSF13B	TNFRSF13C	1.22999e-05	0	TNFSF13B_TNFRSF13C	TNFSF13B - TNFRSF13C	BAFF	Secreted Signaling	KEGG: hsa04060
acMono	acBC	TNFSF13B	TNFRSF13C	1.29803e-05	0	TNFSF13B_TNFRSF13C	TNFSF13B - TNFRSF13C	BAFF	Secreted Signaling	KEGG: hsa04060
MDSC-L	acBC	TNFSF13B	TNFRSF13C	1.36243e-05	0	TNFSF13B_TNFRSF13C	TNFSF13B - TNFRSF13C	BAFF	Secreted Signaling	KEGG: hsa04060
ncMono	acBC	TNFSF13B	TNFRSF13C	5.97995e-06	0	TNFSF13B_TNFRSF13C	TNFSF13B - TNFRSF13C	BAFF	Secreted Signaling	KEGG: hsa04060
IFN Mono	acBC	TNFSF13B	TNFRSF13C	3.99681e-06	0	TNFSF13B_TNFRSF13C	TNFSF13B - TNFRSF13C	BAFF	Secreted Signaling	KEGG: hsa04060
mDC	acBC	TNFSF13B	TNFRSF13C	1.73939e-06	0	TNFSF13B_TNFRSF13C	TNFSF13B - TNFRSF13C	BAFF	Secreted Signaling	KEGG: hsa04060
pDC	acBC	TNFSF13B	TNFRSF13C	2.68017e-07	0	TNFSF13B_TNFRSF13C	TNFSF13B - TNFRSF13C	BAFF	Secreted Signaling	KEGG: hsa04060
Mφ	acBC	TNFSF13B	TNFRSF13C	2.90971e-07	0	TNFSF13B_TNFRSF13C	TNFSF13B - TNFRSF13C	BAFF	Secreted Signaling	KEGG: hsa04060
cMono	MBC	TNFSF13B	TNFRSF13C	9.33066e-06	0	TNFSF13B_TNFRSF13C	TNFSF13B - TNFRSF13C	BAFF	Secreted Signaling	KEGG: hsa04060
trMono	MBC	TNFSF13B	TNFRSF13C	1.72494e-05	0	TNFSF13B_TNFRSF13C	TNFSF13B - TNFRSF13C	BAFF	Secreted Signaling	KEGG: hsa04060
acMono	MBC	TNFSF13B	TNFRSF13C	1.82074e-05	0	TNFSF13B_TNFRSF13C	TNFSF13B - TNFRSF13C	BAFF	Secreted Signaling	KEGG: hsa04060
MDSC-L	MBC	TNFSF13B	TNFRSF13C	1.91188e-05	0	TNFSF13B_TNFRSF13C	TNFSF13B - TNFRSF13C	BAFF	Secreted Signaling	KEGG: hsa04060
ncMono	MBC	TNFSF13B	TNFRSF13C	8.36665e-06	0	TNFSF13B_TNFRSF13C	TNFSF13B - TNFRSF13C	BAFF	Secreted Signaling	KEGG: hsa04060
IFN Mono	MBC	TNFSF13B	TNFRSF13C	5.62936e-06	0	TNFSF13B_TNFRSF13C	TNFSF13B - TNFRSF13C	BAFF	Secreted Signaling	KEGG: hsa04060
mDC	MBC	TNFSF13B	TNFRSF13C	2.43369e-06	0	TNFSF13B_TNFRSF13C	TNFSF13B - TNFRSF13C	BAFF	Secreted Signaling	KEGG: hsa04060
pDC	MBC	TNFSF13B	TNFRSF13C	3.72959e-07	0	TNFSF13B_TNFRSF13C	TNFSF13B - TNFRSF13C	BAFF	Secreted Signaling	KEGG: hsa04060
Mφ	MBC	TNFSF13B	TNFRSF13C	4.05258e-07	0	TNFSF13B_TNFRSF13C	TNFSF13B - TNFRSF13C	BAFF	Secreted Signaling	KEGG: hsa04060
cMono	cMono	RETN	TLR4	2.82741e-06	0	RETN_TLR4	RETN - TLR4	RESISTIN	Secreted Signaling	PMID: 30809105
trMono	cMono	RETN	TLR4	3.78997e-06	0	RETN_TLR4	RETN - TLR4	RESISTIN	Secreted Signaling	PMID: 30809105
acMono	cMono	RETN	TLR4	2.20449e-06	0	RETN_TLR4	RETN - TLR4	RESISTIN	Secreted Signaling	PMID: 30809105
MDSC-L	cMono	RETN	TLR4	9.90234e-07	0	RETN_TLR4	RETN - TLR4	RESISTIN	Secreted Signaling	PMID: 30809105
ncMono	cMono	RETN	TLR4	4.36605e-07	0	RETN_TLR4	RETN - TLR4	RESISTIN	Secreted Signaling	PMID: 30809105
IFN Mono	cMono	RETN	TLR4	6.96338e-07	0	RETN_TLR4	RETN - TLR4	RESISTIN	Secreted Signaling	PMID: 30809105
mDC	cMono	RETN	TLR4	1.17735e-07	0	RETN_TLR4	RETN - TLR4	RESISTIN	Secreted Signaling	PMID: 30809105
cMono	trMono	RETN	TLR4	7.93688e-06	0	RETN_TLR4	RETN - TLR4	RESISTIN	Secreted Signaling	PMID: 30809105
trMono	trMono	RETN	TLR4	1.06674e-05	0	RETN_TLR4	RETN - TLR4	RESISTIN	Secreted Signaling	PMID: 30809105
acMono	trMono	RETN	TLR4	6.21826e-06	0	RETN_TLR4	RETN - TLR4	RESISTIN	Secreted Signaling	PMID: 30809105
MDSC-L	trMono	RETN	TLR4	2.79749e-06	0	RETN_TLR4	RETN - TLR4	RESISTIN	Secreted Signaling	PMID: 30809105
ncMono	trMono	RETN	TLR4	1.23388e-06	0	RETN_TLR4	RETN - TLR4	RESISTIN	Secreted Signaling	PMID: 30809105
IFN Mono	trMono	RETN	TLR4	1.96174e-06	0	RETN_TLR4	RETN - TLR4	RESISTIN	Secreted Signaling	PMID: 30809105
mDC	trMono	RETN	TLR4	3.32749e-07	0	RETN_TLR4	RETN - TLR4	RESISTIN	Secreted Signaling	PMID: 30809105
cMono	acMono	RETN	TLR4	7.20451e-06	0	RETN_TLR4	RETN - TLR4	RESISTIN	Secreted Signaling	PMID: 30809105
trMono	acMono	RETN	TLR4	9.67108e-06	0	RETN_TLR4	RETN - TLR4	RESISTIN	Secreted Signaling	PMID: 30809105
acMono	acMono	RETN	TLR4	5.63186e-06	0	RETN_TLR4	RETN - TLR4	RESISTIN	Secreted Signaling	PMID: 30809105
MDSC-L	acMono	RETN	TLR4	2.53187e-06	0	RETN_TLR4	RETN - TLR4	RESISTIN	Secreted Signaling	PMID: 30809105
ncMono	acMono	RETN	TLR4	1.11654e-06	0	RETN_TLR4	RETN - TLR4	RESISTIN	Secreted Signaling	PMID: 30809105
IFN Mono	acMono	RETN	TLR4	1.77777e-06	0	RETN_TLR4	RETN - TLR4	RESISTIN	Secreted Signaling	PMID: 30809105
mDC	acMono	RETN	TLR4	3.01097e-07	0	RETN_TLR4	RETN - TLR4	RESISTIN	Secreted Signaling	PMID: 30809105
cMono	MDSC-L	RETN	TLR4	6.48957e-06	0	RETN_TLR4	RETN - TLR4	RESISTIN	Secreted Signaling	PMID: 30809105
trMono	MDSC-L	RETN	TLR4	8.70318e-06	0	RETN_TLR4	RETN - TLR4	RESISTIN	Secreted Signaling	PMID: 30809105
acMono	MDSC-L	RETN	TLR4	5.06437e-06	0	RETN_TLR4	RETN - TLR4	RESISTIN	Secreted Signaling	PMID: 30809105
MDSC-L	MDSC-L	RETN	TLR4	2.27551e-06	0	RETN_TLR4	RETN - TLR4	RESISTIN	Secreted Signaling	PMID: 30809105
ncMono	MDSC-L	RETN	TLR4	1.00337e-06	0	RETN_TLR4	RETN - TLR4	RESISTIN	Secreted Signaling	PMID: 30809105
IFN Mono	MDSC-L	RETN	TLR4	1.59933e-06	0	RETN_TLR4	RETN - TLR4	RESISTIN	Secreted Signaling	PMID: 30809105
mDC	MDSC-L	RETN	TLR4	2.70571e-07	0	RETN_TLR4	RETN - TLR4	RESISTIN	Secreted Signaling	PMID: 30809105
cMono	ncMono	RETN	TLR4	3.81567e-06	0	RETN_TLR4	RETN - TLR4	RESISTIN	Secreted Signaling	PMID: 30809105
trMono	ncMono	RETN	TLR4	5.11546e-06	0	RETN_TLR4	RETN - TLR4	RESISTIN	Secreted Signaling	PMID: 30809105
acMono	ncMono	RETN	TLR4	2.97586e-06	0	RETN_TLR4	RETN - TLR4	RESISTIN	Secreted Signaling	PMID: 30809105
MDSC-L	ncMono	RETN	TLR4	1.33685e-06	0	RETN_TLR4	RETN - TLR4	RESISTIN	Secreted Signaling	PMID: 30809105
ncMono	ncMono	RETN	TLR4	5.89443e-07	0	RETN_TLR4	RETN - TLR4	RESISTIN	Secreted Signaling	PMID: 30809105
IFN Mono	ncMono	RETN	TLR4	9.39925e-07	0	RETN_TLR4	RETN - TLR4	RESISTIN	Secreted Signaling	PMID: 30809105
mDC	ncMono	RETN	TLR4	1.5895e-07	0	RETN_TLR4	RETN - TLR4	RESISTIN	Secreted Signaling	PMID: 30809105
cMono	IFN Mono	RETN	TLR4	1.7042e-06	0	RETN_TLR4	RETN - TLR4	RESISTIN	Secreted Signaling	PMID: 30809105
trMono	IFN Mono	RETN	TLR4	2.28935e-06	0	RETN_TLR4	RETN - TLR4	RESISTIN	Secreted Signaling	PMID: 30809105
acMono	IFN Mono	RETN	TLR4	1.33397e-06	0	RETN_TLR4	RETN - TLR4	RESISTIN	Secreted Signaling	PMID: 30809105
MDSC-L	IFN Mono	RETN	TLR4	5.99958e-07	0	RETN_TLR4	RETN - TLR4	RESISTIN	Secreted Signaling	PMID: 30809105
ncMono	IFN Mono	RETN	TLR4	2.64604e-07	0	RETN_TLR4	RETN - TLR4	RESISTIN	Secreted Signaling	PMID: 30809105
IFN Mono	IFN Mono	RETN	TLR4	4.20942e-07	0	RETN_TLR4	RETN - TLR4	RESISTIN	Secreted Signaling	PMID: 30809105
mDC	IFN Mono	RETN	TLR4	7.13567e-08	0	RETN_TLR4	RETN - TLR4	RESISTIN	Secreted Signaling	PMID: 30809105
cMono	Mφ	RETN	TLR4	4.82978e-07	0	RETN_TLR4	RETN - TLR4	RESISTIN	Secreted Signaling	PMID: 30809105
trMono	Mφ	RETN	TLR4	6.47547e-07	0	RETN_TLR4	RETN - TLR4	RESISTIN	Secreted Signaling	PMID: 30809105
acMono	Mφ	RETN	TLR4	3.76723e-07	0	RETN_TLR4	RETN - TLR4	RESISTIN	Secreted Signaling	PMID: 30809105
MDSC-L	Mφ	RETN	TLR4	1.69242e-07	0	RETN_TLR4	RETN - TLR4	RESISTIN	Secreted Signaling	PMID: 30809105
ncMono	Mφ	RETN	TLR4	7.46229e-08	0	RETN_TLR4	RETN - TLR4	RESISTIN	Secreted Signaling	PMID: 30809105
IFN Mono	Mφ	RETN	TLR4	1.18984e-07	0	RETN_TLR4	RETN - TLR4	RESISTIN	Secreted Signaling	PMID: 30809105
mDC	Mφ	RETN	TLR4	2.01229e-08	0	RETN_TLR4	RETN - TLR4	RESISTIN	Secreted Signaling	PMID: 30809105
cMono	MM-OR	RETN	CAP1	1.71377e-05	0	RETN_CAP1	RETN - CAP1	RESISTIN	Secreted Signaling	PMID: 30809105
trMono	MM-OR	RETN	CAP1	2.29e-05	0	RETN_CAP1	RETN - CAP1	RESISTIN	Secreted Signaling	PMID: 30809105
acMono	MM-OR	RETN	CAP1	1.32866e-05	0	RETN_CAP1	RETN - CAP1	RESISTIN	Secreted Signaling	PMID: 30809105
MDSC-L	MM-OR	RETN	CAP1	5.9575e-06	0	RETN_CAP1	RETN - CAP1	RESISTIN	Secreted Signaling	PMID: 30809105
ncMono	MM-OR	RETN	CAP1	2.62566e-06	0	RETN_CAP1	RETN - CAP1	RESISTIN	Secreted Signaling	PMID: 30809105
IFN Mono	MM-OR	RETN	CAP1	4.20294e-06	0	RETN_CAP1	RETN - CAP1	RESISTIN	Secreted Signaling	PMID: 30809105
mDC	MM-OR	RETN	CAP1	7.07985e-07	0	RETN_CAP1	RETN - CAP1	RESISTIN	Secreted Signaling	PMID: 30809105
cMono	MM-SR	RETN	CAP1	6.37425e-05	0	RETN_CAP1	RETN - CAP1	RESISTIN	Secreted Signaling	PMID: 30809105
trMono	MM-SR	RETN	CAP1	8.53378e-05	0	RETN_CAP1	RETN - CAP1	RESISTIN	Secreted Signaling	PMID: 30809105
acMono	MM-SR	RETN	CAP1	4.95889e-05	0	RETN_CAP1	RETN - CAP1	RESISTIN	Secreted Signaling	PMID: 30809105
MDSC-L	MM-SR	RETN	CAP1	2.22591e-05	0	RETN_CAP1	RETN - CAP1	RESISTIN	Secreted Signaling	PMID: 30809105
ncMono	MM-SR	RETN	CAP1	9.81274e-06	0	RETN_CAP1	RETN - CAP1	RESISTIN	Secreted Signaling	PMID: 30809105
IFN Mono	MM-SR	RETN	CAP1	1.56727e-05	0	RETN_CAP1	RETN - CAP1	RESISTIN	Secreted Signaling	PMID: 30809105
mDC	MM-SR	RETN	CAP1	2.64603e-06	0	RETN_CAP1	RETN - CAP1	RESISTIN	Secreted Signaling	PMID: 30809105
cMono	MM-Mix	RETN	CAP1	4.08555e-06	0	RETN_CAP1	RETN - CAP1	RESISTIN	Secreted Signaling	PMID: 30809105
trMono	MM-Mix	RETN	CAP1	5.46738e-06	0	RETN_CAP1	RETN - CAP1	RESISTIN	Secreted Signaling	PMID: 30809105
acMono	MM-Mix	RETN	CAP1	3.17596e-06	0	RETN_CAP1	RETN - CAP1	RESISTIN	Secreted Signaling	PMID: 30809105
MDSC-L	MM-Mix	RETN	CAP1	1.42526e-06	0	RETN_CAP1	RETN - CAP1	RESISTIN	Secreted Signaling	PMID: 30809105
ncMono	MM-Mix	RETN	CAP1	6.28277e-07	0	RETN_CAP1	RETN - CAP1	RESISTIN	Secreted Signaling	PMID: 30809105
IFN Mono	MM-Mix	RETN	CAP1	1.00396e-06	0	RETN_CAP1	RETN - CAP1	RESISTIN	Secreted Signaling	PMID: 30809105
mDC	MM-Mix	RETN	CAP1	1.69415e-07	0	RETN_CAP1	RETN - CAP1	RESISTIN	Secreted Signaling	PMID: 30809105
cMono	CD8+ Naive	RETN	CAP1	3.0718e-06	0	RETN_CAP1	RETN - CAP1	RESISTIN	Secreted Signaling	PMID: 30809105
trMono	CD8+ Naive	RETN	CAP1	4.12546e-06	0	RETN_CAP1	RETN - CAP1	RESISTIN	Secreted Signaling	PMID: 30809105
acMono	CD8+ Naive	RETN	CAP1	2.40335e-06	0	RETN_CAP1	RETN - CAP1	RESISTIN	Secreted Signaling	PMID: 30809105
MDSC-L	CD8+ Naive	RETN	CAP1	1.08076e-06	0	RETN_CAP1	RETN - CAP1	RESISTIN	Secreted Signaling	PMID: 30809105
ncMono	CD8+ Naive	RETN	CAP1	4.76637e-07	0	RETN_CAP1	RETN - CAP1	RESISTIN	Secreted Signaling	PMID: 30809105
IFN Mono	CD8+ Naive	RETN	CAP1	7.5848e-07	0	RETN_CAP1	RETN - CAP1	RESISTIN	Secreted Signaling	PMID: 30809105
mDC	CD8+ Naive	RETN	CAP1	1.28536e-07	0	RETN_CAP1	RETN - CAP1	RESISTIN	Secreted Signaling	PMID: 30809105
cMono	CD4+ Naive	RETN	CAP1	1.47108e-05	0	RETN_CAP1	RETN - CAP1	RESISTIN	Secreted Signaling	PMID: 30809105
trMono	CD4+ Naive	RETN	CAP1	1.97375e-05	0	RETN_CAP1	RETN - CAP1	RESISTIN	Secreted Signaling	PMID: 30809105
acMono	CD4+ Naive	RETN	CAP1	1.14893e-05	0	RETN_CAP1	RETN - CAP1	RESISTIN	Secreted Signaling	PMID: 30809105
MDSC-L	CD4+ Naive	RETN	CAP1	5.16366e-06	0	RETN_CAP1	RETN - CAP1	RESISTIN	Secreted Signaling	PMID: 30809105
ncMono	CD4+ Naive	RETN	CAP1	2.277e-06	0	RETN_CAP1	RETN - CAP1	RESISTIN	Secreted Signaling	PMID: 30809105
IFN Mono	CD4+ Naive	RETN	CAP1	3.62758e-06	0	RETN_CAP1	RETN - CAP1	RESISTIN	Secreted Signaling	PMID: 30809105
mDC	CD4+ Naive	RETN	CAP1	6.14029e-07	0	RETN_CAP1	RETN - CAP1	RESISTIN	Secreted Signaling	PMID: 30809105
cMono	Th	RETN	CAP1	2.18017e-05	0	RETN_CAP1	RETN - CAP1	RESISTIN	Secreted Signaling	PMID: 30809105
trMono	Th	RETN	CAP1	2.93063e-05	0	RETN_CAP1	RETN - CAP1	RESISTIN	Secreted Signaling	PMID: 30809105
acMono	Th	RETN	CAP1	1.70853e-05	0	RETN_CAP1	RETN - CAP1	RESISTIN	Secreted Signaling	PMID: 30809105
MDSC-L	Th	RETN	CAP1	7.68706e-06	0	RETN_CAP1	RETN - CAP1	RESISTIN	Secreted Signaling	PMID: 30809105
ncMono	Th	RETN	CAP1	3.39057e-06	0	RETN_CAP1	RETN - CAP1	RESISTIN	Secreted Signaling	PMID: 30809105
IFN Mono	Th	RETN	CAP1	5.38974e-06	0	RETN_CAP1	RETN - CAP1	RESISTIN	Secreted Signaling	PMID: 30809105
mDC	Th	RETN	CAP1	9.14361e-07	0	RETN_CAP1	RETN - CAP1	RESISTIN	Secreted Signaling	PMID: 30809105
cMono	IFN T	RETN	CAP1	1.43633e-06	0	RETN_CAP1	RETN - CAP1	RESISTIN	Secreted Signaling	PMID: 30809105
trMono	IFN T	RETN	CAP1	1.93208e-06	0	RETN_CAP1	RETN - CAP1	RESISTIN	Secreted Signaling	PMID: 30809105
acMono	IFN T	RETN	CAP1	1.12702e-06	0	RETN_CAP1	RETN - CAP1	RESISTIN	Secreted Signaling	PMID: 30809105
MDSC-L	IFN T	RETN	CAP1	5.07274e-07	0	RETN_CAP1	RETN - CAP1	RESISTIN	Secreted Signaling	PMID: 30809105
ncMono	IFN T	RETN	CAP1	2.23766e-07	0	RETN_CAP1	RETN - CAP1	RESISTIN	Secreted Signaling	PMID: 30809105
IFN Mono	IFN T	RETN	CAP1	3.55415e-07	0	RETN_CAP1	RETN - CAP1	RESISTIN	Secreted Signaling	PMID: 30809105
mDC	IFN T	RETN	CAP1	6.03457e-08	0	RETN_CAP1	RETN - CAP1	RESISTIN	Secreted Signaling	PMID: 30809105
cMono	Treg	RETN	CAP1	1.12438e-05	0	RETN_CAP1	RETN - CAP1	RESISTIN	Secreted Signaling	PMID: 30809105
trMono	Treg	RETN	CAP1	1.53679e-05	0	RETN_CAP1	RETN - CAP1	RESISTIN	Secreted Signaling	PMID: 30809105
acMono	Treg	RETN	CAP1	9.08289e-06	0	RETN_CAP1	RETN - CAP1	RESISTIN	Secreted Signaling	PMID: 30809105
MDSC-L	Treg	RETN	CAP1	4.12732e-06	0	RETN_CAP1	RETN - CAP1	RESISTIN	Secreted Signaling	PMID: 30809105
ncMono	Treg	RETN	CAP1	1.8246e-06	0	RETN_CAP1	RETN - CAP1	RESISTIN	Secreted Signaling	PMID: 30809105
IFN Mono	Treg	RETN	CAP1	2.84279e-06	0	RETN_CAP1	RETN - CAP1	RESISTIN	Secreted Signaling	PMID: 30809105
mDC	Treg	RETN	CAP1	4.9225e-07	0	RETN_CAP1	RETN - CAP1	RESISTIN	Secreted Signaling	PMID: 30809105
cMono	MAIT	RETN	CAP1	2.73958e-06	0	RETN_CAP1	RETN - CAP1	RESISTIN	Secreted Signaling	PMID: 30809105
trMono	MAIT	RETN	CAP1	3.68703e-06	0	RETN_CAP1	RETN - CAP1	RESISTIN	Secreted Signaling	PMID: 30809105
acMono	MAIT	RETN	CAP1	2.1516e-06	0	RETN_CAP1	RETN - CAP1	RESISTIN	Secreted Signaling	PMID: 30809105
MDSC-L	MAIT	RETN	CAP1	9.68727e-07	0	RETN_CAP1	RETN - CAP1	RESISTIN	Secreted Signaling	PMID: 30809105
ncMono	MAIT	RETN	CAP1	4.27349e-07	0	RETN_CAP1	RETN - CAP1	RESISTIN	Secreted Signaling	PMID: 30809105
IFN Mono	MAIT	RETN	CAP1	6.78365e-07	0	RETN_CAP1	RETN - CAP1	RESISTIN	Secreted Signaling	PMID: 30809105
mDC	MAIT	RETN	CAP1	1.1525e-07	0	RETN_CAP1	RETN - CAP1	RESISTIN	Secreted Signaling	PMID: 30809105
cMono	Tmc	RETN	CAP1	1.75619e-05	0	RETN_CAP1	RETN - CAP1	RESISTIN	Secreted Signaling	PMID: 30809105
trMono	Tmc	RETN	CAP1	2.36802e-05	0	RETN_CAP1	RETN - CAP1	RESISTIN	Secreted Signaling	PMID: 30809105
acMono	Tmc	RETN	CAP1	1.38401e-05	0	RETN_CAP1	RETN - CAP1	RESISTIN	Secreted Signaling	PMID: 30809105
MDSC-L	Tmc	RETN	CAP1	6.23821e-06	0	RETN_CAP1	RETN - CAP1	RESISTIN	Secreted Signaling	PMID: 30809105
ncMono	Tmc	RETN	CAP1	2.75265e-06	0	RETN_CAP1	RETN - CAP1	RESISTIN	Secreted Signaling	PMID: 30809105
IFN Mono	Tmc	RETN	CAP1	4.35971e-06	0	RETN_CAP1	RETN - CAP1	RESISTIN	Secreted Signaling	PMID: 30809105
mDC	Tmc	RETN	CAP1	7.42381e-07	0	RETN_CAP1	RETN - CAP1	RESISTIN	Secreted Signaling	PMID: 30809105
cMono	γδ T	RETN	CAP1	2.13199e-05	0	RETN_CAP1	RETN - CAP1	RESISTIN	Secreted Signaling	PMID: 30809105
trMono	γδ T	RETN	CAP1	2.91713e-05	0	RETN_CAP1	RETN - CAP1	RESISTIN	Secreted Signaling	PMID: 30809105
acMono	γδ T	RETN	CAP1	1.72567e-05	0	RETN_CAP1	RETN - CAP1	RESISTIN	Secreted Signaling	PMID: 30809105
MDSC-L	γδ T	RETN	CAP1	7.84673e-06	0	RETN_CAP1	RETN - CAP1	RESISTIN	Secreted Signaling	PMID: 30809105
ncMono	γδ T	RETN	CAP1	3.4694e-06	0	RETN_CAP1	RETN - CAP1	RESISTIN	Secreted Signaling	PMID: 30809105
IFN Mono	γδ T	RETN	CAP1	5.39824e-06	0	RETN_CAP1	RETN - CAP1	RESISTIN	Secreted Signaling	PMID: 30809105
mDC	γδ T	RETN	CAP1	9.36018e-07	0	RETN_CAP1	RETN - CAP1	RESISTIN	Secreted Signaling	PMID: 30809105
cMono	TE	RETN	CAP1	9.13901e-05	0	RETN_CAP1	RETN - CAP1	RESISTIN	Secreted Signaling	PMID: 30809105
trMono	TE	RETN	CAP1	0.000125518	0	RETN_CAP1	RETN - CAP1	RESISTIN	Secreted Signaling	PMID: 30809105
acMono	TE	RETN	CAP1	7.44866e-05	0	RETN_CAP1	RETN - CAP1	RESISTIN	Secreted Signaling	PMID: 30809105
MDSC-L	TE	RETN	CAP1	3.39484e-05	0	RETN_CAP1	RETN - CAP1	RESISTIN	Secreted Signaling	PMID: 30809105
ncMono	TE	RETN	CAP1	1.50182e-05	0	RETN_CAP1	RETN - CAP1	RESISTIN	Secreted Signaling	PMID: 30809105
IFN Mono	TE	RETN	CAP1	2.32584e-05	0	RETN_CAP1	RETN - CAP1	RESISTIN	Secreted Signaling	PMID: 30809105
mDC	TE	RETN	CAP1	4.05219e-06	0	RETN_CAP1	RETN - CAP1	RESISTIN	Secreted Signaling	PMID: 30809105
cMono	CD56bright NK	RETN	CAP1	5.50562e-06	0	RETN_CAP1	RETN - CAP1	RESISTIN	Secreted Signaling	PMID: 30809105
trMono	CD56bright NK	RETN	CAP1	7.52886e-06	0	RETN_CAP1	RETN - CAP1	RESISTIN	Secreted Signaling	PMID: 30809105
acMono	CD56bright NK	RETN	CAP1	4.45167e-06	0	RETN_CAP1	RETN - CAP1	RESISTIN	Secreted Signaling	PMID: 30809105
MDSC-L	CD56bright NK	RETN	CAP1	2.0235e-06	0	RETN_CAP1	RETN - CAP1	RESISTIN	Secreted Signaling	PMID: 30809105
ncMono	CD56bright NK	RETN	CAP1	8.94608e-07	0	RETN_CAP1	RETN - CAP1	RESISTIN	Secreted Signaling	PMID: 30809105
IFN Mono	CD56bright NK	RETN	CAP1	1.39296e-06	0	RETN_CAP1	RETN - CAP1	RESISTIN	Secreted Signaling	PMID: 30809105
mDC	CD56bright NK	RETN	CAP1	2.41355e-07	0	RETN_CAP1	RETN - CAP1	RESISTIN	Secreted Signaling	PMID: 30809105
cMono	trNK	RETN	CAP1	2.44696e-05	0	RETN_CAP1	RETN - CAP1	RESISTIN	Secreted Signaling	PMID: 30809105
trMono	trNK	RETN	CAP1	3.30487e-05	0	RETN_CAP1	RETN - CAP1	RESISTIN	Secreted Signaling	PMID: 30809105
acMono	trNK	RETN	CAP1	1.93415e-05	0	RETN_CAP1	RETN - CAP1	RESISTIN	Secreted Signaling	PMID: 30809105
MDSC-L	trNK	RETN	CAP1	8.72627e-06	0	RETN_CAP1	RETN - CAP1	RESISTIN	Secreted Signaling	PMID: 30809105
ncMono	trNK	RETN	CAP1	3.85137e-06	0	RETN_CAP1	RETN - CAP1	RESISTIN	Secreted Signaling	PMID: 30809105
IFN Mono	trNK	RETN	CAP1	6.08799e-06	0	RETN_CAP1	RETN - CAP1	RESISTIN	Secreted Signaling	PMID: 30809105
mDC	trNK	RETN	CAP1	1.03874e-06	0	RETN_CAP1	RETN - CAP1	RESISTIN	Secreted Signaling	PMID: 30809105
cMono	adpNK	RETN	CAP1	5.66072e-06	0	RETN_CAP1	RETN - CAP1	RESISTIN	Secreted Signaling	PMID: 30809105
trMono	adpNK	RETN	CAP1	7.80046e-06	0	RETN_CAP1	RETN - CAP1	RESISTIN	Secreted Signaling	PMID: 30809105
acMono	adpNK	RETN	CAP1	4.64208e-06	0	RETN_CAP1	RETN - CAP1	RESISTIN	Secreted Signaling	PMID: 30809105
MDSC-L	adpNK	RETN	CAP1	2.1201e-06	0	RETN_CAP1	RETN - CAP1	RESISTIN	Secreted Signaling	PMID: 30809105
ncMono	adpNK	RETN	CAP1	9.3835e-07	0	RETN_CAP1	RETN - CAP1	RESISTIN	Secreted Signaling	PMID: 30809105
IFN Mono	adpNK	RETN	CAP1	1.44714e-06	0	RETN_CAP1	RETN - CAP1	RESISTIN	Secreted Signaling	PMID: 30809105
mDC	adpNK	RETN	CAP1	2.53206e-07	0	RETN_CAP1	RETN - CAP1	RESISTIN	Secreted Signaling	PMID: 30809105
cMono	MNK	RETN	CAP1	1.76503e-05	0	RETN_CAP1	RETN - CAP1	RESISTIN	Secreted Signaling	PMID: 30809105
trMono	MNK	RETN	CAP1	2.38114e-05	0	RETN_CAP1	RETN - CAP1	RESISTIN	Secreted Signaling	PMID: 30809105
acMono	MNK	RETN	CAP1	1.39224e-05	0	RETN_CAP1	RETN - CAP1	RESISTIN	Secreted Signaling	PMID: 30809105
MDSC-L	MNK	RETN	CAP1	6.27714e-06	0	RETN_CAP1	RETN - CAP1	RESISTIN	Secreted Signaling	PMID: 30809105
ncMono	MNK	RETN	CAP1	2.77001e-06	0	RETN_CAP1	RETN - CAP1	RESISTIN	Secreted Signaling	PMID: 30809105
IFN Mono	MNK	RETN	CAP1	4.38461e-06	0	RETN_CAP1	RETN - CAP1	RESISTIN	Secreted Signaling	PMID: 30809105
mDC	MNK	RETN	CAP1	7.47073e-07	0	RETN_CAP1	RETN - CAP1	RESISTIN	Secreted Signaling	PMID: 30809105
cMono	cMono	RETN	CAP1	1.98092e-05	0	RETN_CAP1	RETN - CAP1	RESISTIN	Secreted Signaling	PMID: 30809105
trMono	cMono	RETN	CAP1	2.78005e-05	0	RETN_CAP1	RETN - CAP1	RESISTIN	Secreted Signaling	PMID: 30809105
acMono	cMono	RETN	CAP1	1.68069e-05	0	RETN_CAP1	RETN - CAP1	RESISTIN	Secreted Signaling	PMID: 30809105
MDSC-L	cMono	RETN	CAP1	7.76744e-06	0	RETN_CAP1	RETN - CAP1	RESISTIN	Secreted Signaling	PMID: 30809105
ncMono	cMono	RETN	CAP1	3.44737e-06	0	RETN_CAP1	RETN - CAP1	RESISTIN	Secreted Signaling	PMID: 30809105
IFN Mono	cMono	RETN	CAP1	5.1917e-06	0	RETN_CAP1	RETN - CAP1	RESISTIN	Secreted Signaling	PMID: 30809105
mDC	cMono	RETN	CAP1	9.30697e-07	0	RETN_CAP1	RETN - CAP1	RESISTIN	Secreted Signaling	PMID: 30809105
cMono	trMono	RETN	CAP1	3.82756e-05	0	RETN_CAP1	RETN - CAP1	RESISTIN	Secreted Signaling	PMID: 30809105
trMono	trMono	RETN	CAP1	5.35242e-05	0	RETN_CAP1	RETN - CAP1	RESISTIN	Secreted Signaling	PMID: 30809105
acMono	trMono	RETN	CAP1	3.22571e-05	0	RETN_CAP1	RETN - CAP1	RESISTIN	Secreted Signaling	PMID: 30809105
MDSC-L	trMono	RETN	CAP1	1.48724e-05	0	RETN_CAP1	RETN - CAP1	RESISTIN	Secreted Signaling	PMID: 30809105
ncMono	trMono	RETN	CAP1	6.59702e-06	0	RETN_CAP1	RETN - CAP1	RESISTIN	Secreted Signaling	PMID: 30809105
IFN Mono	trMono	RETN	CAP1	9.9825e-06	0	RETN_CAP1	RETN - CAP1	RESISTIN	Secreted Signaling	PMID: 30809105
mDC	trMono	RETN	CAP1	1.78084e-06	0	RETN_CAP1	RETN - CAP1	RESISTIN	Secreted Signaling	PMID: 30809105
cMono	acMono	RETN	CAP1	3.63908e-05	0	RETN_CAP1	RETN - CAP1	RESISTIN	Secreted Signaling	PMID: 30809105
trMono	acMono	RETN	CAP1	5.06815e-05	0	RETN_CAP1	RETN - CAP1	RESISTIN	Secreted Signaling	PMID: 30809105
acMono	acMono	RETN	CAP1	3.0436e-05	0	RETN_CAP1	RETN - CAP1	RESISTIN	Secreted Signaling	PMID: 30809105
MDSC-L	acMono	RETN	CAP1	1.39953e-05	0	RETN_CAP1	RETN - CAP1	RESISTIN	Secreted Signaling	PMID: 30809105
ncMono	acMono	RETN	CAP1	6.20406e-06	0	RETN_CAP1	RETN - CAP1	RESISTIN	Secreted Signaling	PMID: 30809105
IFN Mono	acMono	RETN	CAP1	9.43833e-06	0	RETN_CAP1	RETN - CAP1	RESISTIN	Secreted Signaling	PMID: 30809105
mDC	acMono	RETN	CAP1	1.67458e-06	0	RETN_CAP1	RETN - CAP1	RESISTIN	Secreted Signaling	PMID: 30809105
cMono	MDSC-L	RETN	CAP1	3.81653e-05	0	RETN_CAP1	RETN - CAP1	RESISTIN	Secreted Signaling	PMID: 30809105
trMono	MDSC-L	RETN	CAP1	5.32562e-05	0	RETN_CAP1	RETN - CAP1	RESISTIN	Secreted Signaling	PMID: 30809105
acMono	MDSC-L	RETN	CAP1	3.20361e-05	0	RETN_CAP1	RETN - CAP1	RESISTIN	Secreted Signaling	PMID: 30809105
MDSC-L	MDSC-L	RETN	CAP1	1.47497e-05	0	RETN_CAP1	RETN - CAP1	RESISTIN	Secreted Signaling	PMID: 30809105
ncMono	MDSC-L	RETN	CAP1	6.54047e-06	0	RETN_CAP1	RETN - CAP1	RESISTIN	Secreted Signaling	PMID: 30809105
IFN Mono	MDSC-L	RETN	CAP1	9.92481e-06	0	RETN_CAP1	RETN - CAP1	RESISTIN	Secreted Signaling	PMID: 30809105
mDC	MDSC-L	RETN	CAP1	1.76547e-06	0	RETN_CAP1	RETN - CAP1	RESISTIN	Secreted Signaling	PMID: 30809105
cMono	ncMono	RETN	CAP1	2.57716e-05	0	RETN_CAP1	RETN - CAP1	RESISTIN	Secreted Signaling	PMID: 30809105
trMono	ncMono	RETN	CAP1	3.6137e-05	0	RETN_CAP1	RETN - CAP1	RESISTIN	Secreted Signaling	PMID: 30809105
acMono	ncMono	RETN	CAP1	2.18303e-05	0	RETN_CAP1	RETN - CAP1	RESISTIN	Secreted Signaling	PMID: 30809105
MDSC-L	ncMono	RETN	CAP1	1.00832e-05	0	RETN_CAP1	RETN - CAP1	RESISTIN	Secreted Signaling	PMID: 30809105
ncMono	ncMono	RETN	CAP1	4.47457e-06	0	RETN_CAP1	RETN - CAP1	RESISTIN	Secreted Signaling	PMID: 30809105
IFN Mono	ncMono	RETN	CAP1	6.74641e-06	0	RETN_CAP1	RETN - CAP1	RESISTIN	Secreted Signaling	PMID: 30809105
mDC	ncMono	RETN	CAP1	1.20798e-06	0	RETN_CAP1	RETN - CAP1	RESISTIN	Secreted Signaling	PMID: 30809105
cMono	IFN Mono	RETN	CAP1	8.6579e-06	0	RETN_CAP1	RETN - CAP1	RESISTIN	Secreted Signaling	PMID: 30809105
trMono	IFN Mono	RETN	CAP1	1.21081e-05	0	RETN_CAP1	RETN - CAP1	RESISTIN	Secreted Signaling	PMID: 30809105
acMono	IFN Mono	RETN	CAP1	7.29758e-06	0	RETN_CAP1	RETN - CAP1	RESISTIN	Secreted Signaling	PMID: 30809105
MDSC-L	IFN Mono	RETN	CAP1	3.36478e-06	0	RETN_CAP1	RETN - CAP1	RESISTIN	Secreted Signaling	PMID: 30809105
ncMono	IFN Mono	RETN	CAP1	1.49255e-06	0	RETN_CAP1	RETN - CAP1	RESISTIN	Secreted Signaling	PMID: 30809105
IFN Mono	IFN Mono	RETN	CAP1	2.25827e-06	0	RETN_CAP1	RETN - CAP1	RESISTIN	Secreted Signaling	PMID: 30809105
mDC	IFN Mono	RETN	CAP1	4.02909e-07	0	RETN_CAP1	RETN - CAP1	RESISTIN	Secreted Signaling	PMID: 30809105
cMono	mDC	RETN	CAP1	6.40376e-06	0	RETN_CAP1	RETN - CAP1	RESISTIN	Secreted Signaling	PMID: 30809105
trMono	mDC	RETN	CAP1	8.91113e-06	0	RETN_CAP1	RETN - CAP1	RESISTIN	Secreted Signaling	PMID: 30809105
acMono	mDC	RETN	CAP1	5.34761e-06	0	RETN_CAP1	RETN - CAP1	RESISTIN	Secreted Signaling	PMID: 30809105
MDSC-L	mDC	RETN	CAP1	2.45765e-06	0	RETN_CAP1	RETN - CAP1	RESISTIN	Secreted Signaling	PMID: 30809105
ncMono	mDC	RETN	CAP1	1.08933e-06	0	RETN_CAP1	RETN - CAP1	RESISTIN	Secreted Signaling	PMID: 30809105
IFN Mono	mDC	RETN	CAP1	1.65901e-06	0	RETN_CAP1	RETN - CAP1	RESISTIN	Secreted Signaling	PMID: 30809105
mDC	mDC	RETN	CAP1	2.94021e-07	0	RETN_CAP1	RETN - CAP1	RESISTIN	Secreted Signaling	PMID: 30809105
cMono	pDC	RETN	CAP1	3.09718e-06	0	RETN_CAP1	RETN - CAP1	RESISTIN	Secreted Signaling	PMID: 30809105
trMono	pDC	RETN	CAP1	4.27856e-06	0	RETN_CAP1	RETN - CAP1	RESISTIN	Secreted Signaling	PMID: 30809105
acMono	pDC	RETN	CAP1	2.55158e-06	0	RETN_CAP1	RETN - CAP1	RESISTIN	Secreted Signaling	PMID: 30809105
MDSC-L	pDC	RETN	CAP1	1.16718e-06	0	RETN_CAP1	RETN - CAP1	RESISTIN	Secreted Signaling	PMID: 30809105
ncMono	pDC	RETN	CAP1	5.16777e-07	0	RETN_CAP1	RETN - CAP1	RESISTIN	Secreted Signaling	PMID: 30809105
IFN Mono	pDC	RETN	CAP1	7.94463e-07	0	RETN_CAP1	RETN - CAP1	RESISTIN	Secreted Signaling	PMID: 30809105
mDC	pDC	RETN	CAP1	1.39457e-07	0	RETN_CAP1	RETN - CAP1	RESISTIN	Secreted Signaling	PMID: 30809105
cMono	Mφ	RETN	CAP1	1.93314e-06	0	RETN_CAP1	RETN - CAP1	RESISTIN	Secreted Signaling	PMID: 30809105
trMono	Mφ	RETN	CAP1	2.65315e-06	0	RETN_CAP1	RETN - CAP1	RESISTIN	Secreted Signaling	PMID: 30809105
acMono	Mφ	RETN	CAP1	1.57354e-06	0	RETN_CAP1	RETN - CAP1	RESISTIN	Secreted Signaling	PMID: 30809105
MDSC-L	Mφ	RETN	CAP1	7.16849e-07	0	RETN_CAP1	RETN - CAP1	RESISTIN	Secreted Signaling	PMID: 30809105
ncMono	Mφ	RETN	CAP1	3.1709e-07	0	RETN_CAP1	RETN - CAP1	RESISTIN	Secreted Signaling	PMID: 30809105
IFN Mono	Mφ	RETN	CAP1	4.91505e-07	0	RETN_CAP1	RETN - CAP1	RESISTIN	Secreted Signaling	PMID: 30809105
mDC	Mφ	RETN	CAP1	8.55551e-08	0	RETN_CAP1	RETN - CAP1	RESISTIN	Secreted Signaling	PMID: 30809105
cMono	acBC	RETN	CAP1	2.12796e-06	0	RETN_CAP1	RETN - CAP1	RESISTIN	Secreted Signaling	PMID: 30809105
trMono	acBC	RETN	CAP1	2.86088e-06	0	RETN_CAP1	RETN - CAP1	RESISTIN	Secreted Signaling	PMID: 30809105
acMono	acBC	RETN	CAP1	1.66807e-06	0	RETN_CAP1	RETN - CAP1	RESISTIN	Secreted Signaling	PMID: 30809105
MDSC-L	acBC	RETN	CAP1	7.50565e-07	0	RETN_CAP1	RETN - CAP1	RESISTIN	Secreted Signaling	PMID: 30809105
ncMono	acBC	RETN	CAP1	3.31062e-07	0	RETN_CAP1	RETN - CAP1	RESISTIN	Secreted Signaling	PMID: 30809105
IFN Mono	acBC	RETN	CAP1	5.26173e-07	0	RETN_CAP1	RETN - CAP1	RESISTIN	Secreted Signaling	PMID: 30809105
mDC	acBC	RETN	CAP1	8.92803e-08	0	RETN_CAP1	RETN - CAP1	RESISTIN	Secreted Signaling	PMID: 30809105
cMono	MBC	RETN	CAP1	2.65661e-06	0	RETN_CAP1	RETN - CAP1	RESISTIN	Secreted Signaling	PMID: 30809105
trMono	MBC	RETN	CAP1	3.56383e-06	0	RETN_CAP1	RETN - CAP1	RESISTIN	Secreted Signaling	PMID: 30809105
acMono	MBC	RETN	CAP1	2.07428e-06	0	RETN_CAP1	RETN - CAP1	RESISTIN	Secreted Signaling	PMID: 30809105
MDSC-L	MBC	RETN	CAP1	9.32166e-07	0	RETN_CAP1	RETN - CAP1	RESISTIN	Secreted Signaling	PMID: 30809105
ncMono	MBC	RETN	CAP1	4.11045e-07	0	RETN_CAP1	RETN - CAP1	RESISTIN	Secreted Signaling	PMID: 30809105
IFN Mono	MBC	RETN	CAP1	6.54968e-07	0	RETN_CAP1	RETN - CAP1	RESISTIN	Secreted Signaling	PMID: 30809105
mDC	MBC	RETN	CAP1	1.10845e-07	0	RETN_CAP1	RETN - CAP1	RESISTIN	Secreted Signaling	PMID: 30809105
MM-OR	MM-OR	NAMPT	INSR	2.55675e-05	0	NAMPT_INSR	NAMPT - INSR	VISFATIN	Secreted Signaling	PMID: 28490838
MM-SR	MM-OR	NAMPT	INSR	5.41801e-05	0	NAMPT_INSR	NAMPT - INSR	VISFATIN	Secreted Signaling	PMID: 28490838
MM-Mix	MM-OR	NAMPT	INSR	2.9857e-06	0	NAMPT_INSR	NAMPT - INSR	VISFATIN	Secreted Signaling	PMID: 28490838
Th	MM-OR	NAMPT	INSR	5.7322e-06	0	NAMPT_INSR	NAMPT - INSR	VISFATIN	Secreted Signaling	PMID: 28490838
IFN T	MM-OR	NAMPT	INSR	3.59659e-07	0	NAMPT_INSR	NAMPT - INSR	VISFATIN	Secreted Signaling	PMID: 28490838
Treg	MM-OR	NAMPT	INSR	1.46044e-06	0	NAMPT_INSR	NAMPT - INSR	VISFATIN	Secreted Signaling	PMID: 28490838
cMono	MM-OR	NAMPT	INSR	9.69775e-06	0	NAMPT_INSR	NAMPT - INSR	VISFATIN	Secreted Signaling	PMID: 28490838
trMono	MM-OR	NAMPT	INSR	2.81651e-05	0	NAMPT_INSR	NAMPT - INSR	VISFATIN	Secreted Signaling	PMID: 28490838
acMono	MM-OR	NAMPT	INSR	2.84052e-05	0	NAMPT_INSR	NAMPT - INSR	VISFATIN	Secreted Signaling	PMID: 28490838
MDSC-L	MM-OR	NAMPT	INSR	2.50804e-05	0	NAMPT_INSR	NAMPT - INSR	VISFATIN	Secreted Signaling	PMID: 28490838
ncMono	MM-OR	NAMPT	INSR	1.56753e-05	0	NAMPT_INSR	NAMPT - INSR	VISFATIN	Secreted Signaling	PMID: 28490838
IFN Mono	MM-OR	NAMPT	INSR	6.19543e-06	0	NAMPT_INSR	NAMPT - INSR	VISFATIN	Secreted Signaling	PMID: 28490838
mDC	MM-OR	NAMPT	INSR	3.3124e-06	0	NAMPT_INSR	NAMPT - INSR	VISFATIN	Secreted Signaling	PMID: 28490838
pDC	MM-OR	NAMPT	INSR	2.12711e-07	0	NAMPT_INSR	NAMPT - INSR	VISFATIN	Secreted Signaling	PMID: 28490838
Mφ	MM-OR	NAMPT	INSR	1.1935e-06	0	NAMPT_INSR	NAMPT - INSR	VISFATIN	Secreted Signaling	PMID: 28490838
acBC	MM-OR	NAMPT	INSR	4.01027e-07	0	NAMPT_INSR	NAMPT - INSR	VISFATIN	Secreted Signaling	PMID: 28490838
MM-OR	MM-SR	NAMPT	INSR	0.000119324	0	NAMPT_INSR	NAMPT - INSR	VISFATIN	Secreted Signaling	PMID: 28490838
MM-SR	MM-SR	NAMPT	INSR	0.000252922	0	NAMPT_INSR	NAMPT - INSR	VISFATIN	Secreted Signaling	PMID: 28490838
MM-Mix	MM-SR	NAMPT	INSR	1.39409e-05	0	NAMPT_INSR	NAMPT - INSR	VISFATIN	Secreted Signaling	PMID: 28490838
Th	MM-SR	NAMPT	INSR	2.67739e-05	0	NAMPT_INSR	NAMPT - INSR	VISFATIN	Secreted Signaling	PMID: 28490838
IFN T	MM-SR	NAMPT	INSR	1.67987e-06	0	NAMPT_INSR	NAMPT - INSR	VISFATIN	Secreted Signaling	PMID: 28490838
Treg	MM-SR	NAMPT	INSR	6.82028e-06	0	NAMPT_INSR	NAMPT - INSR	VISFATIN	Secreted Signaling	PMID: 28490838
cMono	MM-SR	NAMPT	INSR	4.50729e-05	0	NAMPT_INSR	NAMPT - INSR	VISFATIN	Secreted Signaling	PMID: 28490838
trMono	MM-SR	NAMPT	INSR	0.000130614	0	NAMPT_INSR	NAMPT - INSR	VISFATIN	Secreted Signaling	PMID: 28490838
acMono	MM-SR	NAMPT	INSR	0.000131752	0	NAMPT_INSR	NAMPT - INSR	VISFATIN	Secreted Signaling	PMID: 28490838
MDSC-L	MM-SR	NAMPT	INSR	0.000116438	0	NAMPT_INSR	NAMPT - INSR	VISFATIN	Secreted Signaling	PMID: 28490838
ncMono	MM-SR	NAMPT	INSR	7.27659e-05	0	NAMPT_INSR	NAMPT - INSR	VISFATIN	Secreted Signaling	PMID: 28490838
IFN Mono	MM-SR	NAMPT	INSR	2.87367e-05	0	NAMPT_INSR	NAMPT - INSR	VISFATIN	Secreted Signaling	PMID: 28490838
mDC	MM-SR	NAMPT	INSR	1.54044e-05	0	NAMPT_INSR	NAMPT - INSR	VISFATIN	Secreted Signaling	PMID: 28490838
pDC	MM-SR	NAMPT	INSR	9.93561e-07	0	NAMPT_INSR	NAMPT - INSR	VISFATIN	Secreted Signaling	PMID: 28490838
Mφ	MM-SR	NAMPT	INSR	5.555e-06	0	NAMPT_INSR	NAMPT - INSR	VISFATIN	Secreted Signaling	PMID: 28490838
acBC	MM-SR	NAMPT	INSR	1.87341e-06	0	NAMPT_INSR	NAMPT - INSR	VISFATIN	Secreted Signaling	PMID: 28490838
MM-OR	MM-Mix	NAMPT	INSR	4.77373e-06	0	NAMPT_INSR	NAMPT - INSR	VISFATIN	Secreted Signaling	PMID: 28490838
MM-SR	MM-Mix	NAMPT	INSR	1.01162e-05	0	NAMPT_INSR	NAMPT - INSR	VISFATIN	Secreted Signaling	PMID: 28490838
MM-Mix	MM-Mix	NAMPT	INSR	5.5748e-07	0	NAMPT_INSR	NAMPT - INSR	VISFATIN	Secreted Signaling	PMID: 28490838
Th	MM-Mix	NAMPT	INSR	1.07032e-06	0	NAMPT_INSR	NAMPT - INSR	VISFATIN	Secreted Signaling	PMID: 28490838
IFN T	MM-Mix	NAMPT	INSR	6.71557e-08	0	NAMPT_INSR	NAMPT - INSR	VISFATIN	Secreted Signaling	PMID: 28490838
Treg	MM-Mix	NAMPT	INSR	2.72692e-07	0	NAMPT_INSR	NAMPT - INSR	VISFATIN	Secreted Signaling	PMID: 28490838
cMono	MM-Mix	NAMPT	INSR	1.81019e-06	0	NAMPT_INSR	NAMPT - INSR	VISFATIN	Secreted Signaling	PMID: 28490838
trMono	MM-Mix	NAMPT	INSR	5.25653e-06	0	NAMPT_INSR	NAMPT - INSR	VISFATIN	Secreted Signaling	PMID: 28490838
acMono	MM-Mix	NAMPT	INSR	5.30141e-06	0	NAMPT_INSR	NAMPT - INSR	VISFATIN	Secreted Signaling	PMID: 28490838
MDSC-L	MM-Mix	NAMPT	INSR	4.68117e-06	0	NAMPT_INSR	NAMPT - INSR	VISFATIN	Secreted Signaling	PMID: 28490838
ncMono	MM-Mix	NAMPT	INSR	2.92572e-06	0	NAMPT_INSR	NAMPT - INSR	VISFATIN	Secreted Signaling	PMID: 28490838
IFN Mono	MM-Mix	NAMPT	INSR	1.15629e-06	0	NAMPT_INSR	NAMPT - INSR	VISFATIN	Secreted Signaling	PMID: 28490838
mDC	MM-Mix	NAMPT	INSR	6.18319e-07	0	NAMPT_INSR	NAMPT - INSR	VISFATIN	Secreted Signaling	PMID: 28490838
pDC	MM-Mix	NAMPT	INSR	3.97177e-08	0	NAMPT_INSR	NAMPT - INSR	VISFATIN	Secreted Signaling	PMID: 28490838
Mφ	MM-Mix	NAMPT	INSR	2.228e-07	0	NAMPT_INSR	NAMPT - INSR	VISFATIN	Secreted Signaling	PMID: 28490838
acBC	MM-Mix	NAMPT	INSR	7.48809e-08	0	NAMPT_INSR	NAMPT - INSR	VISFATIN	Secreted Signaling	PMID: 28490838
MM-OR	mDC	NAMPT	INSR	1.68113e-06	0	NAMPT_INSR	NAMPT - INSR	VISFATIN	Secreted Signaling	PMID: 28490838
MM-SR	mDC	NAMPT	INSR	3.56336e-06	0	NAMPT_INSR	NAMPT - INSR	VISFATIN	Secreted Signaling	PMID: 28490838
MM-Mix	mDC	NAMPT	INSR	1.9641e-07	0	NAMPT_INSR	NAMPT - INSR	VISFATIN	Secreted Signaling	PMID: 28490838
Th	mDC	NAMPT	INSR	3.77209e-07	0	NAMPT_INSR	NAMPT - INSR	VISFATIN	Secreted Signaling	PMID: 28490838
IFN T	mDC	NAMPT	INSR	2.36672e-08	0	NAMPT_INSR	NAMPT - INSR	VISFATIN	Secreted Signaling	PMID: 28490838
Treg	mDC	NAMPT	INSR	9.6089e-08	0	NAMPT_INSR	NAMPT - INSR	VISFATIN	Secreted Signaling	PMID: 28490838
cMono	mDC	NAMPT	INSR	6.35067e-07	0	NAMPT_INSR	NAMPT - INSR	VISFATIN	Secreted Signaling	PMID: 28490838
trMono	mDC	NAMPT	INSR	1.84038e-06	0	NAMPT_INSR	NAMPT - INSR	VISFATIN	Secreted Signaling	PMID: 28490838
acMono	mDC	NAMPT	INSR	1.85641e-06	0	NAMPT_INSR	NAMPT - INSR	VISFATIN	Secreted Signaling	PMID: 28490838
MDSC-L	mDC	NAMPT	INSR	1.64062e-06	0	NAMPT_INSR	NAMPT - INSR	VISFATIN	Secreted Signaling	PMID: 28490838
ncMono	mDC	NAMPT	INSR	1.02527e-06	0	NAMPT_INSR	NAMPT - INSR	VISFATIN	Secreted Signaling	PMID: 28490838
IFN Mono	mDC	NAMPT	INSR	4.04905e-07	0	NAMPT_INSR	NAMPT - INSR	VISFATIN	Secreted Signaling	PMID: 28490838
mDC	mDC	NAMPT	INSR	2.17043e-07	0	NAMPT_INSR	NAMPT - INSR	VISFATIN	Secreted Signaling	PMID: 28490838
pDC	mDC	NAMPT	INSR	1.39979e-08	0	NAMPT_INSR	NAMPT - INSR	VISFATIN	Secreted Signaling	PMID: 28490838
Mφ	mDC	NAMPT	INSR	7.82669e-08	0	NAMPT_INSR	NAMPT - INSR	VISFATIN	Secreted Signaling	PMID: 28490838
acBC	mDC	NAMPT	INSR	2.63938e-08	0	NAMPT_INSR	NAMPT - INSR	VISFATIN	Secreted Signaling	PMID: 28490838
MM-OR	cMono	NAMPT	ITGA5_ITGB1	1.01628e-05	0	NAMPT_ITGA5_ITGB1	NAMPT - (ITGA5+ITGB1)	VISFATIN	Secreted Signaling	PMID: 28490838
MM-SR	cMono	NAMPT	ITGA5_ITGB1	2.15569e-05	0	NAMPT_ITGA5_ITGB1	NAMPT - (ITGA5+ITGB1)	VISFATIN	Secreted Signaling	PMID: 28490838
MM-Mix	cMono	NAMPT	ITGA5_ITGB1	1.18899e-06	0	NAMPT_ITGA5_ITGB1	NAMPT - (ITGA5+ITGB1)	VISFATIN	Secreted Signaling	PMID: 28490838
Th	cMono	NAMPT	ITGA5_ITGB1	2.28571e-06	0	NAMPT_ITGA5_ITGB1	NAMPT - (ITGA5+ITGB1)	VISFATIN	Secreted Signaling	PMID: 28490838
IFN T	cMono	NAMPT	ITGA5_ITGB1	1.43408e-07	0	NAMPT_ITGA5_ITGB1	NAMPT - (ITGA5+ITGB1)	VISFATIN	Secreted Signaling	PMID: 28490838
Treg	cMono	NAMPT	ITGA5_ITGB1	5.81972e-07	0	NAMPT_ITGA5_ITGB1	NAMPT - (ITGA5+ITGB1)	VISFATIN	Secreted Signaling	PMID: 28490838
cMono	cMono	NAMPT	ITGA5_ITGB1	3.79352e-06	0	NAMPT_ITGA5_ITGB1	NAMPT - (ITGA5+ITGB1)	VISFATIN	Secreted Signaling	PMID: 28490838
trMono	cMono	NAMPT	ITGA5_ITGB1	1.09236e-05	0	NAMPT_ITGA5_ITGB1	NAMPT - (ITGA5+ITGB1)	VISFATIN	Secreted Signaling	PMID: 28490838
acMono	cMono	NAMPT	ITGA5_ITGB1	1.10246e-05	0	NAMPT_ITGA5_ITGB1	NAMPT - (ITGA5+ITGB1)	VISFATIN	Secreted Signaling	PMID: 28490838
MDSC-L	cMono	NAMPT	ITGA5_ITGB1	9.76895e-06	0	NAMPT_ITGA5_ITGB1	NAMPT - (ITGA5+ITGB1)	VISFATIN	Secreted Signaling	PMID: 28490838
ncMono	cMono	NAMPT	ITGA5_ITGB1	6.10291e-06	0	NAMPT_ITGA5_ITGB1	NAMPT - (ITGA5+ITGB1)	VISFATIN	Secreted Signaling	PMID: 28490838
IFN Mono	cMono	NAMPT	ITGA5_ITGB1	2.40471e-06	0	NAMPT_ITGA5_ITGB1	NAMPT - (ITGA5+ITGB1)	VISFATIN	Secreted Signaling	PMID: 28490838
mDC	cMono	NAMPT	ITGA5_ITGB1	1.2987e-06	0	NAMPT_ITGA5_ITGB1	NAMPT - (ITGA5+ITGB1)	VISFATIN	Secreted Signaling	PMID: 28490838
pDC	cMono	NAMPT	ITGA5_ITGB1	8.48294e-08	0	NAMPT_ITGA5_ITGB1	NAMPT - (ITGA5+ITGB1)	VISFATIN	Secreted Signaling	PMID: 28490838
Mφ	cMono	NAMPT	ITGA5_ITGB1	4.69439e-07	0	NAMPT_ITGA5_ITGB1	NAMPT - (ITGA5+ITGB1)	VISFATIN	Secreted Signaling	PMID: 28490838
acBC	cMono	NAMPT	ITGA5_ITGB1	1.60009e-07	0	NAMPT_ITGA5_ITGB1	NAMPT - (ITGA5+ITGB1)	VISFATIN	Secreted Signaling	PMID: 28490838
MM-OR	acMono	NAMPT	ITGA5_ITGB1	3.02952e-05	0	NAMPT_ITGA5_ITGB1	NAMPT - (ITGA5+ITGB1)	VISFATIN	Secreted Signaling	PMID: 28490838
MM-SR	acMono	NAMPT	ITGA5_ITGB1	6.42934e-05	0	NAMPT_ITGA5_ITGB1	NAMPT - (ITGA5+ITGB1)	VISFATIN	Secreted Signaling	PMID: 28490838
MM-Mix	acMono	NAMPT	ITGA5_ITGB1	3.54781e-06	0	NAMPT_ITGA5_ITGB1	NAMPT - (ITGA5+ITGB1)	VISFATIN	Secreted Signaling	PMID: 28490838
Th	acMono	NAMPT	ITGA5_ITGB1	6.82493e-06	0	NAMPT_ITGA5_ITGB1	NAMPT - (ITGA5+ITGB1)	VISFATIN	Secreted Signaling	PMID: 28490838
IFN T	acMono	NAMPT	ITGA5_ITGB1	4.28196e-07	0	NAMPT_ITGA5_ITGB1	NAMPT - (ITGA5+ITGB1)	VISFATIN	Secreted Signaling	PMID: 28490838
Treg	acMono	NAMPT	ITGA5_ITGB1	1.73713e-06	0	NAMPT_ITGA5_ITGB1	NAMPT - (ITGA5+ITGB1)	VISFATIN	Secreted Signaling	PMID: 28490838
cMono	acMono	NAMPT	ITGA5_ITGB1	1.12158e-05	0	NAMPT_ITGA5_ITGB1	NAMPT - (ITGA5+ITGB1)	VISFATIN	Secreted Signaling	PMID: 28490838
trMono	acMono	NAMPT	ITGA5_ITGB1	3.21574e-05	0	NAMPT_ITGA5_ITGB1	NAMPT - (ITGA5+ITGB1)	VISFATIN	Secreted Signaling	PMID: 28490838
acMono	acMono	NAMPT	ITGA5_ITGB1	3.24664e-05	0	NAMPT_ITGA5_ITGB1	NAMPT - (ITGA5+ITGB1)	VISFATIN	Secreted Signaling	PMID: 28490838
MDSC-L	acMono	NAMPT	ITGA5_ITGB1	2.88201e-05	0	NAMPT_ITGA5_ITGB1	NAMPT - (ITGA5+ITGB1)	VISFATIN	Secreted Signaling	PMID: 28490838
ncMono	acMono	NAMPT	ITGA5_ITGB1	1.80006e-05	0	NAMPT_ITGA5_ITGB1	NAMPT - (ITGA5+ITGB1)	VISFATIN	Secreted Signaling	PMID: 28490838
IFN Mono	acMono	NAMPT	ITGA5_ITGB1	7.08181e-06	0	NAMPT_ITGA5_ITGB1	NAMPT - (ITGA5+ITGB1)	VISFATIN	Secreted Signaling	PMID: 28490838
mDC	acMono	NAMPT	ITGA5_ITGB1	3.84419e-06	0	NAMPT_ITGA5_ITGB1	NAMPT - (ITGA5+ITGB1)	VISFATIN	Secreted Signaling	PMID: 28490838
pDC	acMono	NAMPT	ITGA5_ITGB1	2.5331e-07	0	NAMPT_ITGA5_ITGB1	NAMPT - (ITGA5+ITGB1)	VISFATIN	Secreted Signaling	PMID: 28490838
Mφ	acMono	NAMPT	ITGA5_ITGB1	1.39182e-06	0	NAMPT_ITGA5_ITGB1	NAMPT - (ITGA5+ITGB1)	VISFATIN	Secreted Signaling	PMID: 28490838
acBC	acMono	NAMPT	ITGA5_ITGB1	4.77929e-07	0	NAMPT_ITGA5_ITGB1	NAMPT - (ITGA5+ITGB1)	VISFATIN	Secreted Signaling	PMID: 28490838
MM-OR	MDSC-L	NAMPT	ITGA5_ITGB1	2.86465e-05	0	NAMPT_ITGA5_ITGB1	NAMPT - (ITGA5+ITGB1)	VISFATIN	Secreted Signaling	PMID: 28490838
MM-SR	MDSC-L	NAMPT	ITGA5_ITGB1	6.07878e-05	0	NAMPT_ITGA5_ITGB1	NAMPT - (ITGA5+ITGB1)	VISFATIN	Secreted Signaling	PMID: 28490838
MM-Mix	MDSC-L	NAMPT	ITGA5_ITGB1	3.35403e-06	0	NAMPT_ITGA5_ITGB1	NAMPT - (ITGA5+ITGB1)	VISFATIN	Secreted Signaling	PMID: 28490838
Th	MDSC-L	NAMPT	ITGA5_ITGB1	6.45121e-06	0	NAMPT_ITGA5_ITGB1	NAMPT - (ITGA5+ITGB1)	VISFATIN	Secreted Signaling	PMID: 28490838
IFN T	MDSC-L	NAMPT	ITGA5_ITGB1	4.04751e-07	0	NAMPT_ITGA5_ITGB1	NAMPT - (ITGA5+ITGB1)	VISFATIN	Secreted Signaling	PMID: 28490838
Treg	MDSC-L	NAMPT	ITGA5_ITGB1	1.64212e-06	0	NAMPT_ITGA5_ITGB1	NAMPT - (ITGA5+ITGB1)	VISFATIN	Secreted Signaling	PMID: 28490838
cMono	MDSC-L	NAMPT	ITGA5_ITGB1	1.06242e-05	0	NAMPT_ITGA5_ITGB1	NAMPT - (ITGA5+ITGB1)	VISFATIN	Secreted Signaling	PMID: 28490838
trMono	MDSC-L	NAMPT	ITGA5_ITGB1	3.04891e-05	0	NAMPT_ITGA5_ITGB1	NAMPT - (ITGA5+ITGB1)	VISFATIN	Secreted Signaling	PMID: 28490838
acMono	MDSC-L	NAMPT	ITGA5_ITGB1	3.07797e-05	0	NAMPT_ITGA5_ITGB1	NAMPT - (ITGA5+ITGB1)	VISFATIN	Secreted Signaling	PMID: 28490838
MDSC-L	MDSC-L	NAMPT	ITGA5_ITGB1	2.73124e-05	0	NAMPT_ITGA5_ITGB1	NAMPT - (ITGA5+ITGB1)	VISFATIN	Secreted Signaling	PMID: 28490838
ncMono	MDSC-L	NAMPT	ITGA5_ITGB1	1.70598e-05	0	NAMPT_ITGA5_ITGB1	NAMPT - (ITGA5+ITGB1)	VISFATIN	Secreted Signaling	PMID: 28490838
IFN Mono	MDSC-L	NAMPT	ITGA5_ITGB1	6.71386e-06	0	NAMPT_ITGA5_ITGB1	NAMPT - (ITGA5+ITGB1)	VISFATIN	Secreted Signaling	PMID: 28490838
mDC	MDSC-L	NAMPT	ITGA5_ITGB1	3.64049e-06	0	NAMPT_ITGA5_ITGB1	NAMPT - (ITGA5+ITGB1)	VISFATIN	Secreted Signaling	PMID: 28490838
pDC	MDSC-L	NAMPT	ITGA5_ITGB1	2.39436e-07	0	NAMPT_ITGA5_ITGB1	NAMPT - (ITGA5+ITGB1)	VISFATIN	Secreted Signaling	PMID: 28490838
Mφ	MDSC-L	NAMPT	ITGA5_ITGB1	1.31761e-06	0	NAMPT_ITGA5_ITGB1	NAMPT - (ITGA5+ITGB1)	VISFATIN	Secreted Signaling	PMID: 28490838
acBC	MDSC-L	NAMPT	ITGA5_ITGB1	4.51726e-07	0	NAMPT_ITGA5_ITGB1	NAMPT - (ITGA5+ITGB1)	VISFATIN	Secreted Signaling	PMID: 28490838
MM-OR	mDC	NAMPT	ITGA5_ITGB1	4.00499e-06	0	NAMPT_ITGA5_ITGB1	NAMPT - (ITGA5+ITGB1)	VISFATIN	Secreted Signaling	PMID: 28490838
MM-SR	mDC	NAMPT	ITGA5_ITGB1	8.49554e-06	0	NAMPT_ITGA5_ITGB1	NAMPT - (ITGA5+ITGB1)	VISFATIN	Secreted Signaling	PMID: 28490838
MM-Mix	mDC	NAMPT	ITGA5_ITGB1	4.68596e-07	0	NAMPT_ITGA5_ITGB1	NAMPT - (ITGA5+ITGB1)	VISFATIN	Secreted Signaling	PMID: 28490838
Th	mDC	NAMPT	ITGA5_ITGB1	9.00871e-07	0	NAMPT_ITGA5_ITGB1	NAMPT - (ITGA5+ITGB1)	VISFATIN	Secreted Signaling	PMID: 28490838
IFN T	mDC	NAMPT	ITGA5_ITGB1	5.65216e-08	0	NAMPT_ITGA5_ITGB1	NAMPT - (ITGA5+ITGB1)	VISFATIN	Secreted Signaling	PMID: 28490838
Treg	mDC	NAMPT	ITGA5_ITGB1	2.29368e-07	0	NAMPT_ITGA5_ITGB1	NAMPT - (ITGA5+ITGB1)	VISFATIN	Secreted Signaling	PMID: 28490838
cMono	mDC	NAMPT	ITGA5_ITGB1	1.49404e-06	0	NAMPT_ITGA5_ITGB1	NAMPT - (ITGA5+ITGB1)	VISFATIN	Secreted Signaling	PMID: 28490838
trMono	mDC	NAMPT	ITGA5_ITGB1	4.30078e-06	0	NAMPT_ITGA5_ITGB1	NAMPT - (ITGA5+ITGB1)	VISFATIN	Secreted Signaling	PMID: 28490838
acMono	mDC	NAMPT	ITGA5_ITGB1	4.34066e-06	0	NAMPT_ITGA5_ITGB1	NAMPT - (ITGA5+ITGB1)	VISFATIN	Secreted Signaling	PMID: 28490838
MDSC-L	mDC	NAMPT	ITGA5_ITGB1	3.84679e-06	0	NAMPT_ITGA5_ITGB1	NAMPT - (ITGA5+ITGB1)	VISFATIN	Secreted Signaling	PMID: 28490838
ncMono	mDC	NAMPT	ITGA5_ITGB1	2.40315e-06	0	NAMPT_ITGA5_ITGB1	NAMPT - (ITGA5+ITGB1)	VISFATIN	Secreted Signaling	PMID: 28490838
IFN Mono	mDC	NAMPT	ITGA5_ITGB1	9.46793e-07	0	NAMPT_ITGA5_ITGB1	NAMPT - (ITGA5+ITGB1)	VISFATIN	Secreted Signaling	PMID: 28490838
mDC	mDC	NAMPT	ITGA5_ITGB1	5.11528e-07	0	NAMPT_ITGA5_ITGB1	NAMPT - (ITGA5+ITGB1)	VISFATIN	Secreted Signaling	PMID: 28490838
pDC	mDC	NAMPT	ITGA5_ITGB1	3.34341e-08	0	NAMPT_ITGA5_ITGB1	NAMPT - (ITGA5+ITGB1)	VISFATIN	Secreted Signaling	PMID: 28490838
Mφ	mDC	NAMPT	ITGA5_ITGB1	1.84923e-07	0	NAMPT_ITGA5_ITGB1	NAMPT - (ITGA5+ITGB1)	VISFATIN	Secreted Signaling	PMID: 28490838
acBC	mDC	NAMPT	ITGA5_ITGB1	6.30661e-08	0	NAMPT_ITGA5_ITGB1	NAMPT - (ITGA5+ITGB1)	VISFATIN	Secreted Signaling	PMID: 28490838
MM-OR	MM-OR	MDK	SDC1	0.000350274	0	MDK_SDC1	MDK - SDC1	MK	Secreted Signaling	PMID: 28356350
MM-SR	MM-OR	MDK	SDC1	0.000284155	0	MDK_SDC1	MDK - SDC1	MK	Secreted Signaling	PMID: 28356350
MM-Mix	MM-OR	MDK	SDC1	4.40042e-05	0	MDK_SDC1	MDK - SDC1	MK	Secreted Signaling	PMID: 28356350
MM-OR	MM-SR	MDK	SDC1	0.000730376	0	MDK_SDC1	MDK - SDC1	MK	Secreted Signaling	PMID: 28356350
MM-SR	MM-SR	MDK	SDC1	0.000590642	0	MDK_SDC1	MDK - SDC1	MK	Secreted Signaling	PMID: 28356350
MM-Mix	MM-SR	MDK	SDC1	9.16324e-05	0	MDK_SDC1	MDK - SDC1	MK	Secreted Signaling	PMID: 28356350
MM-OR	MM-Mix	MDK	SDC1	3.95955e-05	0	MDK_SDC1	MDK - SDC1	MK	Secreted Signaling	PMID: 28356350
MM-SR	MM-Mix	MDK	SDC1	3.19302e-05	0	MDK_SDC1	MDK - SDC1	MK	Secreted Signaling	PMID: 28356350
MM-Mix	MM-Mix	MDK	SDC1	4.96167e-06	0	MDK_SDC1	MDK - SDC1	MK	Secreted Signaling	PMID: 28356350
MM-OR	MM-OR	MDK	ITGA4_ITGB1	3.23637e-05	0	MDK_ITGA4_ITGB1	MDK - (ITGA4+ITGB1)	MK	Secreted Signaling	PMID: 28356350
MM-SR	MM-OR	MDK	ITGA4_ITGB1	2.58668e-05	0	MDK_ITGA4_ITGB1	MDK - (ITGA4+ITGB1)	MK	Secreted Signaling	PMID: 28356350
MM-Mix	MM-OR	MDK	ITGA4_ITGB1	4.04002e-06	0	MDK_ITGA4_ITGB1	MDK - (ITGA4+ITGB1)	MK	Secreted Signaling	PMID: 28356350
MM-OR	MM-SR	MDK	ITGA4_ITGB1	0.000153523	0	MDK_ITGA4_ITGB1	MDK - (ITGA4+ITGB1)	MK	Secreted Signaling	PMID: 28356350
MM-SR	MM-SR	MDK	ITGA4_ITGB1	0.000122859	0	MDK_ITGA4_ITGB1	MDK - (ITGA4+ITGB1)	MK	Secreted Signaling	PMID: 28356350
MM-Mix	MM-SR	MDK	ITGA4_ITGB1	1.9175e-05	0	MDK_ITGA4_ITGB1	MDK - (ITGA4+ITGB1)	MK	Secreted Signaling	PMID: 28356350
MM-OR	MM-Mix	MDK	ITGA4_ITGB1	9.70035e-06	0	MDK_ITGA4_ITGB1	MDK - (ITGA4+ITGB1)	MK	Secreted Signaling	PMID: 28356350
MM-SR	MM-Mix	MDK	ITGA4_ITGB1	7.76111e-06	0	MDK_ITGA4_ITGB1	MDK - (ITGA4+ITGB1)	MK	Secreted Signaling	PMID: 28356350
MM-Mix	MM-Mix	MDK	ITGA4_ITGB1	1.21145e-06	0	MDK_ITGA4_ITGB1	MDK - (ITGA4+ITGB1)	MK	Secreted Signaling	PMID: 28356350
MM-OR	Th	MDK	ITGA4_ITGB1	0.000104892	0	MDK_ITGA4_ITGB1	MDK - (ITGA4+ITGB1)	MK	Secreted Signaling	PMID: 28356350
MM-SR	Th	MDK	ITGA4_ITGB1	8.44781e-05	0	MDK_ITGA4_ITGB1	MDK - (ITGA4+ITGB1)	MK	Secreted Signaling	PMID: 28356350
MM-Mix	Th	MDK	ITGA4_ITGB1	1.31368e-05	0	MDK_ITGA4_ITGB1	MDK - (ITGA4+ITGB1)	MK	Secreted Signaling	PMID: 28356350
MM-OR	IFN T	MDK	ITGA4_ITGB1	3.84697e-06	0	MDK_ITGA4_ITGB1	MDK - (ITGA4+ITGB1)	MK	Secreted Signaling	PMID: 28356350
MM-SR	IFN T	MDK	ITGA4_ITGB1	3.08677e-06	0	MDK_ITGA4_ITGB1	MDK - (ITGA4+ITGB1)	MK	Secreted Signaling	PMID: 28356350
MM-Mix	IFN T	MDK	ITGA4_ITGB1	4.81031e-07	0	MDK_ITGA4_ITGB1	MDK - (ITGA4+ITGB1)	MK	Secreted Signaling	PMID: 28356350
MM-OR	Treg	MDK	ITGA4_ITGB1	2.22454e-05	0	MDK_ITGA4_ITGB1	MDK - (ITGA4+ITGB1)	MK	Secreted Signaling	PMID: 28356350
MM-SR	Treg	MDK	ITGA4_ITGB1	1.79274e-05	0	MDK_ITGA4_ITGB1	MDK - (ITGA4+ITGB1)	MK	Secreted Signaling	PMID: 28356350
MM-Mix	Treg	MDK	ITGA4_ITGB1	2.78678e-06	0	MDK_ITGA4_ITGB1	MDK - (ITGA4+ITGB1)	MK	Secreted Signaling	PMID: 28356350
MM-OR	Tmc	MDK	ITGA4_ITGB1	3.79539e-05	0	MDK_ITGA4_ITGB1	MDK - (ITGA4+ITGB1)	MK	Secreted Signaling	PMID: 28356350
MM-SR	Tmc	MDK	ITGA4_ITGB1	3.04509e-05	0	MDK_ITGA4_ITGB1	MDK - (ITGA4+ITGB1)	MK	Secreted Signaling	PMID: 28356350
MM-Mix	Tmc	MDK	ITGA4_ITGB1	4.74561e-06	0	MDK_ITGA4_ITGB1	MDK - (ITGA4+ITGB1)	MK	Secreted Signaling	PMID: 28356350
MM-OR	γδ T	MDK	ITGA4_ITGB1	2.65039e-05	0	MDK_ITGA4_ITGB1	MDK - (ITGA4+ITGB1)	MK	Secreted Signaling	PMID: 28356350
MM-SR	γδ T	MDK	ITGA4_ITGB1	2.12868e-05	0	MDK_ITGA4_ITGB1	MDK - (ITGA4+ITGB1)	MK	Secreted Signaling	PMID: 28356350
MM-Mix	γδ T	MDK	ITGA4_ITGB1	3.31545e-06	0	MDK_ITGA4_ITGB1	MDK - (ITGA4+ITGB1)	MK	Secreted Signaling	PMID: 28356350
MM-OR	TE	MDK	ITGA4_ITGB1	0.00022169	0	MDK_ITGA4_ITGB1	MDK - (ITGA4+ITGB1)	MK	Secreted Signaling	PMID: 28356350
MM-SR	TE	MDK	ITGA4_ITGB1	0.000179439	0	MDK_ITGA4_ITGB1	MDK - (ITGA4+ITGB1)	MK	Secreted Signaling	PMID: 28356350
MM-Mix	TE	MDK	ITGA4_ITGB1	2.78238e-05	0	MDK_ITGA4_ITGB1	MDK - (ITGA4+ITGB1)	MK	Secreted Signaling	PMID: 28356350
MM-OR	CD56bright NK	MDK	ITGA4_ITGB1	6.56972e-06	0	MDK_ITGA4_ITGB1	MDK - (ITGA4+ITGB1)	MK	Secreted Signaling	PMID: 28356350
MM-SR	CD56bright NK	MDK	ITGA4_ITGB1	5.27451e-06	0	MDK_ITGA4_ITGB1	MDK - (ITGA4+ITGB1)	MK	Secreted Signaling	PMID: 28356350
MM-Mix	CD56bright NK	MDK	ITGA4_ITGB1	8.2169e-07	0	MDK_ITGA4_ITGB1	MDK - (ITGA4+ITGB1)	MK	Secreted Signaling	PMID: 28356350
MM-OR	adpNK	MDK	ITGA4_ITGB1	9.37978e-06	0	MDK_ITGA4_ITGB1	MDK - (ITGA4+ITGB1)	MK	Secreted Signaling	PMID: 28356350
MM-SR	adpNK	MDK	ITGA4_ITGB1	7.56557e-06	0	MDK_ITGA4_ITGB1	MDK - (ITGA4+ITGB1)	MK	Secreted Signaling	PMID: 28356350
MM-Mix	adpNK	MDK	ITGA4_ITGB1	1.17548e-06	0	MDK_ITGA4_ITGB1	MDK - (ITGA4+ITGB1)	MK	Secreted Signaling	PMID: 28356350
MM-OR	MNK	MDK	ITGA4_ITGB1	6.87855e-05	0	MDK_ITGA4_ITGB1	MDK - (ITGA4+ITGB1)	MK	Secreted Signaling	PMID: 28356350
MM-SR	MNK	MDK	ITGA4_ITGB1	5.5445e-05	0	MDK_ITGA4_ITGB1	MDK - (ITGA4+ITGB1)	MK	Secreted Signaling	PMID: 28356350
MM-Mix	MNK	MDK	ITGA4_ITGB1	8.61781e-06	0	MDK_ITGA4_ITGB1	MDK - (ITGA4+ITGB1)	MK	Secreted Signaling	PMID: 28356350
MM-OR	MDSC-L	MDK	ITGA4_ITGB1	3.15326e-05	0	MDK_ITGA4_ITGB1	MDK - (ITGA4+ITGB1)	MK	Secreted Signaling	PMID: 28356350
MM-SR	MDSC-L	MDK	ITGA4_ITGB1	2.53451e-05	0	MDK_ITGA4_ITGB1	MDK - (ITGA4+ITGB1)	MK	Secreted Signaling	PMID: 28356350
MM-Mix	MDSC-L	MDK	ITGA4_ITGB1	3.94579e-06	0	MDK_ITGA4_ITGB1	MDK - (ITGA4+ITGB1)	MK	Secreted Signaling	PMID: 28356350
MM-OR	ncMono	MDK	ITGA4_ITGB1	3.38085e-05	0	MDK_ITGA4_ITGB1	MDK - (ITGA4+ITGB1)	MK	Secreted Signaling	PMID: 28356350
MM-SR	ncMono	MDK	ITGA4_ITGB1	2.73203e-05	0	MDK_ITGA4_ITGB1	MDK - (ITGA4+ITGB1)	MK	Secreted Signaling	PMID: 28356350
MM-Mix	ncMono	MDK	ITGA4_ITGB1	4.24026e-06	0	MDK_ITGA4_ITGB1	MDK - (ITGA4+ITGB1)	MK	Secreted Signaling	PMID: 28356350
MM-OR	mDC	MDK	ITGA4_ITGB1	7.18969e-06	0	MDK_ITGA4_ITGB1	MDK - (ITGA4+ITGB1)	MK	Secreted Signaling	PMID: 28356350
MM-SR	mDC	MDK	ITGA4_ITGB1	5.79056e-06	0	MDK_ITGA4_ITGB1	MDK - (ITGA4+ITGB1)	MK	Secreted Signaling	PMID: 28356350
MM-Mix	mDC	MDK	ITGA4_ITGB1	9.00448e-07	0	MDK_ITGA4_ITGB1	MDK - (ITGA4+ITGB1)	MK	Secreted Signaling	PMID: 28356350
MM-OR	pDC	MDK	ITGA4_ITGB1	1.68484e-06	0	MDK_ITGA4_ITGB1	MDK - (ITGA4+ITGB1)	MK	Secreted Signaling	PMID: 28356350
MM-SR	pDC	MDK	ITGA4_ITGB1	1.3496e-06	0	MDK_ITGA4_ITGB1	MDK - (ITGA4+ITGB1)	MK	Secreted Signaling	PMID: 28356350
MM-Mix	pDC	MDK	ITGA4_ITGB1	2.10521e-07	0	MDK_ITGA4_ITGB1	MDK - (ITGA4+ITGB1)	MK	Secreted Signaling	PMID: 28356350
MM-OR	acBC	MDK	ITGA4_ITGB1	5.8581e-06	0	MDK_ITGA4_ITGB1	MDK - (ITGA4+ITGB1)	MK	Secreted Signaling	PMID: 28356350
MM-SR	acBC	MDK	ITGA4_ITGB1	4.69989e-06	0	MDK_ITGA4_ITGB1	MDK - (ITGA4+ITGB1)	MK	Secreted Signaling	PMID: 28356350
MM-Mix	acBC	MDK	ITGA4_ITGB1	7.32466e-07	0	MDK_ITGA4_ITGB1	MDK - (ITGA4+ITGB1)	MK	Secreted Signaling	PMID: 28356350
MM-OR	MM-OR	MDK	ITGA6_ITGB1	1.63501e-05	0	MDK_ITGA6_ITGB1	MDK - (ITGA6+ITGB1)	MK	Secreted Signaling	PMID: 28356350
MM-SR	MM-OR	MDK	ITGA6_ITGB1	1.30582e-05	0	MDK_ITGA6_ITGB1	MDK - (ITGA6+ITGB1)	MK	Secreted Signaling	PMID: 28356350
MM-Mix	MM-OR	MDK	ITGA6_ITGB1	2.04037e-06	0	MDK_ITGA6_ITGB1	MDK - (ITGA6+ITGB1)	MK	Secreted Signaling	PMID: 28356350
MM-OR	cMono	MDK	LRP1	2.12418e-05	0	MDK_LRP1	MDK - LRP1	MK	Secreted Signaling	PMID: 28356350
MM-SR	cMono	MDK	LRP1	1.71287e-05	0	MDK_LRP1	MDK - LRP1	MK	Secreted Signaling	PMID: 28356350
MM-Mix	cMono	MDK	LRP1	2.66173e-06	0	MDK_LRP1	MDK - LRP1	MK	Secreted Signaling	PMID: 28356350
MM-OR	trMono	MDK	LRP1	2.14742e-05	0	MDK_LRP1	MDK - LRP1	MK	Secreted Signaling	PMID: 28356350
MM-SR	trMono	MDK	LRP1	1.72244e-05	0	MDK_LRP1	MDK - LRP1	MK	Secreted Signaling	PMID: 28356350
MM-Mix	trMono	MDK	LRP1	2.68474e-06	0	MDK_LRP1	MDK - LRP1	MK	Secreted Signaling	PMID: 28356350
MM-OR	acMono	MDK	LRP1	5.60018e-05	0	MDK_LRP1	MDK - LRP1	MK	Secreted Signaling	PMID: 28356350
MM-SR	acMono	MDK	LRP1	4.52684e-05	0	MDK_LRP1	MDK - LRP1	MK	Secreted Signaling	PMID: 28356350
MM-Mix	acMono	MDK	LRP1	7.02467e-06	0	MDK_LRP1	MDK - LRP1	MK	Secreted Signaling	PMID: 28356350
MM-OR	MDSC-L	MDK	LRP1	5.72695e-05	0	MDK_LRP1	MDK - LRP1	MK	Secreted Signaling	PMID: 28356350
MM-SR	MDSC-L	MDK	LRP1	4.63024e-05	0	MDK_LRP1	MDK - LRP1	MK	Secreted Signaling	PMID: 28356350
MM-Mix	MDSC-L	MDK	LRP1	7.1843e-06	0	MDK_LRP1	MDK - LRP1	MK	Secreted Signaling	PMID: 28356350
MM-OR	ncMono	MDK	LRP1	1.16177e-05	0	MDK_LRP1	MDK - LRP1	MK	Secreted Signaling	PMID: 28356350
MM-SR	ncMono	MDK	LRP1	9.31128e-06	0	MDK_LRP1	MDK - LRP1	MK	Secreted Signaling	PMID: 28356350
MM-Mix	ncMono	MDK	LRP1	1.45198e-06	0	MDK_LRP1	MDK - LRP1	MK	Secreted Signaling	PMID: 28356350
MM-OR	IFN Mono	MDK	LRP1	1.13007e-05	0	MDK_LRP1	MDK - LRP1	MK	Secreted Signaling	PMID: 28356350
MM-SR	IFN Mono	MDK	LRP1	9.12579e-06	0	MDK_LRP1	MDK - LRP1	MK	Secreted Signaling	PMID: 28356350
MM-Mix	IFN Mono	MDK	LRP1	1.41692e-06	0	MDK_LRP1	MDK - LRP1	MK	Secreted Signaling	PMID: 28356350
MM-OR	mDC	MDK	LRP1	2.54929e-06	0	MDK_LRP1	MDK - LRP1	MK	Secreted Signaling	PMID: 28356350
MM-SR	mDC	MDK	LRP1	2.04107e-06	0	MDK_LRP1	MDK - LRP1	MK	Secreted Signaling	PMID: 28356350
MM-Mix	mDC	MDK	LRP1	3.1847e-07	0	MDK_LRP1	MDK - LRP1	MK	Secreted Signaling	PMID: 28356350
MM-OR	Mφ	MDK	LRP1	3.55679e-06	0	MDK_LRP1	MDK - LRP1	MK	Secreted Signaling	PMID: 28356350
MM-SR	Mφ	MDK	LRP1	2.86838e-06	0	MDK_LRP1	MDK - LRP1	MK	Secreted Signaling	PMID: 28356350
MM-Mix	Mφ	MDK	LRP1	4.45707e-07	0	MDK_LRP1	MDK - LRP1	MK	Secreted Signaling	PMID: 28356350
MM-OR	MM-OR	MDK	NCL	0.000293938	0	MDK_NCL	MDK - NCL	MK	Secreted Signaling	PMID: 28356350
MM-SR	MM-OR	MDK	NCL	0.000237822	0	MDK_NCL	MDK - NCL	MK	Secreted Signaling	PMID: 28356350
MM-Mix	MM-OR	MDK	NCL	3.68852e-05	0	MDK_NCL	MDK - NCL	MK	Secreted Signaling	PMID: 28356350
MM-OR	MM-SR	MDK	NCL	0.00139242	0	MDK_NCL	MDK - NCL	MK	Secreted Signaling	PMID: 28356350
MM-SR	MM-SR	MDK	NCL	0.00113978	0	MDK_NCL	MDK - NCL	MK	Secreted Signaling	PMID: 28356350
MM-Mix	MM-SR	MDK	NCL	0.000175595	0	MDK_NCL	MDK - NCL	MK	Secreted Signaling	PMID: 28356350
MM-OR	MM-Mix	MDK	NCL	5.03501e-05	0	MDK_NCL	MDK - NCL	MK	Secreted Signaling	PMID: 28356350
MM-SR	MM-Mix	MDK	NCL	4.07185e-05	0	MDK_NCL	MDK - NCL	MK	Secreted Signaling	PMID: 28356350
MM-Mix	MM-Mix	MDK	NCL	6.31697e-06	0	MDK_NCL	MDK - NCL	MK	Secreted Signaling	PMID: 28356350
MM-OR	CD8+ Naive	MDK	NCL	3.42928e-05	0	MDK_NCL	MDK - NCL	MK	Secreted Signaling	PMID: 28356350
MM-SR	CD8+ Naive	MDK	NCL	2.79048e-05	0	MDK_NCL	MDK - NCL	MK	Secreted Signaling	PMID: 28356350
MM-Mix	CD8+ Naive	MDK	NCL	4.31373e-06	0	MDK_NCL	MDK - NCL	MK	Secreted Signaling	PMID: 28356350
MM-OR	CD4+ Naive	MDK	NCL	0.000183127	0	MDK_NCL	MDK - NCL	MK	Secreted Signaling	PMID: 28356350
MM-SR	CD4+ Naive	MDK	NCL	0.000149011	0	MDK_NCL	MDK - NCL	MK	Secreted Signaling	PMID: 28356350
MM-Mix	CD4+ Naive	MDK	NCL	2.30355e-05	0	MDK_NCL	MDK - NCL	MK	Secreted Signaling	PMID: 28356350
MM-OR	Th	MDK	NCL	0.000225821	0	MDK_NCL	MDK - NCL	MK	Secreted Signaling	PMID: 28356350
MM-SR	Th	MDK	NCL	0.000183816	0	MDK_NCL	MDK - NCL	MK	Secreted Signaling	PMID: 28356350
MM-Mix	Th	MDK	NCL	2.84102e-05	0	MDK_NCL	MDK - NCL	MK	Secreted Signaling	PMID: 28356350
MM-OR	IFN T	MDK	NCL	1.37842e-05	0	MDK_NCL	MDK - NCL	MK	Secreted Signaling	PMID: 28356350
MM-SR	IFN T	MDK	NCL	1.12177e-05	0	MDK_NCL	MDK - NCL	MK	Secreted Signaling	PMID: 28356350
MM-Mix	IFN T	MDK	NCL	1.73401e-06	0	MDK_NCL	MDK - NCL	MK	Secreted Signaling	PMID: 28356350
MM-OR	Treg	MDK	NCL	4.30248e-05	0	MDK_NCL	MDK - NCL	MK	Secreted Signaling	PMID: 28356350
MM-SR	Treg	MDK	NCL	3.49943e-05	0	MDK_NCL	MDK - NCL	MK	Secreted Signaling	PMID: 28356350
MM-Mix	Treg	MDK	NCL	5.41109e-06	0	MDK_NCL	MDK - NCL	MK	Secreted Signaling	PMID: 28356350
MM-OR	MAIT	MDK	NCL	2.60564e-05	0	MDK_NCL	MDK - NCL	MK	Secreted Signaling	PMID: 28356350
MM-SR	MAIT	MDK	NCL	2.12203e-05	0	MDK_NCL	MDK - NCL	MK	Secreted Signaling	PMID: 28356350
MM-Mix	MAIT	MDK	NCL	3.27882e-06	0	MDK_NCL	MDK - NCL	MK	Secreted Signaling	PMID: 28356350
MM-OR	Tmc	MDK	NCL	0.000154606	0	MDK_NCL	MDK - NCL	MK	Secreted Signaling	PMID: 28356350
MM-SR	Tmc	MDK	NCL	0.000126111	0	MDK_NCL	MDK - NCL	MK	Secreted Signaling	PMID: 28356350
MM-Mix	Tmc	MDK	NCL	1.9468e-05	0	MDK_NCL	MDK - NCL	MK	Secreted Signaling	PMID: 28356350
MM-OR	γδ T	MDK	NCL	9.58816e-05	0	MDK_NCL	MDK - NCL	MK	Secreted Signaling	PMID: 28356350
MM-SR	γδ T	MDK	NCL	7.83185e-05	0	MDK_NCL	MDK - NCL	MK	Secreted Signaling	PMID: 28356350
MM-Mix	γδ T	MDK	NCL	1.20806e-05	0	MDK_NCL	MDK - NCL	MK	Secreted Signaling	PMID: 28356350
MM-OR	TE	MDK	NCL	0.0003406	0	MDK_NCL	MDK - NCL	MK	Secreted Signaling	PMID: 28356350
MM-SR	TE	MDK	NCL	0.000277807	0	MDK_NCL	MDK - NCL	MK	Secreted Signaling	PMID: 28356350
MM-Mix	TE	MDK	NCL	4.28873e-05	0	MDK_NCL	MDK - NCL	MK	Secreted Signaling	PMID: 28356350
MM-OR	CD56bright NK	MDK	NCL	2.52494e-05	0	MDK_NCL	MDK - NCL	MK	Secreted Signaling	PMID: 28356350
MM-SR	CD56bright NK	MDK	NCL	2.06239e-05	0	MDK_NCL	MDK - NCL	MK	Secreted Signaling	PMID: 28356350
MM-Mix	CD56bright NK	MDK	NCL	3.18126e-06	0	MDK_NCL	MDK - NCL	MK	Secreted Signaling	PMID: 28356350
MM-OR	trNK	MDK	NCL	0.000195886	0	MDK_NCL	MDK - NCL	MK	Secreted Signaling	PMID: 28356350
MM-SR	trNK	MDK	NCL	0.000159854	0	MDK_NCL	MDK - NCL	MK	Secreted Signaling	PMID: 28356350
MM-Mix	trNK	MDK	NCL	2.46706e-05	0	MDK_NCL	MDK - NCL	MK	Secreted Signaling	PMID: 28356350
MM-OR	adpNK	MDK	NCL	2.34091e-05	0	MDK_NCL	MDK - NCL	MK	Secreted Signaling	PMID: 28356350
MM-SR	adpNK	MDK	NCL	1.91881e-05	0	MDK_NCL	MDK - NCL	MK	Secreted Signaling	PMID: 28356350
MM-Mix	adpNK	MDK	NCL	2.95379e-06	0	MDK_NCL	MDK - NCL	MK	Secreted Signaling	PMID: 28356350
MM-OR	MNK	MDK	NCL	0.000153734	0	MDK_NCL	MDK - NCL	MK	Secreted Signaling	PMID: 28356350
MM-SR	MNK	MDK	NCL	0.000125472	0	MDK_NCL	MDK - NCL	MK	Secreted Signaling	PMID: 28356350
MM-Mix	MNK	MDK	NCL	1.9363e-05	0	MDK_NCL	MDK - NCL	MK	Secreted Signaling	PMID: 28356350
MM-OR	cMono	MDK	NCL	3.76228e-05	0	MDK_NCL	MDK - NCL	MK	Secreted Signaling	PMID: 28356350
MM-SR	cMono	MDK	NCL	3.05836e-05	0	MDK_NCL	MDK - NCL	MK	Secreted Signaling	PMID: 28356350
MM-Mix	cMono	MDK	NCL	4.73059e-06	0	MDK_NCL	MDK - NCL	MK	Secreted Signaling	PMID: 28356350
MM-OR	trMono	MDK	NCL	2.48601e-05	0	MDK_NCL	MDK - NCL	MK	Secreted Signaling	PMID: 28356350
MM-SR	trMono	MDK	NCL	1.99562e-05	0	MDK_NCL	MDK - NCL	MK	Secreted Signaling	PMID: 28356350
MM-Mix	trMono	MDK	NCL	3.10912e-06	0	MDK_NCL	MDK - NCL	MK	Secreted Signaling	PMID: 28356350
MM-OR	acMono	MDK	NCL	6.13882e-05	0	MDK_NCL	MDK - NCL	MK	Secreted Signaling	PMID: 28356350
MM-SR	acMono	MDK	NCL	4.9684e-05	0	MDK_NCL	MDK - NCL	MK	Secreted Signaling	PMID: 28356350
MM-Mix	acMono	MDK	NCL	7.7044e-06	0	MDK_NCL	MDK - NCL	MK	Secreted Signaling	PMID: 28356350
MM-OR	MDSC-L	MDK	NCL	7.74967e-05	0	MDK_NCL	MDK - NCL	MK	Secreted Signaling	PMID: 28356350
MM-SR	MDSC-L	MDK	NCL	6.29472e-05	0	MDK_NCL	MDK - NCL	MK	Secreted Signaling	PMID: 28356350
MM-Mix	MDSC-L	MDK	NCL	9.74095e-06	0	MDK_NCL	MDK - NCL	MK	Secreted Signaling	PMID: 28356350
MM-OR	ncMono	MDK	NCL	4.00168e-05	0	MDK_NCL	MDK - NCL	MK	Secreted Signaling	PMID: 28356350
MM-SR	ncMono	MDK	NCL	3.2412e-05	0	MDK_NCL	MDK - NCL	MK	Secreted Signaling	PMID: 28356350
MM-Mix	ncMono	MDK	NCL	5.02385e-06	0	MDK_NCL	MDK - NCL	MK	Secreted Signaling	PMID: 28356350
MM-OR	IFN Mono	MDK	NCL	1.21051e-05	0	MDK_NCL	MDK - NCL	MK	Secreted Signaling	PMID: 28356350
MM-SR	IFN Mono	MDK	NCL	9.78367e-06	0	MDK_NCL	MDK - NCL	MK	Secreted Signaling	PMID: 28356350
MM-Mix	IFN Mono	MDK	NCL	1.51833e-06	0	MDK_NCL	MDK - NCL	MK	Secreted Signaling	PMID: 28356350
MM-OR	mDC	MDK	NCL	1.82283e-05	0	MDK_NCL	MDK - NCL	MK	Secreted Signaling	PMID: 28356350
MM-SR	mDC	MDK	NCL	1.48914e-05	0	MDK_NCL	MDK - NCL	MK	Secreted Signaling	PMID: 28356350
MM-Mix	mDC	MDK	NCL	2.29679e-06	0	MDK_NCL	MDK - NCL	MK	Secreted Signaling	PMID: 28356350
MM-OR	pDC	MDK	NCL	1.27157e-05	0	MDK_NCL	MDK - NCL	MK	Secreted Signaling	PMID: 28356350
MM-SR	pDC	MDK	NCL	1.04403e-05	0	MDK_NCL	MDK - NCL	MK	Secreted Signaling	PMID: 28356350
MM-Mix	pDC	MDK	NCL	1.60561e-06	0	MDK_NCL	MDK - NCL	MK	Secreted Signaling	PMID: 28356350
MM-OR	Mφ	MDK	NCL	4.02468e-06	0	MDK_NCL	MDK - NCL	MK	Secreted Signaling	PMID: 28356350
MM-SR	Mφ	MDK	NCL	3.25021e-06	0	MDK_NCL	MDK - NCL	MK	Secreted Signaling	PMID: 28356350
MM-Mix	Mφ	MDK	NCL	5.04637e-07	0	MDK_NCL	MDK - NCL	MK	Secreted Signaling	PMID: 28356350
MM-OR	BC-N	MDK	NCL	2.30161e-06	0	MDK_NCL	MDK - NCL	MK	Secreted Signaling	PMID: 28356350
MM-SR	BC-N	MDK	NCL	1.85279e-06	0	MDK_NCL	MDK - NCL	MK	Secreted Signaling	PMID: 28356350
MM-Mix	BC-N	MDK	NCL	2.88196e-07	0	MDK_NCL	MDK - NCL	MK	Secreted Signaling	PMID: 28356350
MM-OR	acBC	MDK	NCL	2.14228e-05	0	MDK_NCL	MDK - NCL	MK	Secreted Signaling	PMID: 28356350
MM-SR	acBC	MDK	NCL	1.74331e-05	0	MDK_NCL	MDK - NCL	MK	Secreted Signaling	PMID: 28356350
MM-Mix	acBC	MDK	NCL	2.69486e-06	0	MDK_NCL	MDK - NCL	MK	Secreted Signaling	PMID: 28356350
MM-OR	MBC	MDK	NCL	3.85082e-05	0	MDK_NCL	MDK - NCL	MK	Secreted Signaling	PMID: 28356350
MM-SR	MBC	MDK	NCL	3.14229e-05	0	MDK_NCL	MDK - NCL	MK	Secreted Signaling	PMID: 28356350
MM-Mix	MBC	MDK	NCL	4.84975e-06	0	MDK_NCL	MDK - NCL	MK	Secreted Signaling	PMID: 28356350
MM-Mix	adpNK	GZMA	F2R	2.26349e-07	0	GZMA_F2R	GZMA - F2R	PARs	Secreted Signaling	KEGG: hsa04080
IFN T	adpNK	GZMA	F2R	1.3065e-07	0	GZMA_F2R	GZMA - F2R	PARs	Secreted Signaling	KEGG: hsa04080
MAIT	adpNK	GZMA	F2R	9.09587e-07	0	GZMA_F2R	GZMA - F2R	PARs	Secreted Signaling	KEGG: hsa04080
Tmc	adpNK	GZMA	F2R	5.8222e-06	0	GZMA_F2R	GZMA - F2R	PARs	Secreted Signaling	KEGG: hsa04080
γδ T	adpNK	GZMA	F2R	3.36659e-06	0	GZMA_F2R	GZMA - F2R	PARs	Secreted Signaling	KEGG: hsa04080
TE	adpNK	GZMA	F2R	1.20271e-05	0	GZMA_F2R	GZMA - F2R	PARs	Secreted Signaling	KEGG: hsa04080
CD56bright NK	adpNK	GZMA	F2R	9.50364e-07	0	GZMA_F2R	GZMA - F2R	PARs	Secreted Signaling	KEGG: hsa04080
trNK	adpNK	GZMA	F2R	7.93742e-06	0	GZMA_F2R	GZMA - F2R	PARs	Secreted Signaling	KEGG: hsa04080
adpNK	adpNK	GZMA	F2R	7.11748e-07	0	GZMA_F2R	GZMA - F2R	PARs	Secreted Signaling	KEGG: hsa04080
MNK	adpNK	GZMA	F2R	5.83211e-06	0	GZMA_F2R	GZMA - F2R	PARs	Secreted Signaling	KEGG: hsa04080
MM-Mix	MNK	GZMA	F2R	2.30465e-06	0	GZMA_F2R	GZMA - F2R	PARs	Secreted Signaling	KEGG: hsa04080
IFN T	MNK	GZMA	F2R	1.32849e-06	0	GZMA_F2R	GZMA - F2R	PARs	Secreted Signaling	KEGG: hsa04080
MAIT	MNK	GZMA	F2R	9.19812e-06	0	GZMA_F2R	GZMA - F2R	PARs	Secreted Signaling	KEGG: hsa04080
Tmc	MNK	GZMA	F2R	5.88054e-05	0	GZMA_F2R	GZMA - F2R	PARs	Secreted Signaling	KEGG: hsa04080
γδ T	MNK	GZMA	F2R	3.40059e-05	0	GZMA_F2R	GZMA - F2R	PARs	Secreted Signaling	KEGG: hsa04080
TE	MNK	GZMA	F2R	0.000121544	0	GZMA_F2R	GZMA - F2R	PARs	Secreted Signaling	KEGG: hsa04080
CD56bright NK	MNK	GZMA	F2R	9.59377e-06	0	GZMA_F2R	GZMA - F2R	PARs	Secreted Signaling	KEGG: hsa04080
trNK	MNK	GZMA	F2R	8.01018e-05	0	GZMA_F2R	GZMA - F2R	PARs	Secreted Signaling	KEGG: hsa04080
adpNK	MNK	GZMA	F2R	7.18971e-06	0	GZMA_F2R	GZMA - F2R	PARs	Secreted Signaling	KEGG: hsa04080
MNK	MNK	GZMA	F2R	5.88883e-05	0	GZMA_F2R	GZMA - F2R	PARs	Secreted Signaling	KEGG: hsa04080
CD8+ Naive	mDC	FLT3LG	FLT3	9.56854e-08	0	FLT3L_FLT3	FLT3L - FLT3	FLT3	Secreted Signaling	PMID: 25992210
CD4+ Naive	mDC	FLT3LG	FLT3	5.2127e-07	0	FLT3L_FLT3	FLT3L - FLT3	FLT3	Secreted Signaling	PMID: 25992210
Th	mDC	FLT3LG	FLT3	6.02832e-07	0	FLT3L_FLT3	FLT3L - FLT3	FLT3	Secreted Signaling	PMID: 25992210
Treg	mDC	FLT3LG	FLT3	9.64569e-08	0	FLT3L_FLT3	FLT3L - FLT3	FLT3	Secreted Signaling	PMID: 25992210
CD8+ Naive	pDC	FLT3LG	FLT3	7.87675e-08	0	FLT3L_FLT3	FLT3L - FLT3	FLT3	Secreted Signaling	PMID: 25992210
CD4+ Naive	pDC	FLT3LG	FLT3	4.29098e-07	0	FLT3L_FLT3	FLT3L - FLT3	FLT3	Secreted Signaling	PMID: 25992210
Th	pDC	FLT3LG	FLT3	4.96259e-07	0	FLT3L_FLT3	FLT3L - FLT3	FLT3	Secreted Signaling	PMID: 25992210
Treg	pDC	FLT3LG	FLT3	7.94183e-08	0	FLT3L_FLT3	FLT3L - FLT3	FLT3	Secreted Signaling	PMID: 25992210
MM-Mix	cMono	ANXA1	FPR2	3.44242e-07	0	ANXA1_FPR2	ANXA1 - FPR2	ANNEXIN	Secreted Signaling	PMID: 23230437
CD8+ Naive	cMono	ANXA1	FPR2	9.32778e-07	0	ANXA1_FPR2	ANXA1 - FPR2	ANNEXIN	Secreted Signaling	PMID: 23230437
CD4+ Naive	cMono	ANXA1	FPR2	5.55511e-06	0	ANXA1_FPR2	ANXA1 - FPR2	ANNEXIN	Secreted Signaling	PMID: 23230437
Th	cMono	ANXA1	FPR2	1.44616e-05	0	ANXA1_FPR2	ANXA1 - FPR2	ANNEXIN	Secreted Signaling	PMID: 23230437
IFN T	cMono	ANXA1	FPR2	7.49838e-07	0	ANXA1_FPR2	ANXA1 - FPR2	ANNEXIN	Secreted Signaling	PMID: 23230437
Treg	cMono	ANXA1	FPR2	6.8323e-07	0	ANXA1_FPR2	ANXA1 - FPR2	ANNEXIN	Secreted Signaling	PMID: 23230437
MAIT	cMono	ANXA1	FPR2	1.36988e-06	0	ANXA1_FPR2	ANXA1 - FPR2	ANNEXIN	Secreted Signaling	PMID: 23230437
Tmc	cMono	ANXA1	FPR2	5.31814e-06	0	ANXA1_FPR2	ANXA1 - FPR2	ANNEXIN	Secreted Signaling	PMID: 23230437
γδ T	cMono	ANXA1	FPR2	3.26182e-06	0	ANXA1_FPR2	ANXA1 - FPR2	ANNEXIN	Secreted Signaling	PMID: 23230437
TE	cMono	ANXA1	FPR2	1.93239e-05	0	ANXA1_FPR2	ANXA1 - FPR2	ANNEXIN	Secreted Signaling	PMID: 23230437
CD56bright NK	cMono	ANXA1	FPR2	7.71705e-07	0	ANXA1_FPR2	ANXA1 - FPR2	ANNEXIN	Secreted Signaling	PMID: 23230437
trNK	cMono	ANXA1	FPR2	9.03898e-06	0	ANXA1_FPR2	ANXA1 - FPR2	ANNEXIN	Secreted Signaling	PMID: 23230437
adpNK	cMono	ANXA1	FPR2	9.39208e-07	0	ANXA1_FPR2	ANXA1 - FPR2	ANNEXIN	Secreted Signaling	PMID: 23230437
MNK	cMono	ANXA1	FPR2	7.84816e-06	0	ANXA1_FPR2	ANXA1 - FPR2	ANNEXIN	Secreted Signaling	PMID: 23230437
cMono	cMono	ANXA1	FPR2	3.23604e-06	0	ANXA1_FPR2	ANXA1 - FPR2	ANNEXIN	Secreted Signaling	PMID: 23230437
trMono	cMono	ANXA1	FPR2	6.4911e-06	0	ANXA1_FPR2	ANXA1 - FPR2	ANNEXIN	Secreted Signaling	PMID: 23230437
acMono	cMono	ANXA1	FPR2	6.97769e-06	0	ANXA1_FPR2	ANXA1 - FPR2	ANNEXIN	Secreted Signaling	PMID: 23230437
MDSC-L	cMono	ANXA1	FPR2	6.61532e-06	0	ANXA1_FPR2	ANXA1 - FPR2	ANNEXIN	Secreted Signaling	PMID: 23230437
ncMono	cMono	ANXA1	FPR2	3.40291e-06	0	ANXA1_FPR2	ANXA1 - FPR2	ANNEXIN	Secreted Signaling	PMID: 23230437
IFN Mono	cMono	ANXA1	FPR2	1.57597e-06	0	ANXA1_FPR2	ANXA1 - FPR2	ANNEXIN	Secreted Signaling	PMID: 23230437
mDC	cMono	ANXA1	FPR2	1.1491e-06	0	ANXA1_FPR2	ANXA1 - FPR2	ANNEXIN	Secreted Signaling	PMID: 23230437
pDC	cMono	ANXA1	FPR2	3.03717e-08	0	ANXA1_FPR2	ANXA1 - FPR2	ANNEXIN	Secreted Signaling	PMID: 23230437
Mφ	cMono	ANXA1	FPR2	2.36246e-07	0	ANXA1_FPR2	ANXA1 - FPR2	ANNEXIN	Secreted Signaling	PMID: 23230437
MM-Mix	IFN Mono	ANXA1	FPR2	1.53756e-07	0	ANXA1_FPR2	ANXA1 - FPR2	ANNEXIN	Secreted Signaling	PMID: 23230437
CD8+ Naive	IFN Mono	ANXA1	FPR2	4.16747e-07	0	ANXA1_FPR2	ANXA1 - FPR2	ANNEXIN	Secreted Signaling	PMID: 23230437
CD4+ Naive	IFN Mono	ANXA1	FPR2	2.48202e-06	0	ANXA1_FPR2	ANXA1 - FPR2	ANNEXIN	Secreted Signaling	PMID: 23230437
Th	IFN Mono	ANXA1	FPR2	6.46426e-06	0	ANXA1_FPR2	ANXA1 - FPR2	ANNEXIN	Secreted Signaling	PMID: 23230437
IFN T	IFN Mono	ANXA1	FPR2	3.3513e-07	0	ANXA1_FPR2	ANXA1 - FPR2	ANNEXIN	Secreted Signaling	PMID: 23230437
Treg	IFN Mono	ANXA1	FPR2	3.05208e-07	0	ANXA1_FPR2	ANXA1 - FPR2	ANNEXIN	Secreted Signaling	PMID: 23230437
MAIT	IFN Mono	ANXA1	FPR2	6.12252e-07	0	ANXA1_FPR2	ANXA1 - FPR2	ANNEXIN	Secreted Signaling	PMID: 23230437
Tmc	IFN Mono	ANXA1	FPR2	2.37639e-06	0	ANXA1_FPR2	ANXA1 - FPR2	ANNEXIN	Secreted Signaling	PMID: 23230437
γδ T	IFN Mono	ANXA1	FPR2	1.45757e-06	0	ANXA1_FPR2	ANXA1 - FPR2	ANNEXIN	Secreted Signaling	PMID: 23230437
TE	IFN Mono	ANXA1	FPR2	8.63755e-06	0	ANXA1_FPR2	ANXA1 - FPR2	ANNEXIN	Secreted Signaling	PMID: 23230437
CD56bright NK	IFN Mono	ANXA1	FPR2	3.44823e-07	0	ANXA1_FPR2	ANXA1 - FPR2	ANNEXIN	Secreted Signaling	PMID: 23230437
trNK	IFN Mono	ANXA1	FPR2	4.03976e-06	0	ANXA1_FPR2	ANXA1 - FPR2	ANNEXIN	Secreted Signaling	PMID: 23230437
adpNK	IFN Mono	ANXA1	FPR2	4.19769e-07	0	ANXA1_FPR2	ANXA1 - FPR2	ANNEXIN	Secreted Signaling	PMID: 23230437
MNK	IFN Mono	ANXA1	FPR2	3.50782e-06	0	ANXA1_FPR2	ANXA1 - FPR2	ANNEXIN	Secreted Signaling	PMID: 23230437
cMono	IFN Mono	ANXA1	FPR2	1.4468e-06	0	ANXA1_FPR2	ANXA1 - FPR2	ANNEXIN	Secreted Signaling	PMID: 23230437
trMono	IFN Mono	ANXA1	FPR2	2.90202e-06	0	ANXA1_FPR2	ANXA1 - FPR2	ANNEXIN	Secreted Signaling	PMID: 23230437
acMono	IFN Mono	ANXA1	FPR2	3.11969e-06	0	ANXA1_FPR2	ANXA1 - FPR2	ANNEXIN	Secreted Signaling	PMID: 23230437
MDSC-L	IFN Mono	ANXA1	FPR2	2.95749e-06	0	ANXA1_FPR2	ANXA1 - FPR2	ANNEXIN	Secreted Signaling	PMID: 23230437
ncMono	IFN Mono	ANXA1	FPR2	1.52108e-06	0	ANXA1_FPR2	ANXA1 - FPR2	ANNEXIN	Secreted Signaling	PMID: 23230437
IFN Mono	IFN Mono	ANXA1	FPR2	7.0463e-07	0	ANXA1_FPR2	ANXA1 - FPR2	ANNEXIN	Secreted Signaling	PMID: 23230437
mDC	IFN Mono	ANXA1	FPR2	5.13715e-07	0	ANXA1_FPR2	ANXA1 - FPR2	ANNEXIN	Secreted Signaling	PMID: 23230437
pDC	IFN Mono	ANXA1	FPR2	1.35654e-08	0	ANXA1_FPR2	ANXA1 - FPR2	ANNEXIN	Secreted Signaling	PMID: 23230437
Mφ	IFN Mono	ANXA1	FPR2	1.05562e-07	0	ANXA1_FPR2	ANXA1 - FPR2	ANNEXIN	Secreted Signaling	PMID: 23230437
MM-Mix	cMono	ANXA1	FPR1	1.66184e-06	0	ANXA1_FPR1	ANXA1 - FPR1	ANNEXIN	Secreted Signaling	PMID: 23230437
CD8+ Naive	cMono	ANXA1	FPR1	4.3924e-06	0	ANXA1_FPR1	ANXA1 - FPR1	ANNEXIN	Secreted Signaling	PMID: 23230437
CD4+ Naive	cMono	ANXA1	FPR1	2.60705e-05	0	ANXA1_FPR1	ANXA1 - FPR1	ANNEXIN	Secreted Signaling	PMID: 23230437
Th	cMono	ANXA1	FPR1	6.5394e-05	0	ANXA1_FPR1	ANXA1 - FPR1	ANNEXIN	Secreted Signaling	PMID: 23230437
IFN T	cMono	ANXA1	FPR1	3.42815e-06	0	ANXA1_FPR1	ANXA1 - FPR1	ANNEXIN	Secreted Signaling	PMID: 23230437
Treg	cMono	ANXA1	FPR1	3.25884e-06	0	ANXA1_FPR1	ANXA1 - FPR1	ANNEXIN	Secreted Signaling	PMID: 23230437
MAIT	cMono	ANXA1	FPR1	6.2622e-06	0	ANXA1_FPR1	ANXA1 - FPR1	ANNEXIN	Secreted Signaling	PMID: 23230437
Tmc	cMono	ANXA1	FPR1	2.47344e-05	0	ANXA1_FPR1	ANXA1 - FPR1	ANNEXIN	Secreted Signaling	PMID: 23230437
γδ T	cMono	ANXA1	FPR1	1.51384e-05	0	ANXA1_FPR1	ANXA1 - FPR1	ANNEXIN	Secreted Signaling	PMID: 23230437
TE	cMono	ANXA1	FPR1	8.75257e-05	0	ANXA1_FPR1	ANXA1 - FPR1	ANNEXIN	Secreted Signaling	PMID: 23230437
CD56bright NK	cMono	ANXA1	FPR1	3.59762e-06	0	ANXA1_FPR1	ANXA1 - FPR1	ANNEXIN	Secreted Signaling	PMID: 23230437
trNK	cMono	ANXA1	FPR1	4.14048e-05	0	ANXA1_FPR1	ANXA1 - FPR1	ANNEXIN	Secreted Signaling	PMID: 23230437
adpNK	cMono	ANXA1	FPR1	4.29258e-06	0	ANXA1_FPR1	ANXA1 - FPR1	ANNEXIN	Secreted Signaling	PMID: 23230437
MNK	cMono	ANXA1	FPR1	3.57241e-05	0	ANXA1_FPR1	ANXA1 - FPR1	ANNEXIN	Secreted Signaling	PMID: 23230437
cMono	cMono	ANXA1	FPR1	1.43848e-05	0	ANXA1_FPR1	ANXA1 - FPR1	ANNEXIN	Secreted Signaling	PMID: 23230437
trMono	cMono	ANXA1	FPR1	2.89268e-05	0	ANXA1_FPR1	ANXA1 - FPR1	ANNEXIN	Secreted Signaling	PMID: 23230437
acMono	cMono	ANXA1	FPR1	3.09937e-05	0	ANXA1_FPR1	ANXA1 - FPR1	ANNEXIN	Secreted Signaling	PMID: 23230437
MDSC-L	cMono	ANXA1	FPR1	2.95303e-05	0	ANXA1_FPR1	ANXA1 - FPR1	ANNEXIN	Secreted Signaling	PMID: 23230437
ncMono	cMono	ANXA1	FPR1	1.53909e-05	0	ANXA1_FPR1	ANXA1 - FPR1	ANNEXIN	Secreted Signaling	PMID: 23230437
IFN Mono	cMono	ANXA1	FPR1	6.98034e-06	0	ANXA1_FPR1	ANXA1 - FPR1	ANNEXIN	Secreted Signaling	PMID: 23230437
mDC	cMono	ANXA1	FPR1	5.13928e-06	0	ANXA1_FPR1	ANXA1 - FPR1	ANNEXIN	Secreted Signaling	PMID: 23230437
pDC	cMono	ANXA1	FPR1	1.46818e-07	0	ANXA1_FPR1	ANXA1 - FPR1	ANNEXIN	Secreted Signaling	PMID: 23230437
Mφ	cMono	ANXA1	FPR1	1.10199e-06	0	ANXA1_FPR1	ANXA1 - FPR1	ANNEXIN	Secreted Signaling	PMID: 23230437
MM-Mix	trMono	ANXA1	FPR1	4.14958e-06	0	ANXA1_FPR1	ANXA1 - FPR1	ANNEXIN	Secreted Signaling	PMID: 23230437
CD8+ Naive	trMono	ANXA1	FPR1	1.08976e-05	0	ANXA1_FPR1	ANXA1 - FPR1	ANNEXIN	Secreted Signaling	PMID: 23230437
CD4+ Naive	trMono	ANXA1	FPR1	6.46258e-05	0	ANXA1_FPR1	ANXA1 - FPR1	ANNEXIN	Secreted Signaling	PMID: 23230437
Th	trMono	ANXA1	FPR1	0.000160624	0	ANXA1_FPR1	ANXA1 - FPR1	ANNEXIN	Secreted Signaling	PMID: 23230437
IFN T	trMono	ANXA1	FPR1	8.44289e-06	0	ANXA1_FPR1	ANXA1 - FPR1	ANNEXIN	Secreted Signaling	PMID: 23230437
Treg	trMono	ANXA1	FPR1	8.11181e-06	0	ANXA1_FPR1	ANXA1 - FPR1	ANNEXIN	Secreted Signaling	PMID: 23230437
MAIT	trMono	ANXA1	FPR1	1.54222e-05	0	ANXA1_FPR1	ANXA1 - FPR1	ANNEXIN	Secreted Signaling	PMID: 23230437
Tmc	trMono	ANXA1	FPR1	6.11751e-05	0	ANXA1_FPR1	ANXA1 - FPR1	ANNEXIN	Secreted Signaling	PMID: 23230437
γδ T	trMono	ANXA1	FPR1	3.74217e-05	0	ANXA1_FPR1	ANXA1 - FPR1	ANNEXIN	Secreted Signaling	PMID: 23230437
TE	trMono	ANXA1	FPR1	0.000215071	0	ANXA1_FPR1	ANXA1 - FPR1	ANNEXIN	Secreted Signaling	PMID: 23230437
CD56bright NK	trMono	ANXA1	FPR1	8.90316e-06	0	ANXA1_FPR1	ANXA1 - FPR1	ANNEXIN	Secreted Signaling	PMID: 23230437
trNK	trMono	ANXA1	FPR1	0.000102021	0	ANXA1_FPR1	ANXA1 - FPR1	ANNEXIN	Secreted Signaling	PMID: 23230437
adpNK	trMono	ANXA1	FPR1	1.0571e-05	0	ANXA1_FPR1	ANXA1 - FPR1	ANNEXIN	Secreted Signaling	PMID: 23230437
MNK	trMono	ANXA1	FPR1	8.7888e-05	0	ANXA1_FPR1	ANXA1 - FPR1	ANNEXIN	Secreted Signaling	PMID: 23230437
cMono	trMono	ANXA1	FPR1	3.51886e-05	0	ANXA1_FPR1	ANXA1 - FPR1	ANNEXIN	Secreted Signaling	PMID: 23230437
trMono	trMono	ANXA1	FPR1	7.08038e-05	0	ANXA1_FPR1	ANXA1 - FPR1	ANNEXIN	Secreted Signaling	PMID: 23230437
acMono	trMono	ANXA1	FPR1	7.58042e-05	0	ANXA1_FPR1	ANXA1 - FPR1	ANNEXIN	Secreted Signaling	PMID: 23230437
MDSC-L	trMono	ANXA1	FPR1	7.23102e-05	0	ANXA1_FPR1	ANXA1 - FPR1	ANNEXIN	Secreted Signaling	PMID: 23230437
ncMono	trMono	ANXA1	FPR1	3.78059e-05	0	ANXA1_FPR1	ANXA1 - FPR1	ANNEXIN	Secreted Signaling	PMID: 23230437
IFN Mono	trMono	ANXA1	FPR1	1.70611e-05	0	ANXA1_FPR1	ANXA1 - FPR1	ANNEXIN	Secreted Signaling	PMID: 23230437
mDC	trMono	ANXA1	FPR1	1.25901e-05	0	ANXA1_FPR1	ANXA1 - FPR1	ANNEXIN	Secreted Signaling	PMID: 23230437
pDC	trMono	ANXA1	FPR1	3.66731e-07	0	ANXA1_FPR1	ANXA1 - FPR1	ANNEXIN	Secreted Signaling	PMID: 23230437
Mφ	trMono	ANXA1	FPR1	2.72752e-06	0	ANXA1_FPR1	ANXA1 - FPR1	ANNEXIN	Secreted Signaling	PMID: 23230437
MM-Mix	acMono	ANXA1	FPR1	3.74737e-06	0	ANXA1_FPR1	ANXA1 - FPR1	ANNEXIN	Secreted Signaling	PMID: 23230437
CD8+ Naive	acMono	ANXA1	FPR1	9.88771e-06	0	ANXA1_FPR1	ANXA1 - FPR1	ANNEXIN	Secreted Signaling	PMID: 23230437
CD4+ Naive	acMono	ANXA1	FPR1	5.86737e-05	0	ANXA1_FPR1	ANXA1 - FPR1	ANNEXIN	Secreted Signaling	PMID: 23230437
Th	acMono	ANXA1	FPR1	0.000146813	0	ANXA1_FPR1	ANXA1 - FPR1	ANNEXIN	Secreted Signaling	PMID: 23230437
IFN T	acMono	ANXA1	FPR1	7.70188e-06	0	ANXA1_FPR1	ANXA1 - FPR1	ANNEXIN	Secreted Signaling	PMID: 23230437
Treg	acMono	ANXA1	FPR1	7.34239e-06	0	ANXA1_FPR1	ANXA1 - FPR1	ANNEXIN	Secreted Signaling	PMID: 23230437
MAIT	acMono	ANXA1	FPR1	1.40689e-05	0	ANXA1_FPR1	ANXA1 - FPR1	ANNEXIN	Secreted Signaling	PMID: 23230437
Tmc	acMono	ANXA1	FPR1	5.5633e-05	0	ANXA1_FPR1	ANXA1 - FPR1	ANNEXIN	Secreted Signaling	PMID: 23230437
γδ T	acMono	ANXA1	FPR1	3.40447e-05	0	ANXA1_FPR1	ANXA1 - FPR1	ANNEXIN	Secreted Signaling	PMID: 23230437
TE	acMono	ANXA1	FPR1	0.000196521	0	ANXA1_FPR1	ANXA1 - FPR1	ANNEXIN	Secreted Signaling	PMID: 23230437
CD56bright NK	acMono	ANXA1	FPR1	8.0931e-06	0	ANXA1_FPR1	ANXA1 - FPR1	ANNEXIN	Secreted Signaling	PMID: 23230437
trNK	acMono	ANXA1	FPR1	9.30344e-05	0	ANXA1_FPR1	ANXA1 - FPR1	ANNEXIN	Secreted Signaling	PMID: 23230437
adpNK	acMono	ANXA1	FPR1	9.64377e-06	0	ANXA1_FPR1	ANXA1 - FPR1	ANNEXIN	Secreted Signaling	PMID: 23230437
MNK	acMono	ANXA1	FPR1	8.02369e-05	0	ANXA1_FPR1	ANXA1 - FPR1	ANNEXIN	Secreted Signaling	PMID: 23230437
cMono	acMono	ANXA1	FPR1	3.22591e-05	0	ANXA1_FPR1	ANXA1 - FPR1	ANNEXIN	Secreted Signaling	PMID: 23230437
trMono	acMono	ANXA1	FPR1	6.4881e-05	0	ANXA1_FPR1	ANXA1 - FPR1	ANNEXIN	Secreted Signaling	PMID: 23230437
acMono	acMono	ANXA1	FPR1	6.95023e-05	0	ANXA1_FPR1	ANXA1 - FPR1	ANNEXIN	Secreted Signaling	PMID: 23230437
MDSC-L	acMono	ANXA1	FPR1	6.62419e-05	0	ANXA1_FPR1	ANXA1 - FPR1	ANNEXIN	Secreted Signaling	PMID: 23230437
ncMono	acMono	ANXA1	FPR1	3.45539e-05	0	ANXA1_FPR1	ANXA1 - FPR1	ANNEXIN	Secreted Signaling	PMID: 23230437
IFN Mono	acMono	ANXA1	FPR1	1.56504e-05	0	ANXA1_FPR1	ANXA1 - FPR1	ANNEXIN	Secreted Signaling	PMID: 23230437
mDC	acMono	ANXA1	FPR1	1.15297e-05	0	ANXA1_FPR1	ANXA1 - FPR1	ANNEXIN	Secreted Signaling	PMID: 23230437
pDC	acMono	ANXA1	FPR1	3.31099e-07	0	ANXA1_FPR1	ANXA1 - FPR1	ANNEXIN	Secreted Signaling	PMID: 23230437
Mφ	acMono	ANXA1	FPR1	2.4791e-06	0	ANXA1_FPR1	ANXA1 - FPR1	ANNEXIN	Secreted Signaling	PMID: 23230437
MM-Mix	MDSC-L	ANXA1	FPR1	3.47283e-06	0	ANXA1_FPR1	ANXA1 - FPR1	ANNEXIN	Secreted Signaling	PMID: 23230437
CD8+ Naive	MDSC-L	ANXA1	FPR1	9.1872e-06	0	ANXA1_FPR1	ANXA1 - FPR1	ANNEXIN	Secreted Signaling	PMID: 23230437
CD4+ Naive	MDSC-L	ANXA1	FPR1	5.45359e-05	0	ANXA1_FPR1	ANXA1 - FPR1	ANNEXIN	Secreted Signaling	PMID: 23230437
Th	MDSC-L	ANXA1	FPR1	0.000136972	0	ANXA1_FPR1	ANXA1 - FPR1	ANNEXIN	Secreted Signaling	PMID: 23230437
IFN T	MDSC-L	ANXA1	FPR1	7.17778e-06	0	ANXA1_FPR1	ANXA1 - FPR1	ANNEXIN	Secreted Signaling	PMID: 23230437
Treg	MDSC-L	ANXA1	FPR1	6.81311e-06	0	ANXA1_FPR1	ANXA1 - FPR1	ANNEXIN	Secreted Signaling	PMID: 23230437
MAIT	MDSC-L	ANXA1	FPR1	1.31117e-05	0	ANXA1_FPR1	ANXA1 - FPR1	ANNEXIN	Secreted Signaling	PMID: 23230437
Tmc	MDSC-L	ANXA1	FPR1	5.17575e-05	0	ANXA1_FPR1	ANXA1 - FPR1	ANNEXIN	Secreted Signaling	PMID: 23230437
γδ T	MDSC-L	ANXA1	FPR1	3.16799e-05	0	ANXA1_FPR1	ANXA1 - FPR1	ANNEXIN	Secreted Signaling	PMID: 23230437
TE	MDSC-L	ANXA1	FPR1	0.000183318	0	ANXA1_FPR1	ANXA1 - FPR1	ANNEXIN	Secreted Signaling	PMID: 23230437
CD56bright NK	MDSC-L	ANXA1	FPR1	7.5275e-06	0	ANXA1_FPR1	ANXA1 - FPR1	ANNEXIN	Secreted Signaling	PMID: 23230437
trNK	MDSC-L	ANXA1	FPR1	8.66868e-05	0	ANXA1_FPR1	ANXA1 - FPR1	ANNEXIN	Secreted Signaling	PMID: 23230437
adpNK	MDSC-L	ANXA1	FPR1	8.98781e-06	0	ANXA1_FPR1	ANXA1 - FPR1	ANNEXIN	Secreted Signaling	PMID: 23230437
MNK	MDSC-L	ANXA1	FPR1	7.48097e-05	0	ANXA1_FPR1	ANXA1 - FPR1	ANNEXIN	Secreted Signaling	PMID: 23230437
cMono	MDSC-L	ANXA1	FPR1	3.01474e-05	0	ANXA1_FPR1	ANXA1 - FPR1	ANNEXIN	Secreted Signaling	PMID: 23230437
trMono	MDSC-L	ANXA1	FPR1	6.06192e-05	0	ANXA1_FPR1	ANXA1 - FPR1	ANNEXIN	Secreted Signaling	PMID: 23230437
acMono	MDSC-L	ANXA1	FPR1	6.49577e-05	0	ANXA1_FPR1	ANXA1 - FPR1	ANNEXIN	Secreted Signaling	PMID: 23230437
MDSC-L	MDSC-L	ANXA1	FPR1	6.18804e-05	0	ANXA1_FPR1	ANXA1 - FPR1	ANNEXIN	Secreted Signaling	PMID: 23230437
ncMono	MDSC-L	ANXA1	FPR1	3.22371e-05	0	ANXA1_FPR1	ANXA1 - FPR1	ANNEXIN	Secreted Signaling	PMID: 23230437
IFN Mono	MDSC-L	ANXA1	FPR1	1.4631e-05	0	ANXA1_FPR1	ANXA1 - FPR1	ANNEXIN	Secreted Signaling	PMID: 23230437
mDC	MDSC-L	ANXA1	FPR1	1.07686e-05	0	ANXA1_FPR1	ANXA1 - FPR1	ANNEXIN	Secreted Signaling	PMID: 23230437
pDC	MDSC-L	ANXA1	FPR1	3.06798e-07	0	ANXA1_FPR1	ANXA1 - FPR1	ANNEXIN	Secreted Signaling	PMID: 23230437
Mφ	MDSC-L	ANXA1	FPR1	2.3057e-06	0	ANXA1_FPR1	ANXA1 - FPR1	ANNEXIN	Secreted Signaling	PMID: 23230437
MM-Mix	ncMono	ANXA1	FPR1	1.54706e-06	0	ANXA1_FPR1	ANXA1 - FPR1	ANNEXIN	Secreted Signaling	PMID: 23230437
CD8+ Naive	ncMono	ANXA1	FPR1	4.12682e-06	0	ANXA1_FPR1	ANXA1 - FPR1	ANNEXIN	Secreted Signaling	PMID: 23230437
CD4+ Naive	ncMono	ANXA1	FPR1	2.45246e-05	0	ANXA1_FPR1	ANXA1 - FPR1	ANNEXIN	Secreted Signaling	PMID: 23230437
Th	ncMono	ANXA1	FPR1	6.23493e-05	0	ANXA1_FPR1	ANXA1 - FPR1	ANNEXIN	Secreted Signaling	PMID: 23230437
IFN T	ncMono	ANXA1	FPR1	3.25567e-06	0	ANXA1_FPR1	ANXA1 - FPR1	ANNEXIN	Secreted Signaling	PMID: 23230437
Treg	ncMono	ANXA1	FPR1	3.04735e-06	0	ANXA1_FPR1	ANXA1 - FPR1	ANNEXIN	Secreted Signaling	PMID: 23230437
MAIT	ncMono	ANXA1	FPR1	5.94738e-06	0	ANXA1_FPR1	ANXA1 - FPR1	ANNEXIN	Secreted Signaling	PMID: 23230437
Tmc	ncMono	ANXA1	FPR1	2.33445e-05	0	ANXA1_FPR1	ANXA1 - FPR1	ANNEXIN	Secreted Signaling	PMID: 23230437
γδ T	ncMono	ANXA1	FPR1	1.42988e-05	0	ANXA1_FPR1	ANXA1 - FPR1	ANNEXIN	Secreted Signaling	PMID: 23230437
TE	ncMono	ANXA1	FPR1	8.34013e-05	0	ANXA1_FPR1	ANXA1 - FPR1	ANNEXIN	Secreted Signaling	PMID: 23230437
CD56bright NK	ncMono	ANXA1	FPR1	3.39254e-06	0	ANXA1_FPR1	ANXA1 - FPR1	ANNEXIN	Secreted Signaling	PMID: 23230437
trNK	ncMono	ANXA1	FPR1	3.92943e-05	0	ANXA1_FPR1	ANXA1 - FPR1	ANNEXIN	Secreted Signaling	PMID: 23230437
adpNK	ncMono	ANXA1	FPR1	4.07708e-06	0	ANXA1_FPR1	ANXA1 - FPR1	ANNEXIN	Secreted Signaling	PMID: 23230437
MNK	ncMono	ANXA1	FPR1	3.39802e-05	0	ANXA1_FPR1	ANXA1 - FPR1	ANNEXIN	Secreted Signaling	PMID: 23230437
cMono	ncMono	ANXA1	FPR1	1.37988e-05	0	ANXA1_FPR1	ANXA1 - FPR1	ANNEXIN	Secreted Signaling	PMID: 23230437
trMono	ncMono	ANXA1	FPR1	2.77238e-05	0	ANXA1_FPR1	ANXA1 - FPR1	ANNEXIN	Secreted Signaling	PMID: 23230437
acMono	ncMono	ANXA1	FPR1	2.97391e-05	0	ANXA1_FPR1	ANXA1 - FPR1	ANNEXIN	Secreted Signaling	PMID: 23230437
MDSC-L	ncMono	ANXA1	FPR1	2.82852e-05	0	ANXA1_FPR1	ANXA1 - FPR1	ANNEXIN	Secreted Signaling	PMID: 23230437
ncMono	ncMono	ANXA1	FPR1	1.46732e-05	0	ANXA1_FPR1	ANXA1 - FPR1	ANNEXIN	Secreted Signaling	PMID: 23230437
IFN Mono	ncMono	ANXA1	FPR1	6.70451e-06	0	ANXA1_FPR1	ANXA1 - FPR1	ANNEXIN	Secreted Signaling	PMID: 23230437
mDC	ncMono	ANXA1	FPR1	4.91926e-06	0	ANXA1_FPR1	ANXA1 - FPR1	ANNEXIN	Secreted Signaling	PMID: 23230437
pDC	ncMono	ANXA1	FPR1	1.36609e-07	0	ANXA1_FPR1	ANXA1 - FPR1	ANNEXIN	Secreted Signaling	PMID: 23230437
Mφ	ncMono	ANXA1	FPR1	1.03895e-06	0	ANXA1_FPR1	ANXA1 - FPR1	ANNEXIN	Secreted Signaling	PMID: 23230437
MM-Mix	IFN Mono	ANXA1	FPR1	1.13715e-06	0	ANXA1_FPR1	ANXA1 - FPR1	ANNEXIN	Secreted Signaling	PMID: 23230437
CD8+ Naive	IFN Mono	ANXA1	FPR1	2.96288e-06	0	ANXA1_FPR1	ANXA1 - FPR1	ANNEXIN	Secreted Signaling	PMID: 23230437
CD4+ Naive	IFN Mono	ANXA1	FPR1	1.75523e-05	0	ANXA1_FPR1	ANXA1 - FPR1	ANNEXIN	Secreted Signaling	PMID: 23230437
Th	IFN Mono	ANXA1	FPR1	4.31444e-05	0	ANXA1_FPR1	ANXA1 - FPR1	ANNEXIN	Secreted Signaling	PMID: 23230437
IFN T	IFN Mono	ANXA1	FPR1	2.27507e-06	0	ANXA1_FPR1	ANXA1 - FPR1	ANNEXIN	Secreted Signaling	PMID: 23230437
Treg	IFN Mono	ANXA1	FPR1	2.21438e-06	0	ANXA1_FPR1	ANXA1 - FPR1	ANNEXIN	Secreted Signaling	PMID: 23230437
MAIT	IFN Mono	ANXA1	FPR1	4.15562e-06	0	ANXA1_FPR1	ANXA1 - FPR1	ANNEXIN	Secreted Signaling	PMID: 23230437
Tmc	IFN Mono	ANXA1	FPR1	1.65694e-05	0	ANXA1_FPR1	ANXA1 - FPR1	ANNEXIN	Secreted Signaling	PMID: 23230437
γδ T	IFN Mono	ANXA1	FPR1	1.01292e-05	0	ANXA1_FPR1	ANXA1 - FPR1	ANNEXIN	Secreted Signaling	PMID: 23230437
TE	IFN Mono	ANXA1	FPR1	5.77967e-05	0	ANXA1_FPR1	ANXA1 - FPR1	ANNEXIN	Secreted Signaling	PMID: 23230437
CD56bright NK	IFN Mono	ANXA1	FPR1	2.41316e-06	0	ANXA1_FPR1	ANXA1 - FPR1	ANNEXIN	Secreted Signaling	PMID: 23230437
trNK	IFN Mono	ANXA1	FPR1	2.75068e-05	0	ANXA1_FPR1	ANXA1 - FPR1	ANNEXIN	Secreted Signaling	PMID: 23230437
adpNK	IFN Mono	ANXA1	FPR1	2.84827e-06	0	ANXA1_FPR1	ANXA1 - FPR1	ANNEXIN	Secreted Signaling	PMID: 23230437
MNK	IFN Mono	ANXA1	FPR1	2.36525e-05	0	ANXA1_FPR1	ANXA1 - FPR1	ANNEXIN	Secreted Signaling	PMID: 23230437
cMono	IFN Mono	ANXA1	FPR1	9.40595e-06	0	ANXA1_FPR1	ANXA1 - FPR1	ANNEXIN	Secreted Signaling	PMID: 23230437
trMono	IFN Mono	ANXA1	FPR1	1.89393e-05	0	ANXA1_FPR1	ANXA1 - FPR1	ANNEXIN	Secreted Signaling	PMID: 23230437
acMono	IFN Mono	ANXA1	FPR1	2.02582e-05	0	ANXA1_FPR1	ANXA1 - FPR1	ANNEXIN	Secreted Signaling	PMID: 23230437
MDSC-L	IFN Mono	ANXA1	FPR1	1.93515e-05	0	ANXA1_FPR1	ANXA1 - FPR1	ANNEXIN	Secreted Signaling	PMID: 23230437
ncMono	IFN Mono	ANXA1	FPR1	1.01555e-05	0	ANXA1_FPR1	ANXA1 - FPR1	ANNEXIN	Secreted Signaling	PMID: 23230437
IFN Mono	IFN Mono	ANXA1	FPR1	4.55587e-06	0	ANXA1_FPR1	ANXA1 - FPR1	ANNEXIN	Secreted Signaling	PMID: 23230437
mDC	IFN Mono	ANXA1	FPR1	3.37114e-06	0	ANXA1_FPR1	ANXA1 - FPR1	ANNEXIN	Secreted Signaling	PMID: 23230437
pDC	IFN Mono	ANXA1	FPR1	1.00543e-07	0	ANXA1_FPR1	ANXA1 - FPR1	ANNEXIN	Secreted Signaling	PMID: 23230437
Mφ	IFN Mono	ANXA1	FPR1	7.39412e-07	0	ANXA1_FPR1	ANXA1 - FPR1	ANNEXIN	Secreted Signaling	PMID: 23230437
MM-Mix	mDC	ANXA1	FPR1	1.44901e-07	0	ANXA1_FPR1	ANXA1 - FPR1	ANNEXIN	Secreted Signaling	PMID: 23230437
CD8+ Naive	mDC	ANXA1	FPR1	3.92376e-07	0	ANXA1_FPR1	ANXA1 - FPR1	ANNEXIN	Secreted Signaling	PMID: 23230437
CD4+ Naive	mDC	ANXA1	FPR1	2.33657e-06	0	ANXA1_FPR1	ANXA1 - FPR1	ANNEXIN	Secreted Signaling	PMID: 23230437
Th	mDC	ANXA1	FPR1	6.0766e-06	0	ANXA1_FPR1	ANXA1 - FPR1	ANNEXIN	Secreted Signaling	PMID: 23230437
IFN T	mDC	ANXA1	FPR1	3.1517e-07	0	ANXA1_FPR1	ANXA1 - FPR1	ANNEXIN	Secreted Signaling	PMID: 23230437
Treg	mDC	ANXA1	FPR1	2.875e-07	0	ANXA1_FPR1	ANXA1 - FPR1	ANNEXIN	Secreted Signaling	PMID: 23230437
MAIT	mDC	ANXA1	FPR1	5.75784e-07	0	ANXA1_FPR1	ANXA1 - FPR1	ANNEXIN	Secreted Signaling	PMID: 23230437
Tmc	mDC	ANXA1	FPR1	2.23635e-06	0	ANXA1_FPR1	ANXA1 - FPR1	ANNEXIN	Secreted Signaling	PMID: 23230437
γδ T	mDC	ANXA1	FPR1	1.37156e-06	0	ANXA1_FPR1	ANXA1 - FPR1	ANNEXIN	Secreted Signaling	PMID: 23230437
TE	mDC	ANXA1	FPR1	8.12009e-06	0	ANXA1_FPR1	ANXA1 - FPR1	ANNEXIN	Secreted Signaling	PMID: 23230437
CD56bright NK	mDC	ANXA1	FPR1	3.24533e-07	0	ANXA1_FPR1	ANXA1 - FPR1	ANNEXIN	Secreted Signaling	PMID: 23230437
trNK	mDC	ANXA1	FPR1	3.79944e-06	0	ANXA1_FPR1	ANXA1 - FPR1	ANNEXIN	Secreted Signaling	PMID: 23230437
adpNK	mDC	ANXA1	FPR1	3.94762e-07	0	ANXA1_FPR1	ANXA1 - FPR1	ANNEXIN	Secreted Signaling	PMID: 23230437
MNK	mDC	ANXA1	FPR1	3.29832e-06	0	ANXA1_FPR1	ANXA1 - FPR1	ANNEXIN	Secreted Signaling	PMID: 23230437
cMono	mDC	ANXA1	FPR1	1.3591e-06	0	ANXA1_FPR1	ANXA1 - FPR1	ANNEXIN	Secreted Signaling	PMID: 23230437
trMono	mDC	ANXA1	FPR1	2.72639e-06	0	ANXA1_FPR1	ANXA1 - FPR1	ANNEXIN	Secreted Signaling	PMID: 23230437
acMono	mDC	ANXA1	FPR1	2.93049e-06	0	ANXA1_FPR1	ANXA1 - FPR1	ANNEXIN	Secreted Signaling	PMID: 23230437
MDSC-L	mDC	ANXA1	FPR1	2.77869e-06	0	ANXA1_FPR1	ANXA1 - FPR1	ANNEXIN	Secreted Signaling	PMID: 23230437
ncMono	mDC	ANXA1	FPR1	1.42988e-06	0	ANXA1_FPR1	ANXA1 - FPR1	ANNEXIN	Secreted Signaling	PMID: 23230437
IFN Mono	mDC	ANXA1	FPR1	6.61822e-07	0	ANXA1_FPR1	ANXA1 - FPR1	ANNEXIN	Secreted Signaling	PMID: 23230437
mDC	mDC	ANXA1	FPR1	4.82694e-07	0	ANXA1_FPR1	ANXA1 - FPR1	ANNEXIN	Secreted Signaling	PMID: 23230437
pDC	mDC	ANXA1	FPR1	1.27848e-08	0	ANXA1_FPR1	ANXA1 - FPR1	ANNEXIN	Secreted Signaling	PMID: 23230437
Mφ	mDC	ANXA1	FPR1	9.93523e-08	0	ANXA1_FPR1	ANXA1 - FPR1	ANNEXIN	Secreted Signaling	PMID: 23230437
MM-Mix	Mφ	ANXA1	FPR1	5.38832e-08	0	ANXA1_FPR1	ANXA1 - FPR1	ANNEXIN	Secreted Signaling	PMID: 23230437
CD8+ Naive	Mφ	ANXA1	FPR1	1.46059e-07	0	ANXA1_FPR1	ANXA1 - FPR1	ANNEXIN	Secreted Signaling	PMID: 23230437
CD4+ Naive	Mφ	ANXA1	FPR1	8.69892e-07	0	ANXA1_FPR1	ANXA1 - FPR1	ANNEXIN	Secreted Signaling	PMID: 23230437
Th	Mφ	ANXA1	FPR1	2.26587e-06	0	ANXA1_FPR1	ANXA1 - FPR1	ANNEXIN	Secreted Signaling	PMID: 23230437
IFN T	Mφ	ANXA1	FPR1	1.17466e-07	0	ANXA1_FPR1	ANXA1 - FPR1	ANNEXIN	Secreted Signaling	PMID: 23230437
Treg	Mφ	ANXA1	FPR1	1.06963e-07	0	ANXA1_FPR1	ANXA1 - FPR1	ANNEXIN	Secreted Signaling	PMID: 23230437
MAIT	Mφ	ANXA1	FPR1	2.146e-07	0	ANXA1_FPR1	ANXA1 - FPR1	ANNEXIN	Secreted Signaling	PMID: 23230437
Tmc	Mφ	ANXA1	FPR1	8.32897e-07	0	ANXA1_FPR1	ANXA1 - FPR1	ANNEXIN	Secreted Signaling	PMID: 23230437
γδ T	Mφ	ANXA1	FPR1	5.10865e-07	0	ANXA1_FPR1	ANXA1 - FPR1	ANNEXIN	Secreted Signaling	PMID: 23230437
TE	Mφ	ANXA1	FPR1	3.02764e-06	0	ANXA1_FPR1	ANXA1 - FPR1	ANNEXIN	Secreted Signaling	PMID: 23230437
CD56bright NK	Mφ	ANXA1	FPR1	1.20856e-07	0	ANXA1_FPR1	ANXA1 - FPR1	ANNEXIN	Secreted Signaling	PMID: 23230437
trNK	Mφ	ANXA1	FPR1	1.41597e-06	0	ANXA1_FPR1	ANXA1 - FPR1	ANNEXIN	Secreted Signaling	PMID: 23230437
adpNK	Mφ	ANXA1	FPR1	1.47133e-07	0	ANXA1_FPR1	ANXA1 - FPR1	ANNEXIN	Secreted Signaling	PMID: 23230437
MNK	Mφ	ANXA1	FPR1	1.22954e-06	0	ANXA1_FPR1	ANXA1 - FPR1	ANNEXIN	Secreted Signaling	PMID: 23230437
cMono	Mφ	ANXA1	FPR1	5.07168e-07	0	ANXA1_FPR1	ANXA1 - FPR1	ANNEXIN	Secreted Signaling	PMID: 23230437
trMono	Mφ	ANXA1	FPR1	1.01728e-06	0	ANXA1_FPR1	ANXA1 - FPR1	ANNEXIN	Secreted Signaling	PMID: 23230437
acMono	Mφ	ANXA1	FPR1	1.09359e-06	0	ANXA1_FPR1	ANXA1 - FPR1	ANNEXIN	Secreted Signaling	PMID: 23230437
MDSC-L	Mφ	ANXA1	FPR1	1.03672e-06	0	ANXA1_FPR1	ANXA1 - FPR1	ANNEXIN	Secreted Signaling	PMID: 23230437
ncMono	Mφ	ANXA1	FPR1	5.33174e-07	0	ANXA1_FPR1	ANXA1 - FPR1	ANNEXIN	Secreted Signaling	PMID: 23230437
IFN Mono	Mφ	ANXA1	FPR1	2.47007e-07	0	ANXA1_FPR1	ANXA1 - FPR1	ANNEXIN	Secreted Signaling	PMID: 23230437
mDC	Mφ	ANXA1	FPR1	1.80076e-07	0	ANXA1_FPR1	ANXA1 - FPR1	ANNEXIN	Secreted Signaling	PMID: 23230437
pDC	Mφ	ANXA1	FPR1	4.75391e-09	0	ANXA1_FPR1	ANXA1 - FPR1	ANNEXIN	Secreted Signaling	PMID: 23230437
Mφ	Mφ	ANXA1	FPR1	3.69978e-08	0	ANXA1_FPR1	ANXA1 - FPR1	ANNEXIN	Secreted Signaling	PMID: 23230437
MM-OR	Mφ	GAS6	MERTK	6.52922e-07	0	GAS6_MERTK	GAS6 - MERTK	GAS	Secreted Signaling	PMID: 27801848
MM-SR	Mφ	GAS6	MERTK	1.20801e-06	0	GAS6_MERTK	GAS6 - MERTK	GAS	Secreted Signaling	PMID: 27801848
MM-Mix	Mφ	GAS6	MERTK	6.85757e-08	0	GAS6_MERTK	GAS6 - MERTK	GAS	Secreted Signaling	PMID: 27801848
mDC	Mφ	GAS6	MERTK	5.71962e-09	0	GAS6_MERTK	GAS6 - MERTK	GAS	Secreted Signaling	PMID: 27801848
pDC	Mφ	GAS6	MERTK	2.20117e-08	0	GAS6_MERTK	GAS6 - MERTK	GAS	Secreted Signaling	PMID: 27801848
MM-OR	cMono	GRN	SORT1	3.13497e-06	0	GRN_SORT1	GRN - SORT1	GRN	Secreted Signaling	PMID: 29555433
MM-SR	cMono	GRN	SORT1	1.04605e-05	0	GRN_SORT1	GRN - SORT1	GRN	Secreted Signaling	PMID: 29555433
MM-Mix	cMono	GRN	SORT1	2.67068e-07	0	GRN_SORT1	GRN - SORT1	GRN	Secreted Signaling	PMID: 29555433
cMono	cMono	GRN	SORT1	2.02185e-06	0	GRN_SORT1	GRN - SORT1	GRN	Secreted Signaling	PMID: 29555433
trMono	cMono	GRN	SORT1	3.87201e-06	0	GRN_SORT1	GRN - SORT1	GRN	Secreted Signaling	PMID: 29555433
acMono	cMono	GRN	SORT1	4.00543e-06	0	GRN_SORT1	GRN - SORT1	GRN	Secreted Signaling	PMID: 29555433
MDSC-L	cMono	GRN	SORT1	4.07005e-06	0	GRN_SORT1	GRN - SORT1	GRN	Secreted Signaling	PMID: 29555433
ncMono	cMono	GRN	SORT1	1.56777e-06	0	GRN_SORT1	GRN - SORT1	GRN	Secreted Signaling	PMID: 29555433
IFN Mono	cMono	GRN	SORT1	9.60274e-07	0	GRN_SORT1	GRN - SORT1	GRN	Secreted Signaling	PMID: 29555433
mDC	cMono	GRN	SORT1	6.31628e-07	0	GRN_SORT1	GRN - SORT1	GRN	Secreted Signaling	PMID: 29555433
pDC	cMono	GRN	SORT1	3.79942e-07	0	GRN_SORT1	GRN - SORT1	GRN	Secreted Signaling	PMID: 29555433
Mφ	cMono	GRN	SORT1	2.59486e-07	0	GRN_SORT1	GRN - SORT1	GRN	Secreted Signaling	PMID: 29555433
MM-OR	MDSC-L	GRN	SORT1	5.55244e-06	0	GRN_SORT1	GRN - SORT1	GRN	Secreted Signaling	PMID: 29555433
MM-SR	MDSC-L	GRN	SORT1	1.85291e-05	0	GRN_SORT1	GRN - SORT1	GRN	Secreted Signaling	PMID: 29555433
MM-Mix	MDSC-L	GRN	SORT1	4.72916e-07	0	GRN_SORT1	GRN - SORT1	GRN	Secreted Signaling	PMID: 29555433
cMono	MDSC-L	GRN	SORT1	3.58902e-06	0	GRN_SORT1	GRN - SORT1	GRN	Secreted Signaling	PMID: 29555433
trMono	MDSC-L	GRN	SORT1	6.87194e-06	0	GRN_SORT1	GRN - SORT1	GRN	Secreted Signaling	PMID: 29555433
acMono	MDSC-L	GRN	SORT1	7.10874e-06	0	GRN_SORT1	GRN - SORT1	GRN	Secreted Signaling	PMID: 29555433
MDSC-L	MDSC-L	GRN	SORT1	7.22358e-06	0	GRN_SORT1	GRN - SORT1	GRN	Secreted Signaling	PMID: 29555433
ncMono	MDSC-L	GRN	SORT1	2.77994e-06	0	GRN_SORT1	GRN - SORT1	GRN	Secreted Signaling	PMID: 29555433
IFN Mono	MDSC-L	GRN	SORT1	1.70468e-06	0	GRN_SORT1	GRN - SORT1	GRN	Secreted Signaling	PMID: 29555433
mDC	MDSC-L	GRN	SORT1	1.12067e-06	0	GRN_SORT1	GRN - SORT1	GRN	Secreted Signaling	PMID: 29555433
pDC	MDSC-L	GRN	SORT1	6.7418e-07	0	GRN_SORT1	GRN - SORT1	GRN	Secreted Signaling	PMID: 29555433
Mφ	MDSC-L	GRN	SORT1	4.60343e-07	0	GRN_SORT1	GRN - SORT1	GRN	Secreted Signaling	PMID: 29555433
MM-OR	ncMono	GRN	SORT1	4.25973e-06	0	GRN_SORT1	GRN - SORT1	GRN	Secreted Signaling	PMID: 29555433
MM-SR	ncMono	GRN	SORT1	1.42133e-05	0	GRN_SORT1	GRN - SORT1	GRN	Secreted Signaling	PMID: 29555433
MM-Mix	ncMono	GRN	SORT1	3.62897e-07	0	GRN_SORT1	GRN - SORT1	GRN	Secreted Signaling	PMID: 29555433
cMono	ncMono	GRN	SORT1	2.74626e-06	0	GRN_SORT1	GRN - SORT1	GRN	Secreted Signaling	PMID: 29555433
trMono	ncMono	GRN	SORT1	5.25949e-06	0	GRN_SORT1	GRN - SORT1	GRN	Secreted Signaling	PMID: 29555433
acMono	ncMono	GRN	SORT1	5.44072e-06	0	GRN_SORT1	GRN - SORT1	GRN	Secreted Signaling	PMID: 29555433
MDSC-L	ncMono	GRN	SORT1	5.52847e-06	0	GRN_SORT1	GRN - SORT1	GRN	Secreted Signaling	PMID: 29555433
ncMono	ncMono	GRN	SORT1	2.12986e-06	0	GRN_SORT1	GRN - SORT1	GRN	Secreted Signaling	PMID: 29555433
IFN Mono	ncMono	GRN	SORT1	1.30432e-06	0	GRN_SORT1	GRN - SORT1	GRN	Secreted Signaling	PMID: 29555433
mDC	ncMono	GRN	SORT1	8.58002e-07	0	GRN_SORT1	GRN - SORT1	GRN	Secreted Signaling	PMID: 29555433
pDC	ncMono	GRN	SORT1	5.16105e-07	0	GRN_SORT1	GRN - SORT1	GRN	Secreted Signaling	PMID: 29555433
Mφ	ncMono	GRN	SORT1	3.52492e-07	0	GRN_SORT1	GRN - SORT1	GRN	Secreted Signaling	PMID: 29555433
MM-OR	mDC	GRN	SORT1	6.57409e-07	0	GRN_SORT1	GRN - SORT1	GRN	Secreted Signaling	PMID: 29555433
MM-SR	mDC	GRN	SORT1	2.19424e-06	0	GRN_SORT1	GRN - SORT1	GRN	Secreted Signaling	PMID: 29555433
MM-Mix	mDC	GRN	SORT1	5.59755e-08	0	GRN_SORT1	GRN - SORT1	GRN	Secreted Signaling	PMID: 29555433
cMono	mDC	GRN	SORT1	4.26434e-07	0	GRN_SORT1	GRN - SORT1	GRN	Secreted Signaling	PMID: 29555433
trMono	mDC	GRN	SORT1	8.16249e-07	0	GRN_SORT1	GRN - SORT1	GRN	Secreted Signaling	PMID: 29555433
acMono	mDC	GRN	SORT1	8.4438e-07	0	GRN_SORT1	GRN - SORT1	GRN	Secreted Signaling	PMID: 29555433
MDSC-L	mDC	GRN	SORT1	8.5805e-07	0	GRN_SORT1	GRN - SORT1	GRN	Secreted Signaling	PMID: 29555433
ncMono	mDC	GRN	SORT1	3.29738e-07	0	GRN_SORT1	GRN - SORT1	GRN	Secreted Signaling	PMID: 29555433
IFN Mono	mDC	GRN	SORT1	2.02558e-07	0	GRN_SORT1	GRN - SORT1	GRN	Secreted Signaling	PMID: 29555433
mDC	mDC	GRN	SORT1	1.33052e-07	0	GRN_SORT1	GRN - SORT1	GRN	Secreted Signaling	PMID: 29555433
pDC	mDC	GRN	SORT1	8.00549e-08	0	GRN_SORT1	GRN - SORT1	GRN	Secreted Signaling	PMID: 29555433
Mφ	mDC	GRN	SORT1	5.46452e-08	0	GRN_SORT1	GRN - SORT1	GRN	Secreted Signaling	PMID: 29555433
cMono	MM-Mix	LGALS9	PTPRC	2.66931e-06	0	LGALS9_CD45	LGALS9 - CD45	GALECTIN	Secreted Signaling	PMID: 30120235
trMono	MM-Mix	LGALS9	PTPRC	2.53269e-06	0	LGALS9_CD45	LGALS9 - CD45	GALECTIN	Secreted Signaling	PMID: 30120235
acMono	MM-Mix	LGALS9	PTPRC	6.68828e-06	0	LGALS9_CD45	LGALS9 - CD45	GALECTIN	Secreted Signaling	PMID: 30120235
MDSC-L	MM-Mix	LGALS9	PTPRC	7.8055e-06	0	LGALS9_CD45	LGALS9 - CD45	GALECTIN	Secreted Signaling	PMID: 30120235
ncMono	MM-Mix	LGALS9	PTPRC	5.45373e-06	0	LGALS9_CD45	LGALS9 - CD45	GALECTIN	Secreted Signaling	PMID: 30120235
IFN Mono	MM-Mix	LGALS9	PTPRC	1.79099e-06	0	LGALS9_CD45	LGALS9 - CD45	GALECTIN	Secreted Signaling	PMID: 30120235
mDC	MM-Mix	LGALS9	PTPRC	1.49564e-06	0	LGALS9_CD45	LGALS9 - CD45	GALECTIN	Secreted Signaling	PMID: 30120235
pDC	MM-Mix	LGALS9	PTPRC	1.21195e-07	0	LGALS9_CD45	LGALS9 - CD45	GALECTIN	Secreted Signaling	PMID: 30120235
Mφ	MM-Mix	LGALS9	PTPRC	2.25992e-07	0	LGALS9_CD45	LGALS9 - CD45	GALECTIN	Secreted Signaling	PMID: 30120235
cMono	CD8+ Naive	LGALS9	PTPRC	4.93257e-06	0	LGALS9_CD45	LGALS9 - CD45	GALECTIN	Secreted Signaling	PMID: 30120235
trMono	CD8+ Naive	LGALS9	PTPRC	4.76185e-06	0	LGALS9_CD45	LGALS9 - CD45	GALECTIN	Secreted Signaling	PMID: 30120235
acMono	CD8+ Naive	LGALS9	PTPRC	1.22919e-05	0	LGALS9_CD45	LGALS9 - CD45	GALECTIN	Secreted Signaling	PMID: 30120235
MDSC-L	CD8+ Naive	LGALS9	PTPRC	1.42613e-05	0	LGALS9_CD45	LGALS9 - CD45	GALECTIN	Secreted Signaling	PMID: 30120235
ncMono	CD8+ Naive	LGALS9	PTPRC	9.90636e-06	0	LGALS9_CD45	LGALS9 - CD45	GALECTIN	Secreted Signaling	PMID: 30120235
IFN Mono	CD8+ Naive	LGALS9	PTPRC	3.26431e-06	0	LGALS9_CD45	LGALS9 - CD45	GALECTIN	Secreted Signaling	PMID: 30120235
mDC	CD8+ Naive	LGALS9	PTPRC	2.72372e-06	0	LGALS9_CD45	LGALS9 - CD45	GALECTIN	Secreted Signaling	PMID: 30120235
pDC	CD8+ Naive	LGALS9	PTPRC	2.29739e-07	0	LGALS9_CD45	LGALS9 - CD45	GALECTIN	Secreted Signaling	PMID: 30120235
Mφ	CD8+ Naive	LGALS9	PTPRC	4.24193e-07	0	LGALS9_CD45	LGALS9 - CD45	GALECTIN	Secreted Signaling	PMID: 30120235
cMono	CD4+ Naive	LGALS9	PTPRC	2.68214e-05	0	LGALS9_CD45	LGALS9 - CD45	GALECTIN	Secreted Signaling	PMID: 30120235
trMono	CD4+ Naive	LGALS9	PTPRC	2.59035e-05	0	LGALS9_CD45	LGALS9 - CD45	GALECTIN	Secreted Signaling	PMID: 30120235
acMono	CD4+ Naive	LGALS9	PTPRC	6.68302e-05	0	LGALS9_CD45	LGALS9 - CD45	GALECTIN	Secreted Signaling	PMID: 30120235
MDSC-L	CD4+ Naive	LGALS9	PTPRC	7.75272e-05	0	LGALS9_CD45	LGALS9 - CD45	GALECTIN	Secreted Signaling	PMID: 30120235
ncMono	CD4+ Naive	LGALS9	PTPRC	5.38458e-05	0	LGALS9_CD45	LGALS9 - CD45	GALECTIN	Secreted Signaling	PMID: 30120235
IFN Mono	CD4+ Naive	LGALS9	PTPRC	1.77445e-05	0	LGALS9_CD45	LGALS9 - CD45	GALECTIN	Secreted Signaling	PMID: 30120235
mDC	CD4+ Naive	LGALS9	PTPRC	1.48056e-05	0	LGALS9_CD45	LGALS9 - CD45	GALECTIN	Secreted Signaling	PMID: 30120235
pDC	CD4+ Naive	LGALS9	PTPRC	1.24998e-06	0	LGALS9_CD45	LGALS9 - CD45	GALECTIN	Secreted Signaling	PMID: 30120235
Mφ	CD4+ Naive	LGALS9	PTPRC	2.30744e-06	0	LGALS9_CD45	LGALS9 - CD45	GALECTIN	Secreted Signaling	PMID: 30120235
cMono	Th	LGALS9	PTPRC	3.72347e-05	0	LGALS9_CD45	LGALS9 - CD45	GALECTIN	Secreted Signaling	PMID: 30120235
trMono	Th	LGALS9	PTPRC	3.60855e-05	0	LGALS9_CD45	LGALS9 - CD45	GALECTIN	Secreted Signaling	PMID: 30120235
acMono	Th	LGALS9	PTPRC	9.26766e-05	0	LGALS9_CD45	LGALS9 - CD45	GALECTIN	Secreted Signaling	PMID: 30120235
MDSC-L	Th	LGALS9	PTPRC	0.000107387	0	LGALS9_CD45	LGALS9 - CD45	GALECTIN	Secreted Signaling	PMID: 30120235
ncMono	Th	LGALS9	PTPRC	7.44997e-05	0	LGALS9_CD45	LGALS9 - CD45	GALECTIN	Secreted Signaling	PMID: 30120235
IFN Mono	Th	LGALS9	PTPRC	2.45671e-05	0	LGALS9_CD45	LGALS9 - CD45	GALECTIN	Secreted Signaling	PMID: 30120235
mDC	Th	LGALS9	PTPRC	2.04949e-05	0	LGALS9_CD45	LGALS9 - CD45	GALECTIN	Secreted Signaling	PMID: 30120235
pDC	Th	LGALS9	PTPRC	1.74422e-06	0	LGALS9_CD45	LGALS9 - CD45	GALECTIN	Secreted Signaling	PMID: 30120235
Mφ	Th	LGALS9	PTPRC	3.21335e-06	0	LGALS9_CD45	LGALS9 - CD45	GALECTIN	Secreted Signaling	PMID: 30120235
cMono	IFN T	LGALS9	PTPRC	2.36601e-06	0	LGALS9_CD45	LGALS9 - CD45	GALECTIN	Secreted Signaling	PMID: 30120235
trMono	IFN T	LGALS9	PTPRC	2.29483e-06	0	LGALS9_CD45	LGALS9 - CD45	GALECTIN	Secreted Signaling	PMID: 30120235
acMono	IFN T	LGALS9	PTPRC	5.88751e-06	0	LGALS9_CD45	LGALS9 - CD45	GALECTIN	Secreted Signaling	PMID: 30120235
MDSC-L	IFN T	LGALS9	PTPRC	6.82022e-06	0	LGALS9_CD45	LGALS9 - CD45	GALECTIN	Secreted Signaling	PMID: 30120235
ncMono	IFN T	LGALS9	PTPRC	4.7303e-06	0	LGALS9_CD45	LGALS9 - CD45	GALECTIN	Secreted Signaling	PMID: 30120235
IFN Mono	IFN T	LGALS9	PTPRC	1.5601e-06	0	LGALS9_CD45	LGALS9 - CD45	GALECTIN	Secreted Signaling	PMID: 30120235
mDC	IFN T	LGALS9	PTPRC	1.30145e-06	0	LGALS9_CD45	LGALS9 - CD45	GALECTIN	Secreted Signaling	PMID: 30120235
pDC	IFN T	LGALS9	PTPRC	1.10965e-07	0	LGALS9_CD45	LGALS9 - CD45	GALECTIN	Secreted Signaling	PMID: 30120235
Mφ	IFN T	LGALS9	PTPRC	2.04334e-07	0	LGALS9_CD45	LGALS9 - CD45	GALECTIN	Secreted Signaling	PMID: 30120235
cMono	Treg	LGALS9	PTPRC	8.34554e-06	0	LGALS9_CD45	LGALS9 - CD45	GALECTIN	Secreted Signaling	PMID: 30120235
trMono	Treg	LGALS9	PTPRC	8.11684e-06	0	LGALS9_CD45	LGALS9 - CD45	GALECTIN	Secreted Signaling	PMID: 30120235
acMono	Treg	LGALS9	PTPRC	2.0749e-05	0	LGALS9_CD45	LGALS9 - CD45	GALECTIN	Secreted Signaling	PMID: 30120235
MDSC-L	Treg	LGALS9	PTPRC	2.40143e-05	0	LGALS9_CD45	LGALS9 - CD45	GALECTIN	Secreted Signaling	PMID: 30120235
ncMono	Treg	LGALS9	PTPRC	1.66407e-05	0	LGALS9_CD45	LGALS9 - CD45	GALECTIN	Secreted Signaling	PMID: 30120235
IFN Mono	Treg	LGALS9	PTPRC	5.49113e-06	0	LGALS9_CD45	LGALS9 - CD45	GALECTIN	Secreted Signaling	PMID: 30120235
mDC	Treg	LGALS9	PTPRC	4.58016e-06	0	LGALS9_CD45	LGALS9 - CD45	GALECTIN	Secreted Signaling	PMID: 30120235
pDC	Treg	LGALS9	PTPRC	3.93009e-07	0	LGALS9_CD45	LGALS9 - CD45	GALECTIN	Secreted Signaling	PMID: 30120235
Mφ	Treg	LGALS9	PTPRC	7.22539e-07	0	LGALS9_CD45	LGALS9 - CD45	GALECTIN	Secreted Signaling	PMID: 30120235
cMono	MAIT	LGALS9	PTPRC	4.55461e-06	0	LGALS9_CD45	LGALS9 - CD45	GALECTIN	Secreted Signaling	PMID: 30120235
trMono	MAIT	LGALS9	PTPRC	4.42452e-06	0	LGALS9_CD45	LGALS9 - CD45	GALECTIN	Secreted Signaling	PMID: 30120235
acMono	MAIT	LGALS9	PTPRC	1.1328e-05	0	LGALS9_CD45	LGALS9 - CD45	GALECTIN	Secreted Signaling	PMID: 30120235
MDSC-L	MAIT	LGALS9	PTPRC	1.31159e-05	0	LGALS9_CD45	LGALS9 - CD45	GALECTIN	Secreted Signaling	PMID: 30120235
ncMono	MAIT	LGALS9	PTPRC	9.09212e-06	0	LGALS9_CD45	LGALS9 - CD45	GALECTIN	Secreted Signaling	PMID: 30120235
IFN Mono	MAIT	LGALS9	PTPRC	2.99957e-06	0	LGALS9_CD45	LGALS9 - CD45	GALECTIN	Secreted Signaling	PMID: 30120235
mDC	MAIT	LGALS9	PTPRC	2.50209e-06	0	LGALS9_CD45	LGALS9 - CD45	GALECTIN	Secreted Signaling	PMID: 30120235
pDC	MAIT	LGALS9	PTPRC	2.14107e-07	0	LGALS9_CD45	LGALS9 - CD45	GALECTIN	Secreted Signaling	PMID: 30120235
Mφ	MAIT	LGALS9	PTPRC	3.93904e-07	0	LGALS9_CD45	LGALS9 - CD45	GALECTIN	Secreted Signaling	PMID: 30120235
cMono	Tmc	LGALS9	PTPRC	2.74552e-05	0	LGALS9_CD45	LGALS9 - CD45	GALECTIN	Secreted Signaling	PMID: 30120235
trMono	Tmc	LGALS9	PTPRC	2.67464e-05	0	LGALS9_CD45	LGALS9 - CD45	GALECTIN	Secreted Signaling	PMID: 30120235
acMono	Tmc	LGALS9	PTPRC	6.8226e-05	0	LGALS9_CD45	LGALS9 - CD45	GALECTIN	Secreted Signaling	PMID: 30120235
MDSC-L	Tmc	LGALS9	PTPRC	7.89205e-05	0	LGALS9_CD45	LGALS9 - CD45	GALECTIN	Secreted Signaling	PMID: 30120235
ncMono	Tmc	LGALS9	PTPRC	5.4659e-05	0	LGALS9_CD45	LGALS9 - CD45	GALECTIN	Secreted Signaling	PMID: 30120235
IFN Mono	Tmc	LGALS9	PTPRC	1.8042e-05	0	LGALS9_CD45	LGALS9 - CD45	GALECTIN	Secreted Signaling	PMID: 30120235
mDC	Tmc	LGALS9	PTPRC	1.50478e-05	0	LGALS9_CD45	LGALS9 - CD45	GALECTIN	Secreted Signaling	PMID: 30120235
pDC	Tmc	LGALS9	PTPRC	1.29606e-06	0	LGALS9_CD45	LGALS9 - CD45	GALECTIN	Secreted Signaling	PMID: 30120235
Mφ	Tmc	LGALS9	PTPRC	2.38051e-06	0	LGALS9_CD45	LGALS9 - CD45	GALECTIN	Secreted Signaling	PMID: 30120235
cMono	γδ T	LGALS9	PTPRC	1.48704e-05	0	LGALS9_CD45	LGALS9 - CD45	GALECTIN	Secreted Signaling	PMID: 30120235
trMono	γδ T	LGALS9	PTPRC	1.44526e-05	0	LGALS9_CD45	LGALS9 - CD45	GALECTIN	Secreted Signaling	PMID: 30120235
acMono	γδ T	LGALS9	PTPRC	3.69797e-05	0	LGALS9_CD45	LGALS9 - CD45	GALECTIN	Secreted Signaling	PMID: 30120235
MDSC-L	γδ T	LGALS9	PTPRC	4.28092e-05	0	LGALS9_CD45	LGALS9 - CD45	GALECTIN	Secreted Signaling	PMID: 30120235
ncMono	γδ T	LGALS9	PTPRC	2.96714e-05	0	LGALS9_CD45	LGALS9 - CD45	GALECTIN	Secreted Signaling	PMID: 30120235
IFN Mono	γδ T	LGALS9	PTPRC	9.78974e-06	0	LGALS9_CD45	LGALS9 - CD45	GALECTIN	Secreted Signaling	PMID: 30120235
mDC	γδ T	LGALS9	PTPRC	8.16591e-06	0	LGALS9_CD45	LGALS9 - CD45	GALECTIN	Secreted Signaling	PMID: 30120235
pDC	γδ T	LGALS9	PTPRC	6.99538e-07	0	LGALS9_CD45	LGALS9 - CD45	GALECTIN	Secreted Signaling	PMID: 30120235
Mφ	γδ T	LGALS9	PTPRC	1.28662e-06	0	LGALS9_CD45	LGALS9 - CD45	GALECTIN	Secreted Signaling	PMID: 30120235
cMono	TE	LGALS9	PTPRC	6.24191e-05	0	LGALS9_CD45	LGALS9 - CD45	GALECTIN	Secreted Signaling	PMID: 30120235
trMono	TE	LGALS9	PTPRC	6.08655e-05	0	LGALS9_CD45	LGALS9 - CD45	GALECTIN	Secreted Signaling	PMID: 30120235
acMono	TE	LGALS9	PTPRC	0.000155066	0	LGALS9_CD45	LGALS9 - CD45	GALECTIN	Secreted Signaling	PMID: 30120235
MDSC-L	TE	LGALS9	PTPRC	0.000179317	0	LGALS9_CD45	LGALS9 - CD45	GALECTIN	Secreted Signaling	PMID: 30120235
ncMono	TE	LGALS9	PTPRC	0.000124154	0	LGALS9_CD45	LGALS9 - CD45	GALECTIN	Secreted Signaling	PMID: 30120235
IFN Mono	TE	LGALS9	PTPRC	4.09884e-05	0	LGALS9_CD45	LGALS9 - CD45	GALECTIN	Secreted Signaling	PMID: 30120235
mDC	TE	LGALS9	PTPRC	3.41844e-05	0	LGALS9_CD45	LGALS9 - CD45	GALECTIN	Secreted Signaling	PMID: 30120235
pDC	TE	LGALS9	PTPRC	2.95074e-06	0	LGALS9_CD45	LGALS9 - CD45	GALECTIN	Secreted Signaling	PMID: 30120235
Mφ	TE	LGALS9	PTPRC	5.41672e-06	0	LGALS9_CD45	LGALS9 - CD45	GALECTIN	Secreted Signaling	PMID: 30120235
cMono	CD56bright NK	LGALS9	PTPRC	3.58395e-06	0	LGALS9_CD45	LGALS9 - CD45	GALECTIN	Secreted Signaling	PMID: 30120235
trMono	CD56bright NK	LGALS9	PTPRC	3.47426e-06	0	LGALS9_CD45	LGALS9 - CD45	GALECTIN	Secreted Signaling	PMID: 30120235
acMono	CD56bright NK	LGALS9	PTPRC	8.91967e-06	0	LGALS9_CD45	LGALS9 - CD45	GALECTIN	Secreted Signaling	PMID: 30120235
MDSC-L	CD56bright NK	LGALS9	PTPRC	1.03346e-05	0	LGALS9_CD45	LGALS9 - CD45	GALECTIN	Secreted Signaling	PMID: 30120235
ncMono	CD56bright NK	LGALS9	PTPRC	7.169e-06	0	LGALS9_CD45	LGALS9 - CD45	GALECTIN	Secreted Signaling	PMID: 30120235
IFN Mono	CD56bright NK	LGALS9	PTPRC	2.36417e-06	0	LGALS9_CD45	LGALS9 - CD45	GALECTIN	Secreted Signaling	PMID: 30120235
mDC	CD56bright NK	LGALS9	PTPRC	1.97226e-06	0	LGALS9_CD45	LGALS9 - CD45	GALECTIN	Secreted Signaling	PMID: 30120235
pDC	CD56bright NK	LGALS9	PTPRC	1.67952e-07	0	LGALS9_CD45	LGALS9 - CD45	GALECTIN	Secreted Signaling	PMID: 30120235
Mφ	CD56bright NK	LGALS9	PTPRC	3.09369e-07	0	LGALS9_CD45	LGALS9 - CD45	GALECTIN	Secreted Signaling	PMID: 30120235
cMono	trNK	LGALS9	PTPRC	3.28735e-05	0	LGALS9_CD45	LGALS9 - CD45	GALECTIN	Secreted Signaling	PMID: 30120235
trMono	trNK	LGALS9	PTPRC	3.19873e-05	0	LGALS9_CD45	LGALS9 - CD45	GALECTIN	Secreted Signaling	PMID: 30120235
acMono	trNK	LGALS9	PTPRC	8.17201e-05	0	LGALS9_CD45	LGALS9 - CD45	GALECTIN	Secreted Signaling	PMID: 30120235
MDSC-L	trNK	LGALS9	PTPRC	9.45662e-05	0	LGALS9_CD45	LGALS9 - CD45	GALECTIN	Secreted Signaling	PMID: 30120235
ncMono	trNK	LGALS9	PTPRC	6.55197e-05	0	LGALS9_CD45	LGALS9 - CD45	GALECTIN	Secreted Signaling	PMID: 30120235
IFN Mono	trNK	LGALS9	PTPRC	2.16222e-05	0	LGALS9_CD45	LGALS9 - CD45	GALECTIN	Secreted Signaling	PMID: 30120235
mDC	trNK	LGALS9	PTPRC	1.80348e-05	0	LGALS9_CD45	LGALS9 - CD45	GALECTIN	Secreted Signaling	PMID: 30120235
pDC	trNK	LGALS9	PTPRC	1.54913e-06	0	LGALS9_CD45	LGALS9 - CD45	GALECTIN	Secreted Signaling	PMID: 30120235
Mφ	trNK	LGALS9	PTPRC	2.84729e-06	0	LGALS9_CD45	LGALS9 - CD45	GALECTIN	Secreted Signaling	PMID: 30120235
cMono	adpNK	LGALS9	PTPRC	3.37014e-06	0	LGALS9_CD45	LGALS9 - CD45	GALECTIN	Secreted Signaling	PMID: 30120235
trMono	adpNK	LGALS9	PTPRC	3.28198e-06	0	LGALS9_CD45	LGALS9 - CD45	GALECTIN	Secreted Signaling	PMID: 30120235
acMono	adpNK	LGALS9	PTPRC	8.37567e-06	0	LGALS9_CD45	LGALS9 - CD45	GALECTIN	Secreted Signaling	PMID: 30120235
MDSC-L	adpNK	LGALS9	PTPRC	9.68968e-06	0	LGALS9_CD45	LGALS9 - CD45	GALECTIN	Secreted Signaling	PMID: 30120235
ncMono	adpNK	LGALS9	PTPRC	6.71167e-06	0	LGALS9_CD45	LGALS9 - CD45	GALECTIN	Secreted Signaling	PMID: 30120235
IFN Mono	adpNK	LGALS9	PTPRC	2.21527e-06	0	LGALS9_CD45	LGALS9 - CD45	GALECTIN	Secreted Signaling	PMID: 30120235
mDC	adpNK	LGALS9	PTPRC	1.84765e-06	0	LGALS9_CD45	LGALS9 - CD45	GALECTIN	Secreted Signaling	PMID: 30120235
pDC	adpNK	LGALS9	PTPRC	1.59009e-07	0	LGALS9_CD45	LGALS9 - CD45	GALECTIN	Secreted Signaling	PMID: 30120235
Mφ	adpNK	LGALS9	PTPRC	2.92117e-07	0	LGALS9_CD45	LGALS9 - CD45	GALECTIN	Secreted Signaling	PMID: 30120235
cMono	MNK	LGALS9	PTPRC	2.51863e-05	0	LGALS9_CD45	LGALS9 - CD45	GALECTIN	Secreted Signaling	PMID: 30120235
trMono	MNK	LGALS9	PTPRC	2.44933e-05	0	LGALS9_CD45	LGALS9 - CD45	GALECTIN	Secreted Signaling	PMID: 30120235
acMono	MNK	LGALS9	PTPRC	6.26213e-05	0	LGALS9_CD45	LGALS9 - CD45	GALECTIN	Secreted Signaling	PMID: 30120235
MDSC-L	MNK	LGALS9	PTPRC	7.24787e-05	0	LGALS9_CD45	LGALS9 - CD45	GALECTIN	Secreted Signaling	PMID: 30120235
ncMono	MNK	LGALS9	PTPRC	5.02258e-05	0	LGALS9_CD45	LGALS9 - CD45	GALECTIN	Secreted Signaling	PMID: 30120235
IFN Mono	MNK	LGALS9	PTPRC	1.65733e-05	0	LGALS9_CD45	LGALS9 - CD45	GALECTIN	Secreted Signaling	PMID: 30120235
mDC	MNK	LGALS9	PTPRC	1.38239e-05	0	LGALS9_CD45	LGALS9 - CD45	GALECTIN	Secreted Signaling	PMID: 30120235
pDC	MNK	LGALS9	PTPRC	1.18587e-06	0	LGALS9_CD45	LGALS9 - CD45	GALECTIN	Secreted Signaling	PMID: 30120235
Mφ	MNK	LGALS9	PTPRC	2.18035e-06	0	LGALS9_CD45	LGALS9 - CD45	GALECTIN	Secreted Signaling	PMID: 30120235
cMono	cMono	LGALS9	PTPRC	6.11502e-06	0	LGALS9_CD45	LGALS9 - CD45	GALECTIN	Secreted Signaling	PMID: 30120235
trMono	cMono	LGALS9	PTPRC	5.9133e-06	0	LGALS9_CD45	LGALS9 - CD45	GALECTIN	Secreted Signaling	PMID: 30120235
acMono	cMono	LGALS9	PTPRC	1.52306e-05	0	LGALS9_CD45	LGALS9 - CD45	GALECTIN	Secreted Signaling	PMID: 30120235
MDSC-L	cMono	LGALS9	PTPRC	1.76609e-05	0	LGALS9_CD45	LGALS9 - CD45	GALECTIN	Secreted Signaling	PMID: 30120235
ncMono	cMono	LGALS9	PTPRC	1.22611e-05	0	LGALS9_CD45	LGALS9 - CD45	GALECTIN	Secreted Signaling	PMID: 30120235
IFN Mono	cMono	LGALS9	PTPRC	4.04152e-06	0	LGALS9_CD45	LGALS9 - CD45	GALECTIN	Secreted Signaling	PMID: 30120235
mDC	cMono	LGALS9	PTPRC	3.37195e-06	0	LGALS9_CD45	LGALS9 - CD45	GALECTIN	Secreted Signaling	PMID: 30120235
pDC	cMono	LGALS9	PTPRC	2.85522e-07	0	LGALS9_CD45	LGALS9 - CD45	GALECTIN	Secreted Signaling	PMID: 30120235
Mφ	cMono	LGALS9	PTPRC	5.26681e-07	0	LGALS9_CD45	LGALS9 - CD45	GALECTIN	Secreted Signaling	PMID: 30120235
cMono	trMono	LGALS9	PTPRC	1.35375e-05	0	LGALS9_CD45	LGALS9 - CD45	GALECTIN	Secreted Signaling	PMID: 30120235
trMono	trMono	LGALS9	PTPRC	1.31142e-05	0	LGALS9_CD45	LGALS9 - CD45	GALECTIN	Secreted Signaling	PMID: 30120235
acMono	trMono	LGALS9	PTPRC	3.3699e-05	0	LGALS9_CD45	LGALS9 - CD45	GALECTIN	Secreted Signaling	PMID: 30120235
MDSC-L	trMono	LGALS9	PTPRC	3.90534e-05	0	LGALS9_CD45	LGALS9 - CD45	GALECTIN	Secreted Signaling	PMID: 30120235
ncMono	trMono	LGALS9	PTPRC	2.7097e-05	0	LGALS9_CD45	LGALS9 - CD45	GALECTIN	Secreted Signaling	PMID: 30120235
IFN Mono	trMono	LGALS9	PTPRC	8.93481e-06	0	LGALS9_CD45	LGALS9 - CD45	GALECTIN	Secreted Signaling	PMID: 30120235
mDC	trMono	LGALS9	PTPRC	7.45393e-06	0	LGALS9_CD45	LGALS9 - CD45	GALECTIN	Secreted Signaling	PMID: 30120235
pDC	trMono	LGALS9	PTPRC	6.33755e-07	0	LGALS9_CD45	LGALS9 - CD45	GALECTIN	Secreted Signaling	PMID: 30120235
Mφ	trMono	LGALS9	PTPRC	1.16784e-06	0	LGALS9_CD45	LGALS9 - CD45	GALECTIN	Secreted Signaling	PMID: 30120235
cMono	acMono	LGALS9	PTPRC	1.38158e-05	0	LGALS9_CD45	LGALS9 - CD45	GALECTIN	Secreted Signaling	PMID: 30120235
trMono	acMono	LGALS9	PTPRC	1.33792e-05	0	LGALS9_CD45	LGALS9 - CD45	GALECTIN	Secreted Signaling	PMID: 30120235
acMono	acMono	LGALS9	PTPRC	3.43953e-05	0	LGALS9_CD45	LGALS9 - CD45	GALECTIN	Secreted Signaling	PMID: 30120235
MDSC-L	acMono	LGALS9	PTPRC	3.98648e-05	0	LGALS9_CD45	LGALS9 - CD45	GALECTIN	Secreted Signaling	PMID: 30120235
ncMono	acMono	LGALS9	PTPRC	2.76631e-05	0	LGALS9_CD45	LGALS9 - CD45	GALECTIN	Secreted Signaling	PMID: 30120235
IFN Mono	acMono	LGALS9	PTPRC	9.12087e-06	0	LGALS9_CD45	LGALS9 - CD45	GALECTIN	Secreted Signaling	PMID: 30120235
mDC	acMono	LGALS9	PTPRC	7.60928e-06	0	LGALS9_CD45	LGALS9 - CD45	GALECTIN	Secreted Signaling	PMID: 30120235
pDC	acMono	LGALS9	PTPRC	6.46459e-07	0	LGALS9_CD45	LGALS9 - CD45	GALECTIN	Secreted Signaling	PMID: 30120235
Mφ	acMono	LGALS9	PTPRC	1.19149e-06	0	LGALS9_CD45	LGALS9 - CD45	GALECTIN	Secreted Signaling	PMID: 30120235
cMono	MDSC-L	LGALS9	PTPRC	1.41091e-05	0	LGALS9_CD45	LGALS9 - CD45	GALECTIN	Secreted Signaling	PMID: 30120235
trMono	MDSC-L	LGALS9	PTPRC	1.36685e-05	0	LGALS9_CD45	LGALS9 - CD45	GALECTIN	Secreted Signaling	PMID: 30120235
acMono	MDSC-L	LGALS9	PTPRC	3.51215e-05	0	LGALS9_CD45	LGALS9 - CD45	GALECTIN	Secreted Signaling	PMID: 30120235
MDSC-L	MDSC-L	LGALS9	PTPRC	4.07014e-05	0	LGALS9_CD45	LGALS9 - CD45	GALECTIN	Secreted Signaling	PMID: 30120235
ncMono	MDSC-L	LGALS9	PTPRC	2.82401e-05	0	LGALS9_CD45	LGALS9 - CD45	GALECTIN	Secreted Signaling	PMID: 30120235
IFN Mono	MDSC-L	LGALS9	PTPRC	9.3118e-06	0	LGALS9_CD45	LGALS9 - CD45	GALECTIN	Secreted Signaling	PMID: 30120235
mDC	MDSC-L	LGALS9	PTPRC	7.76843e-06	0	LGALS9_CD45	LGALS9 - CD45	GALECTIN	Secreted Signaling	PMID: 30120235
pDC	MDSC-L	LGALS9	PTPRC	6.60554e-07	0	LGALS9_CD45	LGALS9 - CD45	GALECTIN	Secreted Signaling	PMID: 30120235
Mφ	MDSC-L	LGALS9	PTPRC	1.2172e-06	0	LGALS9_CD45	LGALS9 - CD45	GALECTIN	Secreted Signaling	PMID: 30120235
cMono	ncMono	LGALS9	PTPRC	1.01422e-05	0	LGALS9_CD45	LGALS9 - CD45	GALECTIN	Secreted Signaling	PMID: 30120235
trMono	ncMono	LGALS9	PTPRC	9.87075e-06	0	LGALS9_CD45	LGALS9 - CD45	GALECTIN	Secreted Signaling	PMID: 30120235
acMono	ncMono	LGALS9	PTPRC	2.5211e-05	0	LGALS9_CD45	LGALS9 - CD45	GALECTIN	Secreted Signaling	PMID: 30120235
MDSC-L	ncMono	LGALS9	PTPRC	2.91722e-05	0	LGALS9_CD45	LGALS9 - CD45	GALECTIN	Secreted Signaling	PMID: 30120235
ncMono	ncMono	LGALS9	PTPRC	2.02105e-05	0	LGALS9_CD45	LGALS9 - CD45	GALECTIN	Secreted Signaling	PMID: 30120235
IFN Mono	ncMono	LGALS9	PTPRC	6.66994e-06	0	LGALS9_CD45	LGALS9 - CD45	GALECTIN	Secreted Signaling	PMID: 30120235
mDC	ncMono	LGALS9	PTPRC	5.56324e-06	0	LGALS9_CD45	LGALS9 - CD45	GALECTIN	Secreted Signaling	PMID: 30120235
pDC	ncMono	LGALS9	PTPRC	4.78083e-07	0	LGALS9_CD45	LGALS9 - CD45	GALECTIN	Secreted Signaling	PMID: 30120235
Mφ	ncMono	LGALS9	PTPRC	8.78611e-07	0	LGALS9_CD45	LGALS9 - CD45	GALECTIN	Secreted Signaling	PMID: 30120235
cMono	IFN Mono	LGALS9	PTPRC	3.17799e-06	0	LGALS9_CD45	LGALS9 - CD45	GALECTIN	Secreted Signaling	PMID: 30120235
trMono	IFN Mono	LGALS9	PTPRC	3.08189e-06	0	LGALS9_CD45	LGALS9 - CD45	GALECTIN	Secreted Signaling	PMID: 30120235
acMono	IFN Mono	LGALS9	PTPRC	7.90841e-06	0	LGALS9_CD45	LGALS9 - CD45	GALECTIN	Secreted Signaling	PMID: 30120235
MDSC-L	IFN Mono	LGALS9	PTPRC	9.16176e-06	0	LGALS9_CD45	LGALS9 - CD45	GALECTIN	Secreted Signaling	PMID: 30120235
ncMono	IFN Mono	LGALS9	PTPRC	6.35464e-06	0	LGALS9_CD45	LGALS9 - CD45	GALECTIN	Secreted Signaling	PMID: 30120235
IFN Mono	IFN Mono	LGALS9	PTPRC	2.09577e-06	0	LGALS9_CD45	LGALS9 - CD45	GALECTIN	Secreted Signaling	PMID: 30120235
mDC	IFN Mono	LGALS9	PTPRC	1.74832e-06	0	LGALS9_CD45	LGALS9 - CD45	GALECTIN	Secreted Signaling	PMID: 30120235
pDC	IFN Mono	LGALS9	PTPRC	1.49011e-07	0	LGALS9_CD45	LGALS9 - CD45	GALECTIN	Secreted Signaling	PMID: 30120235
Mφ	IFN Mono	LGALS9	PTPRC	2.74419e-07	0	LGALS9_CD45	LGALS9 - CD45	GALECTIN	Secreted Signaling	PMID: 30120235
cMono	mDC	LGALS9	PTPRC	2.29835e-06	0	LGALS9_CD45	LGALS9 - CD45	GALECTIN	Secreted Signaling	PMID: 30120235
trMono	mDC	LGALS9	PTPRC	2.22152e-06	0	LGALS9_CD45	LGALS9 - CD45	GALECTIN	Secreted Signaling	PMID: 30120235
acMono	mDC	LGALS9	PTPRC	5.72528e-06	0	LGALS9_CD45	LGALS9 - CD45	GALECTIN	Secreted Signaling	PMID: 30120235
MDSC-L	mDC	LGALS9	PTPRC	6.63987e-06	0	LGALS9_CD45	LGALS9 - CD45	GALECTIN	Secreted Signaling	PMID: 30120235
ncMono	mDC	LGALS9	PTPRC	4.61041e-06	0	LGALS9_CD45	LGALS9 - CD45	GALECTIN	Secreted Signaling	PMID: 30120235
IFN Mono	mDC	LGALS9	PTPRC	1.51956e-06	0	LGALS9_CD45	LGALS9 - CD45	GALECTIN	Secreted Signaling	PMID: 30120235
mDC	mDC	LGALS9	PTPRC	1.26784e-06	0	LGALS9_CD45	LGALS9 - CD45	GALECTIN	Secreted Signaling	PMID: 30120235
pDC	mDC	LGALS9	PTPRC	1.07242e-07	0	LGALS9_CD45	LGALS9 - CD45	GALECTIN	Secreted Signaling	PMID: 30120235
Mφ	mDC	LGALS9	PTPRC	1.97874e-07	0	LGALS9_CD45	LGALS9 - CD45	GALECTIN	Secreted Signaling	PMID: 30120235
cMono	pDC	LGALS9	PTPRC	9.13312e-07	0	LGALS9_CD45	LGALS9 - CD45	GALECTIN	Secreted Signaling	PMID: 30120235
trMono	pDC	LGALS9	PTPRC	8.7611e-07	0	LGALS9_CD45	LGALS9 - CD45	GALECTIN	Secreted Signaling	PMID: 30120235
acMono	pDC	LGALS9	PTPRC	2.28049e-06	0	LGALS9_CD45	LGALS9 - CD45	GALECTIN	Secreted Signaling	PMID: 30120235
MDSC-L	pDC	LGALS9	PTPRC	2.65152e-06	0	LGALS9_CD45	LGALS9 - CD45	GALECTIN	Secreted Signaling	PMID: 30120235
ncMono	pDC	LGALS9	PTPRC	1.84573e-06	0	LGALS9_CD45	LGALS9 - CD45	GALECTIN	Secreted Signaling	PMID: 30120235
IFN Mono	pDC	LGALS9	PTPRC	6.0745e-07	0	LGALS9_CD45	LGALS9 - CD45	GALECTIN	Secreted Signaling	PMID: 30120235
mDC	pDC	LGALS9	PTPRC	5.07006e-07	0	LGALS9_CD45	LGALS9 - CD45	GALECTIN	Secreted Signaling	PMID: 30120235
pDC	pDC	LGALS9	PTPRC	4.21405e-08	0	LGALS9_CD45	LGALS9 - CD45	GALECTIN	Secreted Signaling	PMID: 30120235
Mφ	pDC	LGALS9	PTPRC	7.80934e-08	0	LGALS9_CD45	LGALS9 - CD45	GALECTIN	Secreted Signaling	PMID: 30120235
cMono	Mφ	LGALS9	PTPRC	7.09029e-07	0	LGALS9_CD45	LGALS9 - CD45	GALECTIN	Secreted Signaling	PMID: 30120235
trMono	Mφ	LGALS9	PTPRC	6.80506e-07	0	LGALS9_CD45	LGALS9 - CD45	GALECTIN	Secreted Signaling	PMID: 30120235
acMono	Mφ	LGALS9	PTPRC	1.77012e-06	0	LGALS9_CD45	LGALS9 - CD45	GALECTIN	Secreted Signaling	PMID: 30120235
MDSC-L	Mφ	LGALS9	PTPRC	2.05774e-06	0	LGALS9_CD45	LGALS9 - CD45	GALECTIN	Secreted Signaling	PMID: 30120235
ncMono	Mφ	LGALS9	PTPRC	1.43215e-06	0	LGALS9_CD45	LGALS9 - CD45	GALECTIN	Secreted Signaling	PMID: 30120235
IFN Mono	Mφ	LGALS9	PTPRC	4.71383e-07	0	LGALS9_CD45	LGALS9 - CD45	GALECTIN	Secreted Signaling	PMID: 30120235
mDC	Mφ	LGALS9	PTPRC	3.93429e-07	0	LGALS9_CD45	LGALS9 - CD45	GALECTIN	Secreted Signaling	PMID: 30120235
pDC	Mφ	LGALS9	PTPRC	3.27403e-08	0	LGALS9_CD45	LGALS9 - CD45	GALECTIN	Secreted Signaling	PMID: 30120235
Mφ	Mφ	LGALS9	PTPRC	6.06549e-08	0	LGALS9_CD45	LGALS9 - CD45	GALECTIN	Secreted Signaling	PMID: 30120235
cMono	BC-N	LGALS9	PTPRC	4.62131e-07	0	LGALS9_CD45	LGALS9 - CD45	GALECTIN	Secreted Signaling	PMID: 30120235
trMono	BC-N	LGALS9	PTPRC	4.42267e-07	0	LGALS9_CD45	LGALS9 - CD45	GALECTIN	Secreted Signaling	PMID: 30120235
acMono	BC-N	LGALS9	PTPRC	1.15477e-06	0	LGALS9_CD45	LGALS9 - CD45	GALECTIN	Secreted Signaling	PMID: 30120235
MDSC-L	BC-N	LGALS9	PTPRC	1.34371e-06	0	LGALS9_CD45	LGALS9 - CD45	GALECTIN	Secreted Signaling	PMID: 30120235
ncMono	BC-N	LGALS9	PTPRC	9.36103e-07	0	LGALS9_CD45	LGALS9 - CD45	GALECTIN	Secreted Signaling	PMID: 30120235
IFN Mono	BC-N	LGALS9	PTPRC	3.0794e-07	0	LGALS9_CD45	LGALS9 - CD45	GALECTIN	Secreted Signaling	PMID: 30120235
mDC	BC-N	LGALS9	PTPRC	2.5705e-07	0	LGALS9_CD45	LGALS9 - CD45	GALECTIN	Secreted Signaling	PMID: 30120235
pDC	BC-N	LGALS9	PTPRC	2.12492e-08	0	LGALS9_CD45	LGALS9 - CD45	GALECTIN	Secreted Signaling	PMID: 30120235
Mφ	BC-N	LGALS9	PTPRC	3.9431e-08	0	LGALS9_CD45	LGALS9 - CD45	GALECTIN	Secreted Signaling	PMID: 30120235
cMono	acBC	LGALS9	PTPRC	2.68249e-06	0	LGALS9_CD45	LGALS9 - CD45	GALECTIN	Secreted Signaling	PMID: 30120235
trMono	acBC	LGALS9	PTPRC	2.58197e-06	0	LGALS9_CD45	LGALS9 - CD45	GALECTIN	Secreted Signaling	PMID: 30120235
acMono	acBC	LGALS9	PTPRC	6.69092e-06	0	LGALS9_CD45	LGALS9 - CD45	GALECTIN	Secreted Signaling	PMID: 30120235
MDSC-L	acBC	LGALS9	PTPRC	7.77062e-06	0	LGALS9_CD45	LGALS9 - CD45	GALECTIN	Secreted Signaling	PMID: 30120235
ncMono	acBC	LGALS9	PTPRC	5.40303e-06	0	LGALS9_CD45	LGALS9 - CD45	GALECTIN	Secreted Signaling	PMID: 30120235
IFN Mono	acBC	LGALS9	PTPRC	1.77937e-06	0	LGALS9_CD45	LGALS9 - CD45	GALECTIN	Secreted Signaling	PMID: 30120235
mDC	acBC	LGALS9	PTPRC	1.4849e-06	0	LGALS9_CD45	LGALS9 - CD45	GALECTIN	Secreted Signaling	PMID: 30120235
pDC	acBC	LGALS9	PTPRC	1.24393e-07	0	LGALS9_CD45	LGALS9 - CD45	GALECTIN	Secreted Signaling	PMID: 30120235
Mφ	acBC	LGALS9	PTPRC	2.30073e-07	0	LGALS9_CD45	LGALS9 - CD45	GALECTIN	Secreted Signaling	PMID: 30120235
cMono	MBC	LGALS9	PTPRC	3.79667e-06	0	LGALS9_CD45	LGALS9 - CD45	GALECTIN	Secreted Signaling	PMID: 30120235
trMono	MBC	LGALS9	PTPRC	3.6468e-06	0	LGALS9_CD45	LGALS9 - CD45	GALECTIN	Secreted Signaling	PMID: 30120235
acMono	MBC	LGALS9	PTPRC	9.47621e-06	0	LGALS9_CD45	LGALS9 - CD45	GALECTIN	Secreted Signaling	PMID: 30120235
MDSC-L	MBC	LGALS9	PTPRC	1.10131e-05	0	LGALS9_CD45	LGALS9 - CD45	GALECTIN	Secreted Signaling	PMID: 30120235
ncMono	MBC	LGALS9	PTPRC	7.66288e-06	0	LGALS9_CD45	LGALS9 - CD45	GALECTIN	Secreted Signaling	PMID: 30120235
IFN Mono	MBC	LGALS9	PTPRC	2.52258e-06	0	LGALS9_CD45	LGALS9 - CD45	GALECTIN	Secreted Signaling	PMID: 30120235
mDC	MBC	LGALS9	PTPRC	2.10533e-06	0	LGALS9_CD45	LGALS9 - CD45	GALECTIN	Secreted Signaling	PMID: 30120235
pDC	MBC	LGALS9	PTPRC	1.75519e-07	0	LGALS9_CD45	LGALS9 - CD45	GALECTIN	Secreted Signaling	PMID: 30120235
Mφ	MBC	LGALS9	PTPRC	3.25022e-07	0	LGALS9_CD45	LGALS9 - CD45	GALECTIN	Secreted Signaling	PMID: 30120235
MM-OR	MAIT	BAG6	NCR3	1.32207e-06	0	BAG6_NCR3-PS	BAG6 - NCR3-PS	BAG	Secreted Signaling	PMID: 30021652
MM-SR	MAIT	BAG6	NCR3	3.85913e-06	0	BAG6_NCR3-PS	BAG6 - NCR3-PS	BAG	Secreted Signaling	PMID: 30021652
MM-Mix	MAIT	BAG6	NCR3	1.90818e-07	0	BAG6_NCR3-PS	BAG6 - NCR3-PS	BAG	Secreted Signaling	PMID: 30021652
cMono	MAIT	BAG6	NCR3	2.3828e-07	0	BAG6_NCR3-PS	BAG6 - NCR3-PS	BAG	Secreted Signaling	PMID: 30021652
acMono	MAIT	BAG6	NCR3	5.07614e-07	0	BAG6_NCR3-PS	BAG6 - NCR3-PS	BAG	Secreted Signaling	PMID: 30021652
MDSC-L	MAIT	BAG6	NCR3	4.97693e-07	0	BAG6_NCR3-PS	BAG6 - NCR3-PS	BAG	Secreted Signaling	PMID: 30021652
ncMono	MAIT	BAG6	NCR3	3.44111e-07	0	BAG6_NCR3-PS	BAG6 - NCR3-PS	BAG	Secreted Signaling	PMID: 30021652
mDC	MAIT	BAG6	NCR3	7.77184e-08	0	BAG6_NCR3-PS	BAG6 - NCR3-PS	BAG	Secreted Signaling	PMID: 30021652
pDC	MAIT	BAG6	NCR3	5.99251e-08	0	BAG6_NCR3-PS	BAG6 - NCR3-PS	BAG	Secreted Signaling	PMID: 30021652
Mφ	MAIT	BAG6	NCR3	2.97113e-08	0	BAG6_NCR3-PS	BAG6 - NCR3-PS	BAG	Secreted Signaling	PMID: 30021652
MM-OR	γδ T	BAG6	NCR3	3.34736e-06	0	BAG6_NCR3-PS	BAG6 - NCR3-PS	BAG	Secreted Signaling	PMID: 30021652
MM-SR	γδ T	BAG6	NCR3	9.77135e-06	0	BAG6_NCR3-PS	BAG6 - NCR3-PS	BAG	Secreted Signaling	PMID: 30021652
MM-Mix	γδ T	BAG6	NCR3	4.83104e-07	0	BAG6_NCR3-PS	BAG6 - NCR3-PS	BAG	Secreted Signaling	PMID: 30021652
cMono	γδ T	BAG6	NCR3	6.03468e-07	0	BAG6_NCR3-PS	BAG6 - NCR3-PS	BAG	Secreted Signaling	PMID: 30021652
acMono	γδ T	BAG6	NCR3	1.28558e-06	0	BAG6_NCR3-PS	BAG6 - NCR3-PS	BAG	Secreted Signaling	PMID: 30021652
MDSC-L	γδ T	BAG6	NCR3	1.26044e-06	0	BAG6_NCR3-PS	BAG6 - NCR3-PS	BAG	Secreted Signaling	PMID: 30021652
ncMono	γδ T	BAG6	NCR3	8.71544e-07	0	BAG6_NCR3-PS	BAG6 - NCR3-PS	BAG	Secreted Signaling	PMID: 30021652
mDC	γδ T	BAG6	NCR3	1.96813e-07	0	BAG6_NCR3-PS	BAG6 - NCR3-PS	BAG	Secreted Signaling	PMID: 30021652
pDC	γδ T	BAG6	NCR3	1.51779e-07	0	BAG6_NCR3-PS	BAG6 - NCR3-PS	BAG	Secreted Signaling	PMID: 30021652
Mφ	γδ T	BAG6	NCR3	7.52361e-08	0	BAG6_NCR3-PS	BAG6 - NCR3-PS	BAG	Secreted Signaling	PMID: 30021652
MM-OR	CD56bright NK	BAG6	NCR3	8.42535e-07	0	BAG6_NCR3-PS	BAG6 - NCR3-PS	BAG	Secreted Signaling	PMID: 30021652
MM-SR	CD56bright NK	BAG6	NCR3	2.45948e-06	0	BAG6_NCR3-PS	BAG6 - NCR3-PS	BAG	Secreted Signaling	PMID: 30021652
MM-Mix	CD56bright NK	BAG6	NCR3	1.21597e-07	0	BAG6_NCR3-PS	BAG6 - NCR3-PS	BAG	Secreted Signaling	PMID: 30021652
cMono	CD56bright NK	BAG6	NCR3	1.51901e-07	0	BAG6_NCR3-PS	BAG6 - NCR3-PS	BAG	Secreted Signaling	PMID: 30021652
acMono	CD56bright NK	BAG6	NCR3	3.23598e-07	0	BAG6_NCR3-PS	BAG6 - NCR3-PS	BAG	Secreted Signaling	PMID: 30021652
MDSC-L	CD56bright NK	BAG6	NCR3	3.17267e-07	0	BAG6_NCR3-PS	BAG6 - NCR3-PS	BAG	Secreted Signaling	PMID: 30021652
ncMono	CD56bright NK	BAG6	NCR3	2.19381e-07	0	BAG6_NCR3-PS	BAG6 - NCR3-PS	BAG	Secreted Signaling	PMID: 30021652
mDC	CD56bright NK	BAG6	NCR3	4.95396e-08	0	BAG6_NCR3-PS	BAG6 - NCR3-PS	BAG	Secreted Signaling	PMID: 30021652
pDC	CD56bright NK	BAG6	NCR3	3.82053e-08	0	BAG6_NCR3-PS	BAG6 - NCR3-PS	BAG	Secreted Signaling	PMID: 30021652
Mφ	CD56bright NK	BAG6	NCR3	1.89374e-08	0	BAG6_NCR3-PS	BAG6 - NCR3-PS	BAG	Secreted Signaling	PMID: 30021652
MM-OR	trNK	BAG6	NCR3	8.51577e-06	0	BAG6_NCR3-PS	BAG6 - NCR3-PS	BAG	Secreted Signaling	PMID: 30021652
MM-SR	trNK	BAG6	NCR3	2.48578e-05	0	BAG6_NCR3-PS	BAG6 - NCR3-PS	BAG	Secreted Signaling	PMID: 30021652
MM-Mix	trNK	BAG6	NCR3	1.22908e-06	0	BAG6_NCR3-PS	BAG6 - NCR3-PS	BAG	Secreted Signaling	PMID: 30021652
cMono	trNK	BAG6	NCR3	1.53493e-06	0	BAG6_NCR3-PS	BAG6 - NCR3-PS	BAG	Secreted Signaling	PMID: 30021652
acMono	trNK	BAG6	NCR3	3.2699e-06	0	BAG6_NCR3-PS	BAG6 - NCR3-PS	BAG	Secreted Signaling	PMID: 30021652
MDSC-L	trNK	BAG6	NCR3	3.20598e-06	0	BAG6_NCR3-PS	BAG6 - NCR3-PS	BAG	Secreted Signaling	PMID: 30021652
ncMono	trNK	BAG6	NCR3	2.2167e-06	0	BAG6_NCR3-PS	BAG6 - NCR3-PS	BAG	Secreted Signaling	PMID: 30021652
mDC	trNK	BAG6	NCR3	5.00627e-07	0	BAG6_NCR3-PS	BAG6 - NCR3-PS	BAG	Secreted Signaling	PMID: 30021652
pDC	trNK	BAG6	NCR3	3.86029e-07	0	BAG6_NCR3-PS	BAG6 - NCR3-PS	BAG	Secreted Signaling	PMID: 30021652
Mφ	trNK	BAG6	NCR3	1.91384e-07	0	BAG6_NCR3-PS	BAG6 - NCR3-PS	BAG	Secreted Signaling	PMID: 30021652
MM-OR	adpNK	BAG6	NCR3	7.3595e-07	0	BAG6_NCR3-PS	BAG6 - NCR3-PS	BAG	Secreted Signaling	PMID: 30021652
MM-SR	adpNK	BAG6	NCR3	2.14831e-06	0	BAG6_NCR3-PS	BAG6 - NCR3-PS	BAG	Secreted Signaling	PMID: 30021652
MM-Mix	adpNK	BAG6	NCR3	1.06216e-07	0	BAG6_NCR3-PS	BAG6 - NCR3-PS	BAG	Secreted Signaling	PMID: 30021652
cMono	adpNK	BAG6	NCR3	1.32674e-07	0	BAG6_NCR3-PS	BAG6 - NCR3-PS	BAG	Secreted Signaling	PMID: 30021652
acMono	adpNK	BAG6	NCR3	2.82638e-07	0	BAG6_NCR3-PS	BAG6 - NCR3-PS	BAG	Secreted Signaling	PMID: 30021652
MDSC-L	adpNK	BAG6	NCR3	2.7711e-07	0	BAG6_NCR3-PS	BAG6 - NCR3-PS	BAG	Secreted Signaling	PMID: 30021652
ncMono	adpNK	BAG6	NCR3	1.91609e-07	0	BAG6_NCR3-PS	BAG6 - NCR3-PS	BAG	Secreted Signaling	PMID: 30021652
mDC	adpNK	BAG6	NCR3	4.32701e-08	0	BAG6_NCR3-PS	BAG6 - NCR3-PS	BAG	Secreted Signaling	PMID: 30021652
pDC	adpNK	BAG6	NCR3	3.33686e-08	0	BAG6_NCR3-PS	BAG6 - NCR3-PS	BAG	Secreted Signaling	PMID: 30021652
Mφ	adpNK	BAG6	NCR3	1.65411e-08	0	BAG6_NCR3-PS	BAG6 - NCR3-PS	BAG	Secreted Signaling	PMID: 30021652
MM-OR	MNK	BAG6	NCR3	6.4377e-06	0	BAG6_NCR3-PS	BAG6 - NCR3-PS	BAG	Secreted Signaling	PMID: 30021652
MM-SR	MNK	BAG6	NCR3	1.87919e-05	0	BAG6_NCR3-PS	BAG6 - NCR3-PS	BAG	Secreted Signaling	PMID: 30021652
MM-Mix	MNK	BAG6	NCR3	9.29145e-07	0	BAG6_NCR3-PS	BAG6 - NCR3-PS	BAG	Secreted Signaling	PMID: 30021652
cMono	MNK	BAG6	NCR3	1.16041e-06	0	BAG6_NCR3-PS	BAG6 - NCR3-PS	BAG	Secreted Signaling	PMID: 30021652
acMono	MNK	BAG6	NCR3	2.47206e-06	0	BAG6_NCR3-PS	BAG6 - NCR3-PS	BAG	Secreted Signaling	PMID: 30021652
MDSC-L	MNK	BAG6	NCR3	2.42372e-06	0	BAG6_NCR3-PS	BAG6 - NCR3-PS	BAG	Secreted Signaling	PMID: 30021652
ncMono	MNK	BAG6	NCR3	1.67584e-06	0	BAG6_NCR3-PS	BAG6 - NCR3-PS	BAG	Secreted Signaling	PMID: 30021652
mDC	MNK	BAG6	NCR3	3.78471e-07	0	BAG6_NCR3-PS	BAG6 - NCR3-PS	BAG	Secreted Signaling	PMID: 30021652
pDC	MNK	BAG6	NCR3	2.91842e-07	0	BAG6_NCR3-PS	BAG6 - NCR3-PS	BAG	Secreted Signaling	PMID: 30021652
Mφ	MNK	BAG6	NCR3	1.44684e-07	0	BAG6_NCR3-PS	BAG6 - NCR3-PS	BAG	Secreted Signaling	PMID: 30021652
cMono	acMono	LGALS9	HAVCR2	1.21943e-06	0	LGALS9_HAVCR2	LGALS9 - HAVCR2	GALECTIN	Secreted Signaling	PMID: 27192565
trMono	acMono	LGALS9	HAVCR2	1.15299e-06	0	LGALS9_HAVCR2	LGALS9 - HAVCR2	GALECTIN	Secreted Signaling	PMID: 27192565
acMono	acMono	LGALS9	HAVCR2	3.05883e-06	0	LGALS9_HAVCR2	LGALS9 - HAVCR2	GALECTIN	Secreted Signaling	PMID: 27192565
MDSC-L	acMono	LGALS9	HAVCR2	3.57409e-06	0	LGALS9_HAVCR2	LGALS9 - HAVCR2	GALECTIN	Secreted Signaling	PMID: 27192565
ncMono	acMono	LGALS9	HAVCR2	2.50025e-06	0	LGALS9_HAVCR2	LGALS9 - HAVCR2	GALECTIN	Secreted Signaling	PMID: 27192565
IFN Mono	acMono	LGALS9	HAVCR2	8.20495e-07	0	LGALS9_HAVCR2	LGALS9 - HAVCR2	GALECTIN	Secreted Signaling	PMID: 27192565
mDC	acMono	LGALS9	HAVCR2	6.85309e-07	0	LGALS9_HAVCR2	LGALS9 - HAVCR2	GALECTIN	Secreted Signaling	PMID: 27192565
pDC	acMono	LGALS9	HAVCR2	5.50835e-08	0	LGALS9_HAVCR2	LGALS9 - HAVCR2	GALECTIN	Secreted Signaling	PMID: 27192565
Mφ	acMono	LGALS9	HAVCR2	1.02916e-07	0	LGALS9_HAVCR2	LGALS9 - HAVCR2	GALECTIN	Secreted Signaling	PMID: 27192565
cMono	MDSC-L	LGALS9	HAVCR2	1.25642e-06	0	LGALS9_HAVCR2	LGALS9 - HAVCR2	GALECTIN	Secreted Signaling	PMID: 27192565
trMono	MDSC-L	LGALS9	HAVCR2	1.18803e-06	0	LGALS9_HAVCR2	LGALS9 - HAVCR2	GALECTIN	Secreted Signaling	PMID: 27192565
acMono	MDSC-L	LGALS9	HAVCR2	3.15157e-06	0	LGALS9_HAVCR2	LGALS9 - HAVCR2	GALECTIN	Secreted Signaling	PMID: 27192565
MDSC-L	MDSC-L	LGALS9	HAVCR2	3.68238e-06	0	LGALS9_HAVCR2	LGALS9 - HAVCR2	GALECTIN	Secreted Signaling	PMID: 27192565
ncMono	MDSC-L	LGALS9	HAVCR2	2.57596e-06	0	LGALS9_HAVCR2	LGALS9 - HAVCR2	GALECTIN	Secreted Signaling	PMID: 27192565
IFN Mono	MDSC-L	LGALS9	HAVCR2	8.45348e-07	0	LGALS9_HAVCR2	LGALS9 - HAVCR2	GALECTIN	Secreted Signaling	PMID: 27192565
mDC	MDSC-L	LGALS9	HAVCR2	7.06066e-07	0	LGALS9_HAVCR2	LGALS9 - HAVCR2	GALECTIN	Secreted Signaling	PMID: 27192565
pDC	MDSC-L	LGALS9	HAVCR2	5.67589e-08	0	LGALS9_HAVCR2	LGALS9 - HAVCR2	GALECTIN	Secreted Signaling	PMID: 27192565
Mφ	MDSC-L	LGALS9	HAVCR2	1.06043e-07	0	LGALS9_HAVCR2	LGALS9 - HAVCR2	GALECTIN	Secreted Signaling	PMID: 27192565
cMono	ncMono	LGALS9	HAVCR2	7.14032e-07	0	LGALS9_HAVCR2	LGALS9 - HAVCR2	GALECTIN	Secreted Signaling	PMID: 27192565
trMono	ncMono	LGALS9	HAVCR2	6.75047e-07	0	LGALS9_HAVCR2	LGALS9 - HAVCR2	GALECTIN	Secreted Signaling	PMID: 27192565
acMono	ncMono	LGALS9	HAVCR2	1.79116e-06	0	LGALS9_HAVCR2	LGALS9 - HAVCR2	GALECTIN	Secreted Signaling	PMID: 27192565
MDSC-L	ncMono	LGALS9	HAVCR2	2.09297e-06	0	LGALS9_HAVCR2	LGALS9 - HAVCR2	GALECTIN	Secreted Signaling	PMID: 27192565
ncMono	ncMono	LGALS9	HAVCR2	1.46419e-06	0	LGALS9_HAVCR2	LGALS9 - HAVCR2	GALECTIN	Secreted Signaling	PMID: 27192565
IFN Mono	ncMono	LGALS9	HAVCR2	4.80485e-07	0	LGALS9_HAVCR2	LGALS9 - HAVCR2	GALECTIN	Secreted Signaling	PMID: 27192565
mDC	ncMono	LGALS9	HAVCR2	4.01322e-07	0	LGALS9_HAVCR2	LGALS9 - HAVCR2	GALECTIN	Secreted Signaling	PMID: 27192565
pDC	ncMono	LGALS9	HAVCR2	3.22482e-08	0	LGALS9_HAVCR2	LGALS9 - HAVCR2	GALECTIN	Secreted Signaling	PMID: 27192565
Mφ	ncMono	LGALS9	HAVCR2	6.02552e-08	0	LGALS9_HAVCR2	LGALS9 - HAVCR2	GALECTIN	Secreted Signaling	PMID: 27192565
cMono	mDC	LGALS9	HAVCR2	5.06207e-07	0	LGALS9_HAVCR2	LGALS9 - HAVCR2	GALECTIN	Secreted Signaling	PMID: 27192565
trMono	mDC	LGALS9	HAVCR2	4.80074e-07	0	LGALS9_HAVCR2	LGALS9 - HAVCR2	GALECTIN	Secreted Signaling	PMID: 27192565
acMono	mDC	LGALS9	HAVCR2	1.26855e-06	0	LGALS9_HAVCR2	LGALS9 - HAVCR2	GALECTIN	Secreted Signaling	PMID: 27192565
MDSC-L	mDC	LGALS9	HAVCR2	1.48069e-06	0	LGALS9_HAVCR2	LGALS9 - HAVCR2	GALECTIN	Secreted Signaling	PMID: 27192565
ncMono	mDC	LGALS9	HAVCR2	1.03473e-06	0	LGALS9_HAVCR2	LGALS9 - HAVCR2	GALECTIN	Secreted Signaling	PMID: 27192565
IFN Mono	mDC	LGALS9	HAVCR2	3.39771e-07	0	LGALS9_HAVCR2	LGALS9 - HAVCR2	GALECTIN	Secreted Signaling	PMID: 27192565
mDC	mDC	LGALS9	HAVCR2	2.83747e-07	0	LGALS9_HAVCR2	LGALS9 - HAVCR2	GALECTIN	Secreted Signaling	PMID: 27192565
pDC	mDC	LGALS9	HAVCR2	2.29676e-08	0	LGALS9_HAVCR2	LGALS9 - HAVCR2	GALECTIN	Secreted Signaling	PMID: 27192565
Mφ	mDC	LGALS9	HAVCR2	4.2839e-08	0	LGALS9_HAVCR2	LGALS9 - HAVCR2	GALECTIN	Secreted Signaling	PMID: 27192565
cMono	Mφ	LGALS9	HAVCR2	7.82001e-08	0	LGALS9_HAVCR2	LGALS9 - HAVCR2	GALECTIN	Secreted Signaling	PMID: 27192565
trMono	Mφ	LGALS9	HAVCR2	7.39102e-08	0	LGALS9_HAVCR2	LGALS9 - HAVCR2	GALECTIN	Secreted Signaling	PMID: 27192565
acMono	Mφ	LGALS9	HAVCR2	1.96183e-07	0	LGALS9_HAVCR2	LGALS9 - HAVCR2	GALECTIN	Secreted Signaling	PMID: 27192565
MDSC-L	Mφ	LGALS9	HAVCR2	2.29262e-07	0	LGALS9_HAVCR2	LGALS9 - HAVCR2	GALECTIN	Secreted Signaling	PMID: 27192565
ncMono	Mφ	LGALS9	HAVCR2	1.60402e-07	0	LGALS9_HAVCR2	LGALS9 - HAVCR2	GALECTIN	Secreted Signaling	PMID: 27192565
IFN Mono	Mφ	LGALS9	HAVCR2	5.2634e-08	0	LGALS9_HAVCR2	LGALS9 - HAVCR2	GALECTIN	Secreted Signaling	PMID: 27192565
mDC	Mφ	LGALS9	HAVCR2	4.39629e-08	0	LGALS9_HAVCR2	LGALS9 - HAVCR2	GALECTIN	Secreted Signaling	PMID: 27192565
pDC	Mφ	LGALS9	HAVCR2	3.53037e-09	0	LGALS9_HAVCR2	LGALS9 - HAVCR2	GALECTIN	Secreted Signaling	PMID: 27192565
Mφ	Mφ	LGALS9	HAVCR2	6.59745e-09	0	LGALS9_HAVCR2	LGALS9 - HAVCR2	GALECTIN	Secreted Signaling	PMID: 27192565
cMono	MM-OR	LGALS9	CD44	5.78463e-06	0	LGALS9_CD44	LGALS9 - CD44	GALECTIN	Secreted Signaling	PMID: 25065622
trMono	MM-OR	LGALS9	CD44	5.46907e-06	0	LGALS9_CD44	LGALS9 - CD44	GALECTIN	Secreted Signaling	PMID: 25065622
acMono	MM-OR	LGALS9	CD44	1.45106e-05	0	LGALS9_CD44	LGALS9 - CD44	GALECTIN	Secreted Signaling	PMID: 25065622
MDSC-L	MM-OR	LGALS9	CD44	1.69553e-05	0	LGALS9_CD44	LGALS9 - CD44	GALECTIN	Secreted Signaling	PMID: 25065622
ncMono	MM-OR	LGALS9	CD44	1.18613e-05	0	LGALS9_CD44	LGALS9 - CD44	GALECTIN	Secreted Signaling	PMID: 25065622
IFN Mono	MM-OR	LGALS9	CD44	3.89242e-06	0	LGALS9_CD44	LGALS9 - CD44	GALECTIN	Secreted Signaling	PMID: 25065622
mDC	MM-OR	LGALS9	CD44	3.25111e-06	0	LGALS9_CD44	LGALS9 - CD44	GALECTIN	Secreted Signaling	PMID: 25065622
pDC	MM-OR	LGALS9	CD44	2.61273e-07	0	LGALS9_CD44	LGALS9 - CD44	GALECTIN	Secreted Signaling	PMID: 25065622
Mφ	MM-OR	LGALS9	CD44	4.88171e-07	0	LGALS9_CD44	LGALS9 - CD44	GALECTIN	Secreted Signaling	PMID: 25065622
cMono	MM-SR	LGALS9	CD44	3.92476e-05	0	LGALS9_CD44	LGALS9 - CD44	GALECTIN	Secreted Signaling	PMID: 25065622
trMono	MM-SR	LGALS9	CD44	3.72412e-05	0	LGALS9_CD44	LGALS9 - CD44	GALECTIN	Secreted Signaling	PMID: 25065622
acMono	MM-SR	LGALS9	CD44	9.83376e-05	0	LGALS9_CD44	LGALS9 - CD44	GALECTIN	Secreted Signaling	PMID: 25065622
[truncated: 7,777 more rows]
